# Supplementary material for: Mapping Variation in Cellular and Transcriptional Response to 1,25-Dihydroxyvitamin D3 in Peripheral Blood Mononuclear Cells
Source: PLoS One. 2016 Jul 25;11(7):e0159779. doi: 10.1371/journal.pone.0159779 (PMC4959717; doi:10.1371/journal.pone.0159779)
Supplement: S1 Table — (XLSX) [file pone.0159779.s007.xlsx]

## Sheet: Sheet1
S1 Table. Subject characteristics, sample collection times and cell type composition.
Individual	SampleID	Age	Gender	Collection time	Date of collection	Monocyte (% PBMC)	B cells (% PBMC)	T cells (% PBMC)	CD8+ T cells (% T cells)	CD4+ T cells (% T cells)
1	28592	21.7644	M	2:23PM	2011-09-06	3.27	6.98	37.4	32.2	48.1
2	28256	28.4712	M	1:42PM	2011-08-09	3.75	4.78	29.4	32	60.4
3	28515	27.937	F	11:75AM	2011-08-30	1.01	5.86	79.7	29.7	61.2
5	28344	56.9699	M	10AM	2011-08-16	NA	NA	NA	NA	NA
6	28498	40.1699	M	9:15AM	2011-08-30	4.35	25.7	54.4	37.4	57.5
7	29422	25.8438	F	3:06PM	2011-10-31	4.69	5.47	40.6	19.8	67.2
8	28215	46.3918	F	11:25AM	2011-08-08	0.098	0.11	0.28	14.4	82
9	28641	59.0384	M	8:42AM	2011-09-12	3.83	7.67	21.8	33.1	50.1
10	28511	54.8603	M	11:08AM	2011-08-30	2.24	5.41	18.4	24.1	65.5
11	29225	44.6575	F	9:00AM	2011-10-17	10.9	21.1	27.5	27.4	59.5
12	28354	19.8493	F	12:15PM	2011-08-16	NA	NA	NA	NA	NA
13	28943	19.0164	F	1:25PM	2011-09-27	0.97	7.96	36.4	34.8	58
14	29441	20.3342	F	2:15PM	2011-11-01	7.81	10.5	45.6	41.4	49.8
15	29399	32.0192	M	9:58AM	2011-10-31	2.03	9.63	26.9	32.7	57
16	29510	48.8877	M	11:33AM	2011-11-07	4.25	12.5	43.6	22.3	70.1
17	28585	47.0329	M	12:32PM	2011-09-06	2.55	4.21	14.7	19.5	72.3
18	28248	24.7562	M	11:58PM	2011-08-09	2.36	1.89	9.43	27	52.2
19	28517	21.2603	F	13:25PM	2011-08-30	4.2	21.4	54.3	31.6	62.2
20	28687	25.4658	F	11:25AM	2011-09-13	3.05	3.72	15.8	28.5	65.1
21	29306	52.5973	M	8:42AM	2011-10-24	7	18.7	41	20.7	73.7
22	29442	52.5808	M	2:00PM	2011-11-01	9.14	3.34	58.3	13.5	80.6
23	29420	45.0247	M	2:33PM	2011-10-31	8.79	21.1	35.6	32.8	57.9
24	29328	23.1151	M	12:08PM	2011-10-24	18.4	16.6	37.4	42	46.3
25	28923	55.5507	F	1:32PM	2011-09-26	1.17	20.6	37.8	23.6	66.6
27	28249	23.1918	M	12:23PM	2011-08-09	5.06	9.98	45.2	24.3	57.7
28	28257	43.2767	M	1:50PM	2011-08-09	2.12	13.4	47.5	29	61.7
29	28689	21.1425	M	12:00PM	2011-09-13	2.55	8.17	69.7	32	57.3
30	28676	21.6822	F	9:53AM	2011-09-13	2.88	16.2	45.5	25.3	67.3
32	28949	53.1479	F	2:30PM	2011-09-27	0.47	3.62	34.2	33.8	55
33	28218	22.8877	F	12:00PM	2011-08-08	0.64	3.1	12.4	20.6	66.8
34	28911	23.9479	F	11:00AM	2011-09-26	3.5	12.9	26.1	33.1	57.4
35	28898	27.2274	M	8:50AM	2011-09-26	0.01	0.21	0.91	20.4	65.3
36	28513	20.6247	M	11:50AM	2011-08-30	3.73	24.2	42.7	43.1	43.8
37	28686	28.0658	M	12:15AM	2011-09-13	26	12.4	1.02	0.896	1.19
38	28779	29.263	F	11:16AM	2011-09-19	2.84	2.04	10.8	20.4	67.8
39	28772	47	M	10:22AM	2011-09-19	6.81	6.74	10.7	22.1	66.8
40	28203	38.2	M	NA	2011-08-08	0.68	73.9	5.86	36.6	55.7
42	28643	27.6932	M	9:00AM	2011-09-12	3.29	6.85	31.7	42.6	43.2
43	28769	23.7918	M	9:58AM	2011-09-19	4.27	3.48	17.8	29.7	59.5
44	28230	24.0493	M	NA	2011-08-08	6.23	10.3	32	31.4	62.6
45	28657	34.7123	F	11:00AM	2011-09-12	1.21	15.8	31.9	28.7	63.7
46	29443	59.2767	M	3:06PM	2011-11-01	5.72	9.79	55.5	24.6	67.1
47	28684	22.9945	F	11:18AM	2011-09-13	1.78	8.2	39.9	18.3	76.7
48	28688	19.3699	M	12:32AM	2011-09-13	6.35	30.8	41.7	36.6	57.7
49	28598	20.4411	M	3:15PM	2011-09-06	2.92	8.78	25.3	35.8	48.1
50	29439	23.5342	M	2:06PM	2011-11-01	10.2	17.2	39.8	22.4	65.7
51	28776	47.9068	M	10:33AM	2011-09-19	0.036	0.12	0.64	25	66.8
52	28642	26.3534	F	8:55AM	2011-09-12	4.33	9.72	40.4	31	59.1
53	28499	61.1726	M	8:25AM	2011-08-30	0.595	3.79	13.9	20	72.9
55	28221	30.3562	M	12:15PM	2011-08-08	2.79	6.54	46	27.5	67.7
56	28797	23.9945	F	3:00PM	2011-09-19	4.14	8.34	27.6	37.6	55.6
57	28355	30.6192	M	1:00PM	2011-08-16	NA	NA	NA	NA	NA
58	29228	43.2055	M	9:33AM	2011-10-17	9.65	18.1	21.7	20.5	50.9
59	28652	27.1589	M	10:37AM	2011-09-12	1.08	1.89	6.71	38.7	51.3
60	28798	35.7479	F	3:53PM	2011-09-19	3.89	6.62	32	18.4	71.8
61	29310	31.0795	F	10:40AM	2011-10-24	4.23	17.3	49.4	38.1	55.7
62	28947	18.1918	M	2:10PM	2011-09-27	1.45	7.14	48	46.6	48.7
65	29401	22.5479	M	9:50AM	2011-10-31	4.61	12.1	31.4	22.4	68.7
66	29404	40.7589	M	11:15AM	2011-10-31	1.49	8.92	38	24.3	65.7
67	29514	23.6192	M	12:20PM	2011-11-07	3.82	12.1	48.3	21.1	72.1
68	29516	19.9068	M	12:08PM	2011-11-07	10.6	13.8	35.3	33.7	59.6
69	29523	31.5425	M	1:33PM	2011-11-07	3.57	12.8	62.5	26.6	68.9
70	29524	27.9096	M	1:50PM	2011-11-07	3.16	1.42	41.6	39.1	51.3
71	29536	35.8493	M	9:42AM	2011-11-08	6.62	13.8	41.2	30.8	62.5
72	29554	26.0548	M	1:50PM	2011-11-08	8.06	9.01	53.1	21.8	73
73	29623	22.3863	M	11:15AM	2011-11-14	3.95	8.91	43.7	40.6	51.2
74	29628	22.6877	M	11:25AM	2011-11-14	4.05	17.6	39.4	21.8	71.3
75	29633	23.1973	M	12:15PM	2011-11-14	5.44	18.7	50.3	42.5	52.1
76	29776	58.1178	F	NA	2011-11-29	1.69	7.11	60.5	18.9	74.4
77	29779	27.3671	M	NA	2011-11-29	4.3	5.12	23.2	27	67.2
78	29784	41.1918	M	NA	2011-11-29	3.87	18.4	53.4	30.3	63.3
79	29786	29.737	M	NA	2011-11-29	5	12.3	50.7	29.9	62.4
80	29787	20.2685	M	NA	2011-11-29	1.28	4.62	70.1	33.8	59.8
81	29928	33.4055	M	2:15PM	2011-12-13	6.03	3.02	15.8	36.1	54.7
82	29929	27.8959	M	2:15PM	2011-12-13	2.57	6.45	36.8	38.2	57.3
83	30809	46.474	M	NA	2012-02-27	1.87	10.2	33	37.3	48.4
84	30814	62.3452	F	9:58AM	2012-02-27	2.76	10.8	31.5	13.7	81.4
86	30925	22.2959	M	1:55PM	2012-03-05	1.13	6.16	25.1	37.5	57.5
87	30942	24.3753	M	10:50AM	2012-03-06	2.41	15.3	15.5	39.5	51.2
88	31019	43.8027	M	10:00AM	2012-03-13	1.77	21.7	36.3	26.7	67.1
89	31025	19.263	M	11:00AM	2012-03-13	4.64	13.6	34.6	23.4	69.6
90	31029	21.9425	F	1:27PM	2012-03-13	4.55	12.5	46.5	31	62.7
91	31090	20.0904	M	9:10AM	2012-03-19	8.77	10.6	35.9	31.2	62.3
92	31100	20.9397	M	11:00AM	2012-03-19	2.98	4.9	11.8	20.1	69.5
93	31131	24.4192	M	9:50AM	2012-03-20	11.5	12.3	33.1	30.5	61.7
94	31146	22.4137	M	1:00PM	2012-03-20	3.16	4.49	29.2	33.6	59.9
95	31147	53.3123	F	1:17PM	2012-03-20	1.06	22.2	33.1	21.5	72.8
96	31149	27.1452	F	1:00PM	2012-03-20	2.87	8.33	59.5	35.3	58.3
