# Supplementary material for: Mapping Variation in Cellular and Transcriptional Response to 1,25-Dihydroxyvitamin D3 in Peripheral Blood Mononuclear Cells
Source: PLoS One. 2016 Jul 25;11(7):e0159779. doi: 10.1371/journal.pone.0159779 (PMC4959717; doi:10.1371/journal.pone.0159779)
Supplement: S2 Table — Counts per minute (CPM) measurements in 1,25D treatment and in vehicle control, and Imax values for all samples. (XLSX) [file pone.0159779.s008.xlsx]

## Sheet: Sheet1
S2 Table. Cell proliferation measurements. Counts per minute (CPM) measurements in 1,25D treatment and in vehicle control, and Imax values for all samples
Individual	SampleID	CPM (vehicle)	CPM (1,25D)	Imax (%)
1	28592	4726	3840	18.7474
2	28256	55030	45577	17.1779
3	28515	4015	2614	34.8941
5	28344	15446	10928	29.2503
6	28498	2800	2389	14.6786
7	29422	29312	17084	41.7167
8	28215	29915	12521	58.1447
9	28641	4598	2548	44.5846
10	28511	5098	2570	49.5881
11	29225	16783	11688	30.3581
12	28354	20315	10151	50.032
13	28943	15333	4111	73.1885
14	29441	39243	24631	37.2347
15	29399	25112	22407	10.7717
16	29510	12353	21873	-77.0663
17	28585	3257	1892	41.9097
18	28248	31628	22473	28.9459
19	28517	7371	5838	20.7977
20	28687	13052	10101	22.6096
21	29306	26449	8544	67.6963
22	29442	19325	22272	-15.2497
23	29420	21599	14354	33.5432
24	29328	15662	7786	50.2873
25	28923	9835	11001	-11.8556
27	28249	14027	12385	11.706
28	28257	11260	7467	33.6856
29	28689	19182	11678	39.12
30	28676	34405	20673	39.9128
32	28949	461	247	46.4208
33	28218	35638	28905	18.8928
34	28911	23222	26586	-14.4863
35	28898	11411	3745	67.1808
36	28513	4879	3417	29.9652
37	28686	12451	10241	17.7496
38	28779	16586	11971	27.8247
39	28772	20033	21599	-7.8171
40	28203	12584	8607	31.6036
42	28643	5582	2363	57.6675
43	28769	30326	25713	15.2114
44	28230	32692	18509	43.3837
45	28657	1824	1822	0.109649
46	29443	27935	16629	40.4725
47	28684	20103	13672	31.9903
48	28688	10469	7836	25.1504
49	28598	9765	8842	9.45212
50	29439	34952	26623	23.8298
51	28776	19952	13083	34.4276
52	28642	7116	2697	62.0995
53	28499	3958	3136	20.7681
55	28221	38737	26146	32.5038
56	28797	15442	11033	28.552
57	28355	22720	10973	51.7033
58	29228	800	400	50
59	28652	1742	1895	-8.78301
60	28798	10508	6235	40.6643
61	29310	12847	10249	20.2226
62	28947	7060	3618	48.7535
65	29401	25158	16959	32.59
66	29404	31664	21385	32.4627
67	29514	20086	25788	-28.3879
68	29516	10044	5283	47.4014
69	29523	9338	3867	58.5886
70	29524	12676	7089	44.0754
71	29536	22958	15318	33.2782
72	29554	13423	7442	44.5578
73	29623	28644	23157	19.1558
74	29628	27172	20407	24.897
75	29633	20227	16212	19.8497
76	29776	17702	13234	25.2401
77	29779	13823	8398	39.2462
78	29784	19569	11850	39.445
79	29786	22887	11993	47.5991
80	29787	10618	11263	-6.07459
81	29928	11549	7607	34.1328
82	29929	1583	6517	-311.687
83	30809	22340	10356	53.6437
84	30814	28199	24964	11.472
86	30925	21293	22438	-5.37735
87	30942	26344	24587	6.66945
88	31019	17318	9623	44.4335
89	31025	6558	1282	80.4514
90	31029	7638	7113	6.87353
91	31090	31827	20699	34.964
92	31100	21540	16158	24.9861
93	31131	29971	20543	31.4571
94	31146	23001	16322	29.0379
95	31147	28008	18125	35.2863
96	31149	27429	26290	4.15254
