# Supplementary material for: Mapping Variation in Cellular and Transcriptional Response to 1,25-Dihydroxyvitamin D3 in Peripheral Blood Mononuclear Cells
Source: PLoS One. 2016 Jul 25;11(7):e0159779. doi: 10.1371/journal.pone.0159779 (PMC4959717; doi:10.1371/journal.pone.0159779)
Supplement: S3 Table — Normalized log2-expression values per individual and per treatment for 11,897 genes, and differential expression results from paired t-test comparing expression in 1,25D-treated samples to expression in vehicle-treated samples. (XLSX) [file pone.0159779.s009.xlsx]

## Sheet: Expression values
S3 Table. Normalized gene expression values per individual and per treatment for 11,897 genes
Samples labeled as Individual.ID_Sample.ID_Treatment.
Treatments: E = vehicle control (ethanol); V = 1,25-dihidroxyvitamin D3 (1,25D)
Entrez Gene ID	2-29422-E	3-29422-V	4-28354-E	5-28354-V	7-29514-V	9-29514-E	11-29516-E	12-29516-V	13-28344-E	14-28344-V	16-28498-V	18-28498-E	20-28592-E	21-28592-V	22-28641-E	23-28641-V	25-28511-V	27-28511-E	29-29225-E	30-29225-V	31-28256-E	32-28256-V	34-28943-V	36-28943-E	38-29441-E	39-29441-V	40-29399-E	41-29399-V	43-29510-V	45-29510-E	47-28585-E	48-28585-V	49-28248-E	50-28248-V	52-28517-V	54-28517-E	56-28687-E	57-28687-V	58-29306-E	59-29306-V	61-29442-V	63-29442-E	65-29420-E	66-29420-V	67-29328-E	68-29328-V	70-28923-V	72-28923-E	74-28249-E
9	7.01077	7.00371	7.11066	7.11019	6.90946	6.95802	6.98889	7.02415	6.9361	6.94496	6.94264	6.88931	6.97606	6.9565	7.12033	7.00387	7.0552	7.07725	7.02236	7.08421	6.9445	7.00632	6.96669	7.06318	6.98075	7.03189	6.92417	6.89483	6.9108	6.97787	7.1971	7.17872	6.89796	6.94084	6.9797	6.96008	7.03606	7.09755	7.08666	6.98803	7.02734	6.98047	7.15426	7.13822	7.0289	7.03489	6.93056	7.03682	6.94544
16	11.0658	11.2435	11.2435	11.4156	11.49	11.3915	11.0439	11.0853	11.3115	10.9722	10.8471	10.9248	11.2043	11.2086	11.1285	11.1048	11.028	10.8942	10.853	10.8919	11.3871	11.3994	11.2448	11.2281	11.4536	11.281	11.3309	11.3033	11.034	11.0058	11.1863	11.2655	10.8648	11.0021	11.116	11.0658	10.8965	11.0098	11.1546	11.1818	11.1788	11.1617	11.0797	11.2561	10.8954	10.871	11.1847	11.1299	10.9852
18	6.65165	6.57467	6.58735	6.69961	6.58814	6.53249	6.59853	6.54566	6.68541	6.57881	6.57896	6.66903	6.57221	6.57805	6.73707	6.70354	6.49803	6.58629	6.53511	6.49086	6.56759	6.6392	6.5917	6.66854	6.62637	6.51213	6.54981	6.6936	6.54657	6.59321	6.52002	6.49317	6.59483	6.61082	6.59837	6.57829	6.53907	6.66532	6.60346	6.59723	6.46972	6.59852	6.5289	6.52432	6.60067	6.50697	6.51474	6.53767	6.5465
21	6.48063	6.51089	6.59656	6.56451	6.57391	6.56893	6.51663	6.63377	6.63334	6.76506	6.55456	6.59171	6.62499	6.59842	6.59357	6.62835	6.81183	6.66258	6.69178	6.55062	6.59955	6.62215	6.67143	6.66065	6.63682	6.66302	6.60151	6.54715	6.59885	6.66366	6.62249	6.56925	6.54709	6.46483	6.68208	6.68257	6.62556	6.5779	6.73243	6.63597	6.42594	6.6209	6.51797	6.49477	6.51785	6.64914	6.61087	6.70792	6.60483
22	8.79723	8.91339	9.12208	8.91577	8.96821	8.93783	8.9208	8.91596	8.75692	8.56056	8.89581	8.72262	8.90759	8.94694	8.89194	8.58839	8.84304	8.84813	8.92416	8.97039	8.61979	8.61942	9.17851	9.29641	8.5787	8.57003	8.84176	8.92596	8.93035	8.56092	8.7835	8.80555	8.97164	9.00417	8.92723	9.00977	8.82274	8.76482	9.07276	9.10093	8.92596	8.83671	8.94128	8.98133	8.91265	8.96644	9.04276	8.90315	8.96134
23	9.95307	10.0495	10.0604	10.0608	10.2299	10.1691	9.77388	9.84771	10.0154	9.8503	9.94023	9.85602	10.0747	10.1498	9.89872	9.9934	9.97917	9.92178	9.74937	9.96415	10.0952	10.1049	9.84311	9.77809	10.0417	10.0503	10.1474	10.087	9.86906	9.9104	9.7233	9.72051	9.89515	9.99959	9.90867	9.97862	9.84191	9.9468	9.87437	9.9179	9.95472	10.044	9.89965	9.7421	9.91579	9.91067	9.9563	9.97425	9.89144
25	7.22313	7.26627	7.27588	7.21823	7.24797	7.21684	7.21529	7.28489	7.20679	7.12358	7.44238	7.3279	7.253	7.36904	7.31247	7.2641	7.297	7.33971	7.41952	7.27869	7.23261	7.21628	7.38175	7.30465	7.18161	7.18377	6.97871	7.16372	7.23195	7.31327	7.29612	7.18274	7.30435	7.36746	7.23897	7.2913	7.41327	7.45458	7.33459	7.32204	7.36889	7.19904	7.20074	7.20449	7.25279	7.27009	7.22934	7.17889	7.20972
29	8.2358	8.21362	8.297	8.29646	8.16045	8.21609	8.63158	8.55411	8.34715	8.16694	8.44546	8.53824	8.59826	8.43479	8.55244	8.56459	8.58621	8.5685	8.71173	8.62769	8.42817	8.4266	8.18813	8.33516	8.38774	8.4316	8.29777	8.1379	8.1459	8.30063	8.68776	8.54426	8.6809	8.59516	8.38736	8.36938	8.58953	8.44454	8.43626	8.39021	8.42315	8.43518	8.85051	8.72331	8.48414	8.42282	8.34754	8.40801	8.48606
31	7.47367	7.59803	7.43646	7.43651	7.62826	7.55833	7.37954	7.4753	7.44737	7.28397	7.28665	7.39845	7.53011	7.48526	7.2621	7.34231	7.50692	7.38006	7.28296	7.35903	7.78573	7.66932	7.53839	7.52323	7.59328	7.72922	7.72132	7.7155	7.24118	7.2282	7.15985	7.3804	7.48928	7.49191	7.62565	7.5248	7.54327	7.58098	7.3155	7.35794	7.60939	7.5099	7.46767	7.52316	7.31525	7.29344	7.53001	7.56192	7.49045
32	6.47653	6.65312	6.54359	6.64898	6.69656	6.6508	6.64365	6.66639	6.6834	6.73635	6.58311	6.80368	6.68388	6.72159	6.76809	6.6895	7.02482	7.02608	6.59993	6.67719	6.78971	6.80531	6.88024	6.88911	6.52291	6.50719	6.50096	6.39555	6.52091	6.64965	6.58056	6.60468	6.83817	6.90353	6.83857	6.74835	6.93312	6.84243	6.72316	6.77481	6.65579	6.74193	6.5148	6.44587	6.42452	6.5374	6.61608	6.5561	6.8198
35	6.83594	6.93676	6.77838	6.8886	6.79129	6.68954	6.75738	6.72388	6.71427	6.69409	6.62845	6.6506	6.66624	6.6912	6.60516	6.80932	6.66524	6.63925	6.70604	6.70419	6.73855	6.65468	6.65764	6.75228	6.61125	6.64861	6.56276	6.5531	6.6277	6.65579	6.5154	6.63255	6.66565	6.71354	6.59986	6.75047	6.72494	6.69315	6.6405	6.68711	6.57856	6.78383	6.70806	6.70431	6.57287	6.62344	6.80035	6.77206	6.73184
36	6.7491	6.71711	6.79902	6.61873	6.77937	6.70849	6.6198	6.70129	6.65145	6.77903	6.73925	6.76491	6.63733	6.63073	6.6166	6.68744	6.79538	6.63192	6.62032	6.56932	6.62804	6.57514	6.72784	6.65391	6.67388	6.6693	6.7283	6.61201	6.62189	6.55875	6.58356	6.506	6.70793	6.5832	6.67579	6.67116	6.5742	6.76872	6.59031	6.59723	6.6526	6.65201	6.6369	6.64442	6.5554	6.57564	6.66081	6.69984	6.59818
37	7.05311	6.90799	7.21065	7.0512	6.92566	6.94615	6.86455	6.86679	6.72431	6.76059	7.33048	7.25375	6.96591	7.01086	6.95536	7.17928	6.91998	6.80347	6.67203	6.67174	6.9596	6.75396	6.82714	6.93548	6.86801	6.67751	7.01183	6.63992	6.84353	6.98512	6.68967	6.79326	6.90867	6.96958	6.64174	6.64045	7.2009	7.05333	6.65511	6.66308	6.75138	6.72498	7.13114	7.00104	6.68322	6.71847	6.89902	7.01852	6.63352
38	8.94413	9.1308	8.7727	8.76286	8.96984	8.97906	8.74175	8.69408	9.00977	8.78386	8.70073	8.81938	8.97649	8.76958	8.7867	8.6673	8.86298	8.90676	8.87169	8.62251	8.95908	8.98317	8.91339	8.92723	9.23427	9.20321	9.26754	9.22045	8.73637	9.01279	8.96073	8.77361	8.65594	8.82274	8.87645	8.81744	8.90798	8.76902	8.98626	8.94017	8.71929	8.76424	8.97713	8.84326	8.83887	8.76688	8.64987	8.7215	8.90315
39	9.40076	9.28948	9.16575	9.11136	9.31558	9.26862	9.06707	8.95765	9.28693	9.22486	9.36265	9.43081	8.81683	9.10048	9.03358	8.97203	9.19963	9.17941	9.30099	9.31095	8.93743	9.09726	9.27023	9.14479	9.19196	9.10382	9.55137	9.55083	9.23869	8.93363	8.9749	8.85266	8.94925	8.83671	9.28128	9.26886	8.94613	9.05384	9.33327	9.37676	9.25453	9.44341	9.48325	9.11328	9.27093	9.23122	9.02344	9.20605	9.11515
48	8.91677	8.99147	9.01	9.15544	8.82657	8.55549	8.75024	8.87446	9.03158	8.88266	9.33552	9.34617	8.86929	8.84132	9.12468	8.90778	8.82483	8.92941	8.83195	8.70403	9.00545	8.89762	9.03551	8.94328	9.00237	8.88147	9.2411	9.06373	8.87152	8.87093	8.57736	8.58234	9.20762	8.9587	9.1238	9.24856	9.47706	9.24927	8.64522	8.70646	8.61219	8.52327	8.98815	9.0048	9.06394	8.95122	9.17278	9.19516	9.22464
51	8.19319	8.14663	8.13705	7.93123	7.88661	7.67899	8.30731	8.39145	8.08898	8.0087	7.97501	8.11676	8.44221	8.24534	8.348	8.20009	7.8673	8.12613	8.14451	8.22052	7.95055	7.87822	7.73222	7.8225	8.13532	7.95132	7.86882	7.92294	8.05328	8.04156	8.44778	8.32637	8.36671	8.02075	7.97679	8.11911	8.35601	8.2331	7.9272	7.88322	7.82556	7.94036	8.56331	8.399	8.04584	7.90581	7.8351	8.20392	8.20166
52	10.5718	10.4613	10.2896	10.2931	10.6308	10.5157	10.4287	10.4473	10.5636	10.3935	10.7171	10.7104	10.5395	10.5429	10.3241	10.3313	10.575	10.5774	10.4087	10.3759	10.5444	10.4542	10.4158	10.3745	10.5797	10.5715	10.482	10.5306	10.5415	10.4985	10.0669	10.2199	10.2957	10.1874	10.6553	10.6517	10.388	10.4884	10.4942	10.5471	10.5739	10.491	10.5025	10.5335	10.3312	10.4212	10.5203	10.5432	10.4792
53	8.64219	8.45443	8.13331	7.95494	8.01507	8.13287	8.20517	8.02088	8.021	8.21524	7.99665	7.81382	8.00639	7.94036	8.26875	8.20434	7.94986	8.07756	8.55968	8.44698	8.22154	8.11481	7.81394	7.9585	8.45934	8.26504	8.1194	7.98342	8.36361	8.48432	7.90554	8.00639	8.28783	8.15807	7.86603	7.92282	8.02254	8.08672	7.98583	7.92901	8.35505	8.65999	8.71471	8.43781	8.53704	8.42597	8.25275	8.32811	8.22225
54	8.08533	8.02507	7.61466	7.42037	7.82098	7.90993	7.85428	7.93511	7.40585	7.43535	7.08932	7.11012	7.53843	7.51012	7.38211	7.36116	7.0883	7.02714	8.64884	8.37972	7.16625	7.14608	7.30339	7.36373	7.79222	7.58854	7.21016	7.14547	7.45319	7.77841	7.38058	7.19796	7.36875	7.21996	7.29394	7.25978	7.4593	7.12078	7.58067	7.46977	7.28529	7.33331	7.8699	7.76257	7.71487	7.75568	7.21763	7.22264	7.26069
59	7.75436	7.83582	8.72832	8.54882	7.91992	7.76047	7.5425	7.45655	8.41849	8.08533	8.84601	8.96283	7.8654	7.70918	8.33895	8.30635	8.73335	8.88711	7.26464	7.24802	8.52789	8.47852	8.39533	8.31785	8.35412	8.27602	7.92371	7.94696	8.13042	8.42288	7.49791	7.41674	7.5021	7.53069	8.24223	8.12082	8.67803	8.55826	8.36215	8.22791	7.82627	7.84515	8.21598	7.97322	7.49113	7.31111	8.40716	8.43069	8.5349
71	13.9704	13.8881	13.9804	13.7181	13.606	13.7206	14.0962	13.9462	13.8853	13.634	13.7987	13.9127	13.8003	13.9368	14.0109	13.9077	13.7211	13.7004	13.9026	13.8757	13.7596	13.8256	13.4754	13.4353	14.051	13.8498	13.8653	13.8698	13.7208	13.8344	13.9241	13.9636	13.9167	13.9522	13.6927	13.8007	13.9063	13.7852	13.8604	13.7087	13.69	13.8685	13.9443	13.8007	14.0802	13.9223	13.6571	13.6705	13.6534
81	8.43994	8.59003	8.81429	8.92119	8.47369	8.43164	8.45113	8.61184	8.78135	9.0138	8.88305	8.91934	8.73391	8.70128	9.14865	9.15544	8.71545	8.54384	8.58145	8.69245	8.65503	8.72722	8.50773	8.64048	8.66981	8.62857	8.52618	8.36921	8.93241	8.63826	8.30841	8.45683	8.86703	8.67935	8.2138	8.47991	8.95478	9.02953	8.35098	8.42397	8.43546	8.54178	8.62647	8.59635	8.54454	8.58453	8.33464	8.37781	8.55809
87	9.34919	9.35234	8.95456	8.96529	9.38994	9.39575	10.3588	10.3705	9.06971	8.85679	9.49213	9.27718	10.0743	10.0512	9.02038	8.98051	9.1214	9.05409	10.0424	10.1162	9.05678	9.06008	9.368	9.41736	9.20183	9.26797	8.8948	8.86151	9.28169	9.22486	10.2425	10.1828	9.59127	9.50355	9.19003	9.20937	9.69777	9.6484	9.57993	9.50835	9.47039	9.45427	9.87864	9.78727	9.7818	9.70502	9.9341	9.82087	9.50243
90	9.39372	9.3928	9.09404	9.10839	9.02824	9.28232	10.3161	9.92424	9.50886	9.13321	9.52781	9.70026	9.78302	9.67155	9.27902	9.26446	9.54151	9.82489	9.94971	9.95639	9.30355	9.26776	9.46373	9.60595	9.4206	9.23891	9.45153	9.20806	9.72782	9.95511	10.0575	10.0268	9.93147	9.76769	9.47296	9.52617	9.78334	9.75559	9.63627	9.52831	9.58905	9.65813	10.0478	9.69899	9.9465	9.76042	9.35332	9.53538	9.75225
91	6.52723	6.72853	6.59118	6.61246	6.66308	6.51737	6.58125	6.8609	6.52171	6.79172	6.66579	6.65219	6.62097	6.67637	6.64757	6.62835	6.61826	6.58313	6.67037	6.77172	6.64695	6.6071	6.62876	6.59207	6.57235	6.67751	6.6096	6.71573	6.71587	6.5267	6.70371	6.78014	6.59622	6.75953	6.67152	6.56298	6.62556	6.64637	6.62432	6.67099	6.65579	6.59164	6.60324	6.78446	6.62595	6.91763	6.71852	6.60397	6.53456
92	7.06537	7.02401	7.21043	7.10883	7.23257	7.20848	7.23465	7.09225	7.28597	7.08578	7.21252	7.28901	7.35613	7.22873	7.32395	7.17874	7.3521	7.53195	7.41802	7.11846	7.12506	7.12676	7.21884	7.33495	7.18869	7.16224	7.26972	7.16899	7.11246	7.29381	7.48112	7.21115	7.35928	7.16798	7.23873	7.2616	7.36184	7.29025	7.39501	7.35778	7.44145	7.61515	7.3284	7.10968	7.40532	7.35084	7.26412	7.32531	7.41337
95	6.87157	6.72853	6.64253	6.79634	6.88954	6.9725	6.77792	6.68473	6.82215	6.92835	6.73722	6.68502	6.76287	6.76617	6.63825	6.69333	6.66833	6.7402	6.56956	6.67174	6.79427	6.83277	6.69194	6.66985	6.76215	6.65448	6.67525	6.85738	6.62034	6.7889	6.65119	6.57078	6.60154	6.68301	6.68072	6.79638	6.62946	6.71562	6.54528	6.64078	6.65579	6.6996	6.71906	6.83503	6.67844	6.68152	6.85308	6.70961	6.63799
97	7.17101	7.17679	7.42493	7.44984	7.23888	7.27913	7.22174	7.22745	7.35868	7.35947	7.28626	7.27557	7.24803	7.22509	7.33168	7.34437	7.44573	7.45643	7.16377	7.11649	7.26947	7.33718	7.35094	7.35214	7.21751	7.12128	7.14166	7.08842	7.17726	7.2535	7.10932	7.10776	7.21303	7.26649	7.19223	7.15746	7.30315	7.28139	7.2436	7.14489	7.24256	7.27649	7.05143	7.06933	7.05447	7.09919	7.4037	7.37024	7.39717
98	7.24574	7.12696	7.26087	7.19534	7.19356	7.30159	7.08471	7.16087	7.20688	7.28565	7.24695	7.27894	7.1821	7.26927	7.05924	7.11538	7.11877	7.12769	7.08936	7.04512	7.17384	7.10457	7.11332	6.99313	7.05225	7.10402	7.22421	7.197	7.28628	7.32963	7.07579	7.13427	7.19684	7.07255	7.13249	7.17191	7.03206	7.03789	7.14063	7.19196	7.23342	7.25404	7.07824	7.08338	7.1693	7.08665	7.08193	7.12414	7.19041
100	12.1248	11.3115	11.7444	11.2058	10.4736	11.4816	12.46	11.8508	11.3441	10.9532	10.4088	11.1386	11.8372	11.0895	11.911	11.5335	10.5725	11.4278	11.9231	11.2456	11.4641	10.4938	10.8612	11.2715	11.1343	10.2279	11.724	11.1372	11.0658	11.767	12.1788	11.3212	12.7611	12.2014	9.85442	10.6626	11.9931	11.1019	11.7577	11.0602	10.4227	11.7484	12.1942	11.3677	12.1625	11.1471	10.7371	11.4536	12.1365
102	8.16318	8.14505	8.08319	8.05113	7.85915	7.90406	8.67192	8.61863	8.09294	7.97379	8.12731	8.14193	8.50004	8.42723	8.25348	8.20386	8.40164	8.49343	8.42394	8.32531	8.14609	8.185	8.10896	8.31552	8.27944	8.31029	8.25275	8.27705	8.35023	8.29448	9.00656	8.86093	8.37917	8.40786	8.42018	8.27771	8.48208	8.48792	8.48615	8.41941	8.54617	8.58698	8.68108	8.55053	8.60837	8.52104	8.12347	8.40478	8.44475
103	8.36255	8.30358	8.30555	8.4342	8.3849	8.39879	8.11415	8.10726	8.12921	8.1778	8.19601	8.15922	8.29254	8.29453	8.32978	8.22332	8.20651	8.18387	8.20934	8.32494	8.17452	8.21857	8.24395	8.0536	8.32997	8.43809	8.33589	8.25313	8.38382	8.17299	8.00324	8.09701	8.21764	8.13537	8.15606	8.21282	8.21937	8.3284	8.18693	8.24077	8.15877	8.19657	8.16606	8.16262	8.28111	8.25461	8.15592	8.14968	8.17018
104	6.90459	6.91893	6.7393	6.68243	6.87323	7.03832	6.94554	6.94606	6.65916	6.78404	6.59742	6.69285	6.83206	6.82707	6.68258	6.58166	6.73367	6.71098	6.83341	6.70986	6.66159	6.66826	6.66215	6.64829	6.62503	6.67332	6.82339	6.8971	6.76927	6.60092	6.80884	6.69166	6.83683	6.79894	6.77078	6.70373	6.84884	6.85507	6.75076	6.61956	6.84595	6.65903	7.1269	7.02561	6.9194	6.81459	6.68289	6.68177	6.65215
105	6.54862	6.49885	6.80678	6.72624	6.54384	6.64845	6.54461	6.5732	6.54991	6.5357	6.58959	6.712	6.50998	6.62934	6.61012	6.52241	6.60639	6.50681	6.53329	6.64424	6.66322	6.46949	6.49744	6.65391	6.83741	6.7562	6.57878	6.53968	6.75417	6.78724	6.67834	6.54352	6.62023	6.65672	6.75997	6.72457	6.52953	6.59139	6.59846	6.66308	6.61392	6.59852	6.55705	6.56016	6.60555	6.63215	6.84037	6.80029	6.51956
109	9.24353	9.33577	8.75913	8.74082	9.11136	9.21498	8.91996	8.82253	8.83941	8.73565	8.73783	8.83924	8.77097	8.82728	8.77571	8.68456	8.90041	8.77034	9.13346	9.26377	9.00889	8.98379	8.75435	8.74231	9.29399	9.19805	9.02703	8.94714	8.81173	8.86785	8.27355	8.19435	8.91877	8.78819	8.70181	8.70913	8.65359	8.61453	8.72815	8.75653	8.5804	8.49092	8.80964	8.77458	8.48007	8.57986	8.74343	8.68638	8.61598
111	6.43465	6.49049	6.55598	6.55664	6.49734	6.44413	6.57728	6.53215	6.37916	6.49469	6.61793	6.54826	6.52045	6.41812	6.58051	6.52241	6.45348	6.45388	6.62556	6.61197	6.53933	6.52412	6.55268	6.54193	6.55175	6.53996	6.44806	6.61201	6.55858	6.52184	6.5536	6.589	6.69636	6.57809	6.49298	6.55498	6.55547	6.56771	6.53971	6.50705	6.57689	6.45585	6.52741	6.52959	6.60555	6.4933	6.5778	6.40363	6.4928
112	6.47015	6.48854	6.60738	6.56242	6.63227	6.61324	6.56192	6.61787	6.5365	6.63684	6.56175	6.57546	6.5609	6.54377	6.50907	6.56845	6.58518	6.55999	6.51051	6.57888	6.58191	6.52888	6.55374	6.54027	6.56407	6.58422	6.55927	6.58579	6.51241	6.57269	6.58383	6.58101	6.5974	6.54386	6.52012	6.61638	6.6155	6.531	6.50659	6.58405	6.56413	6.51021	6.65206	6.60226	6.73399	6.60851	6.49202	6.56711	6.58722
113	7.52417	7.41412	7.64122	7.62863	7.54812	7.56103	7.97011	7.85287	7.70282	7.70837	7.71996	7.72143	8.04283	7.76774	8.0068	8.07454	7.8985	8.03543	8.21217	7.95625	7.69186	7.63933	7.84572	7.86603	7.74498	7.60415	7.29834	7.41288	7.61013	7.71227	7.82454	7.74588	7.86432	7.85794	7.71928	7.74339	7.95313	7.78243	7.7386	7.74134	7.62158	7.5725	7.83713	7.43065	7.55944	7.41881	7.83226	7.90894	8.09095
114	6.52298	6.63445	6.65219	6.58126	6.49116	6.56037	6.52236	6.52591	6.60142	6.52541	6.61572	6.64566	6.54216	6.60994	6.67333	6.65818	6.55775	6.61441	6.50393	6.58111	6.57951	6.5223	6.5917	6.66065	6.6416	6.53521	6.70604	6.68536	6.54483	6.60389	6.56759	6.67025	6.57353	6.6082	6.49298	6.61506	6.49861	6.74949	6.60958	6.55199	6.50138	6.80089	6.45626	6.50139	6.61826	6.49667	6.5778	6.49723	6.60941
115	6.59225	6.61675	6.78467	6.7421	6.57787	6.61667	6.61638	6.53799	6.68118	6.70106	6.90182	6.93791	6.66778	6.49002	6.67005	6.75061	6.64125	6.89423	6.67686	6.4805	6.59796	6.51667	6.74529	6.62366	6.54459	6.54615	6.47634	6.62403	6.60827	6.58473	6.51388	6.50266	6.66565	6.6854	6.76426	6.76522	6.70978	6.67522	6.71338	6.49558	6.46972	6.45391	6.63998	6.40398	6.40735	6.47842	6.44082	6.46389	6.84189
120	8.57275	8.66981	9.27718	9.47243	8.97203	8.96489	9.08947	9.0048	9.30215	9.08697	9.36752	9.34508	9.07554	9.23122	9.28718	9.21916	9.64132	9.65297	9.04538	8.83924	9.35755	9.32955	9.95342	9.99028	8.96489	9.14019	8.79365	8.8209	9.48957	9.4416	9.04066	9.04493	9.06051	8.95619	9.41065	9.2472	8.83399	8.96036	9.26839	9.34595	9.34296	9.16795	8.42808	8.53029	8.67524	8.78707	9.39676	9.38516	9.35234
123	8.82314	8.61891	8.3372	8.16511	8.58179	8.93112	8.90197	8.52226	8.3264	8.39905	8.91343	9.29041	8.15097	7.88584	8.73953	8.5566	8.54796	8.7571	9.90958	9.49474	8.40176	8.31861	8.31168	8.77959	8.53359	8.22618	8.3599	8.23673	9.00131	9.29727	9.21963	8.63123	9.06512	8.62313	8.41479	8.58665	9.16111	8.75089	8.93627	8.43958	8.59101	9.2651	8.86737	8.33713	8.70109	8.29097	8.4886	8.8017	8.86553
128	7.33838	7.25405	7.20799	7.10938	7.19967	7.17475	7.12614	7.04219	7.21434	7.17229	7.30871	7.3831	7.20475	7.0801	7.18782	7.16502	7.23955	7.22806	7.16813	7.15875	7.2848	7.09118	7.19868	7.20717	7.17864	7.22361	7.07788	7.24945	7.36778	7.16813	7.11755	7.23347	7.27204	7.28027	7.19344	7.37058	7.25781	7.14225	7.18651	7.13373	7.24707	7.27032	7.27115	7.06717	7.29955	7.2964	7.22462	7.32197	7.22272
132	7.23477	7.26706	7.40977	7.46508	7.36292	7.40315	7.15861	7.29517	7.36446	7.16345	7.36047	7.41825	7.31544	7.31369	7.23782	7.17165	7.45694	7.27204	7.34414	7.34829	7.30614	7.17389	7.38913	7.2907	7.32448	7.24591	7.40496	7.28421	7.25781	7.32075	7.12318	7.09774	7.1532	7.19973	7.35292	7.30964	7.20595	7.30224	7.36859	7.21912	7.10925	7.18553	7.12857	7.26638	7.16552	7.19491	7.21622	7.26869	7.03101
133	10.6808	10.311	9.9876	10.0318	9.81423	10.1248	10.7646	10.1796	10.6278	9.96492	10.1396	10.3333	10.8858	10.6163	10.8203	10.7753	9.4073	10.2142	10.4375	10.2626	9.91787	9.71694	9.05099	9.19299	10.373	10.4271	10.4306	10.2279	9.43534	9.89589	11.1372	10.688	10.7565	10.1591	10.1131	10.3915	10.6016	10.33	10.6537	10.1976	9.99544	10.2241	10.7108	10.2126	11.0762	10.8506	9.9029	10.2523	10.0699
135	9.8065	9.95832	10.0301	10.0519	9.69654	9.55992	9.85037	10.2248	9.42159	9.82118	9.88779	9.64159	9.48902	9.96153	9.93085	10.2697	9.79404	9.71905	9.28276	9.73788	9.45205	9.49451	9.24374	8.93222	9.68032	9.80926	9.59977	9.72689	9.6513	9.12557	9.91364	10.3398	9.66989	9.82302	9.79951	10.0217	9.67392	9.94455	9.66896	9.72029	9.67747	9.60541	9.94486	10.0568	10.9596	10.9101	9.96819	9.7331	9.49672
136	6.6169	6.93951	6.65398	6.60604	7.25957	6.90257	7.15967	8.07208	6.60326	6.69409	6.42116	6.4485	6.77001	7.03583	6.68105	6.77531	6.67301	6.66391	7.1079	7.88123	6.573	6.97112	6.93957	6.69694	6.34972	6.38467	6.66427	6.67615	7.29181	6.8307	6.5901	6.53672	6.70003	7.06229	6.59236	6.54479	6.74834	7.20934	6.53444	6.60022	7.09756	6.56475	6.88885	7.56428	6.68013	7.21783	6.94352	6.70492	6.63043
140	6.87046	6.63005	6.47567	6.55362	6.55819	6.82667	6.9859	6.68277	6.58785	6.53981	6.46124	6.52321	6.99801	6.8068	6.611	6.50964	6.55872	6.49819	6.75797	6.60924	6.54179	6.53692	6.52754	6.58572	6.46864	6.54881	6.51718	6.64605	6.52684	6.59848	8.01647	7.21421	6.7875	6.64355	6.41453	6.53996	6.68298	6.56185	6.83964	6.6647	6.59428	6.93679	7.02737	6.70862	7.15984	6.69251	6.55279	6.58292	6.64591
141	7.94059	7.79689	7.87448	7.75391	7.42742	7.42245	7.54489	7.55131	7.70485	7.59351	7.69375	7.73808	7.38181	7.39831	7.77067	7.70384	7.35866	7.4769	7.33865	7.33544	7.53865	7.42561	7.28011	7.17649	7.75556	7.64228	7.7271	7.67284	7.47839	7.45153	7.49075	7.49772	7.54802	7.54365	7.48579	7.51869	7.52357	7.33377	7.28583	7.38021	7.61735	7.84368	7.96593	7.89084	8.07797	8.10039	7.58046	7.51119	7.40878
143	8.99528	9.05842	9.81898	9.79465	8.65817	8.38637	9.25158	9.21613	9.89937	9.44292	9.56338	9.54201	9.55756	9.37933	9.52344	9.47399	9.84722	9.78366	9.78787	9.6484	9.81329	9.63081	9.67863	9.81298	9.64902	9.58935	8.94475	9.05558	9.62094	9.65576	9.19516	9.26446	9.47805	9.45153	9.61799	9.60084	9.79094	9.68869	9.08588	9.10258	9.13765	9.0161	9.21674	9.12825	9.21633	9.08223	9.3636	9.39912	9.49269
150	6.68836	6.76447	6.57545	6.63649	6.73786	6.6916	6.66385	6.71041	6.77993	6.67221	6.62845	6.61107	6.60165	6.66065	6.68687	6.52808	6.83116	6.72252	6.72775	6.78241	6.71019	6.57186	6.72657	6.72564	6.65876	6.58126	6.66875	6.58477	6.66845	6.69854	6.86416	6.80013	6.58843	6.72702	6.70383	6.71888	6.74649	6.68991	6.57117	6.75857	6.76532	6.75755	6.74342	6.61144	6.71283	6.75896	6.8109	6.65937	6.72493
151	6.81286	7.01781	6.82601	6.86263	6.71051	6.6916	6.94232	6.91104	6.85621	6.67834	6.79232	6.91776	6.80179	6.66065	6.93221	6.93582	6.84334	6.82258	6.80583	6.79696	6.77111	6.708	6.92701	6.71759	6.93249	6.77003	6.91944	6.76319	6.92617	6.95304	6.81045	6.78222	6.82096	6.80481	6.83637	6.86671	6.95244	6.67212	6.90767	6.74128	6.83996	6.87059	6.8327	6.70272	6.93159	7.0279	6.74923	6.7303	6.86763
152	6.5746	6.59285	6.48701	6.53417	6.58814	6.5368	6.63822	6.58647	6.64143	6.54404	6.58739	6.57505	6.58946	6.57143	6.62485	6.55125	6.64887	6.62875	6.61045	6.52187	6.5289	6.54838	6.55793	6.46705	6.60358	6.5415	6.52228	6.56418	6.56007	6.58007	6.5536	6.60611	6.54857	6.65336	6.61248	6.67323	6.56864	6.643	6.61949	6.56786	6.46254	6.5523	6.53968	6.50139	6.53271	6.55192	6.49788	6.52876	6.61424
158	10.7257	10.6827	10.4619	10.3547	10.9353	10.8114	10.413	10.5285	10.4403	10.2721	10.6212	10.3597	10.502	10.5487	10.2454	10.1447	10.4655	10.3358	10.1812	10.3024	10.5349	10.7066	10.5321	10.3529	10.4895	10.5452	10.7362	10.693	10.4984	10.4351	10.3341	10.2416	10.4815	10.4974	10.5824	10.389	10.4156	10.4885	10.3464	10.1775	10.5461	10.4156	10.6546	10.5127	10.1039	10.1716	10.3655	10.4637	10.4456
159	9.60258	9.43686	9.57172	9.59266	9.51485	9.64608	9.74181	9.5726	9.82061	9.6383	9.43475	9.72756	9.64814	9.66061	9.623	9.53872	9.70644	9.7119	9.55761	9.39661	9.81647	9.71488	9.71297	9.78977	9.58905	9.7899	9.76355	9.74947	9.74947	9.81032	9.94656	9.65254	9.49812	9.34128	9.6663	9.61668	9.65159	9.57072	9.67117	9.5133	9.7711	9.81662	9.67273	9.46439	9.6493	9.38151	9.74768	9.74001	9.87689
161	6.79407	6.76595	6.77502	6.72179	6.73386	6.77435	6.68295	6.71041	6.71656	6.74128	6.73312	6.7264	6.75772	6.82707	6.79051	6.75849	6.80537	6.71837	6.86176	6.74037	6.73312	6.69143	6.77245	6.81546	6.60497	6.76438	6.58178	6.63298	6.80649	6.68648	6.7709	6.62821	6.80859	6.8095	6.79638	6.79844	6.69911	6.629	6.7673	6.79529	6.69735	6.88837	6.8702	6.75344	6.58093	6.53433	6.71678	6.72496	6.73683
164	8.23543	8.18825	8.16075	8.19192	8.11009	8.07896	8.27667	8.23791	8.10304	8.16085	8.02138	8.05612	8.23567	8.12754	8.28621	8.26987	8.05951	8.20959	8.31587	8.23801	7.97938	7.97965	8.05644	8.06938	8.08902	8.09269	8.04798	8.14719	8.09367	8.05265	8.2735	8.38029	8.19285	8.14432	8.1559	8.0794	8.19557	8.2939	8.30041	8.30216	8.23392	8.21338	8.29847	8.27744	8.51218	8.52194	7.99789	8.06443	8.11973
165	6.92303	7.01619	6.76151	6.82765	6.81029	6.92789	6.66767	6.68111	6.7587	6.78404	6.67591	6.62383	6.93229	6.84322	6.71596	6.65043	6.75297	6.68209	6.74562	6.59087	6.94993	6.90143	7.07233	6.87752	6.88574	6.81029	6.89083	6.8503	6.71866	6.70035	6.81524	6.86557	6.87222	6.88271	6.90015	6.9416	6.9542	6.83066	6.86996	6.73554	6.8328	6.96934	6.74969	6.77426	6.85541	6.75	6.92733	6.99219	6.87714
166	9.00258	8.88067	9.18402	9.17478	9.18113	9.10048	8.82295	9.11986	8.98544	9.22195	8.91534	9.01398	9.03158	9.03937	8.95379	9.01	9.28011	9.09325	8.99648	8.9437	8.99891	9.02424	9.53046	9.62911	8.76347	8.80786	8.7149	8.84813	9.13468	9.22283	8.89563	8.7268	8.96014	8.88909	9.11923	9.20715	8.99023	8.77888	9.25407	9.10574	9.12296	9.13765	8.72379	8.70572	8.69205	8.63719	9.16534	9.2253	9.09467
172	6.57073	6.71101	6.79094	6.59371	6.65947	6.60136	6.53481	6.64735	6.50949	6.68559	6.70192	6.67522	6.58302	6.60827	6.49935	6.81278	6.54687	6.61576	6.55215	6.61022	6.62319	6.55	6.49948	6.56325	6.49192	6.49759	6.47953	6.5382	6.44676	6.63003	6.61912	6.60156	6.48694	6.49705	6.61926	6.58831	6.56294	6.58155	6.64221	6.63101	6.52069	6.53166	6.59162	6.54308	6.59892	6.55192	6.52519	6.6022	6.55611
177	6.57622	6.61685	6.5918	6.57542	6.52899	6.60359	6.68673	6.58297	6.64353	6.50485	6.57236	6.6909	6.58498	6.62065	6.58102	6.74575	6.63152	6.61854	6.5718	6.60883	6.58119	6.64647	6.65944	6.57424	6.6425	6.59638	6.5835	6.54495	6.58652	6.60546	6.65265	6.65768	6.71257	6.64192	6.5864	6.65886	6.50714	6.57239	6.53693	6.55122	6.63227	6.63899	6.63267	6.53646	6.5989	6.66386	6.50621	6.7012	6.65316
178	6.90518	6.89071	7.02452	6.87695	6.78877	6.96826	6.76956	6.89052	6.94568	6.83882	6.80332	6.87602	6.83423	6.88957	6.8756	6.90191	6.87152	6.84113	6.78369	6.74214	6.8282	6.91648	7.01412	7.01982	7.00855	6.80952	6.79118	6.9373	6.73689	6.8579	6.94834	6.87407	6.81621	6.83277	6.90508	6.90868	6.85592	6.76334	6.86479	6.84712	6.77687	6.82484	6.77479	6.87081	6.82325	6.86432	6.89476	6.89983	7.01218
182	6.87157	7.26964	7.0864	7.0795	7.03452	6.8309	7.30049	7.62638	7.07129	7.18445	7.07528	6.76359	7.06041	7.2435	7.26822	7.20602	6.99173	6.85349	6.98082	7.48337	7.0512	7.22619	6.92991	6.70091	7.17864	7.338	7.37902	7.21795	7.11265	7.03954	6.96209	7.8363	7.1066	7.42299	7.13272	6.9275	7.18106	7.34854	6.93872	7.20221	7.37058	6.97712	7.73106	8.20125	7.28607	7.62681	7.03568	6.77578	6.99011
185	6.63716	6.65857	6.48634	6.59386	6.58929	6.51514	6.65366	6.57599	6.54075	6.51201	6.51311	6.51465	6.52975	6.55337	6.57675	6.51092	6.52441	6.51321	6.48087	6.61762	6.59925	6.60079	6.54198	6.6016	6.57821	6.62037	6.54993	6.58171	6.6155	6.54646	6.62442	6.56912	6.60862	6.65406	6.53074	6.62901	6.53539	6.50624	6.57508	6.70684	6.64896	6.55142	6.49331	6.63416	6.65541	6.52845	6.49901	6.60447	6.55256
186	6.44084	6.63445	6.54566	6.51637	6.50725	6.666	6.59105	6.59257	6.46858	6.66022	6.52573	6.5733	6.67596	6.62934	6.4377	6.52995	6.51219	6.54856	6.74075	6.57144	6.60962	6.57352	6.58152	6.51465	6.28422	6.52158	6.54352	6.54424	6.51196	6.4734	6.5284	6.60611	6.52578	6.63187	6.58041	6.61706	6.60941	6.5779	6.57794	6.60191	6.50672	6.45781	6.65907	6.59132	6.44279	6.63215	6.57948	6.51047	6.69111
189	6.4746	6.62853	6.50785	6.53417	6.61189	6.50223	6.55804	6.44288	6.47472	6.49469	6.5217	6.57505	6.47854	6.53437	6.52281	6.52628	6.51915	6.50134	6.51318	6.55824	6.58262	6.58008	6.62876	6.51816	6.53298	6.54307	6.63522	6.5321	6.66712	6.46196	6.65119	6.64181	6.53044	6.50309	6.60833	6.77569	6.55547	6.58322	6.58677	6.63419	6.60902	6.59329	6.60061	6.3849	6.47683	6.59069	6.50716	6.51047	6.63043
191	9.45557	9.49297	8.79988	8.85128	9.18834	9.2561	8.76403	8.86472	8.9587	9.28554	8.64611	8.72055	8.9624	9.10638	8.61453	8.52722	8.83532	8.81683	8.59968	8.70932	9.16952	9.12296	9.1053	8.98441	9.08223	9.01196	9.31739	9.31988	9.10093	9.0829	8.76521	8.90818	9.28297	9.37237	8.97285	8.93404	9.01777	9.11416	8.82604	8.79085	8.96906	9.04297	9.16069	9.30998	8.5562	8.65503	8.89133	8.89501	8.74849
196	8.61706	8.73505	8.24353	8.09463	8.16276	8.08517	8.73118	8.72281	8.46691	8.45869	8.52025	8.58342	8.89785	9.0194	8.59727	8.67892	8.05629	8.21776	8.80201	8.89986	8.21642	8.1852	7.9697	8.2068	8.21127	8.29846	8.46454	8.49525	8.49643	8.39392	9.18919	9.22216	8.74983	8.7393	8.69334	8.31677	9.08271	8.97649	8.76482	8.85347	8.64108	8.7121	9.37142	9.18536	9.02744	9.28149	8.1855	8.24208	8.24448
199	10.1536	9.83334	9.61726	9.41028	9.36495	9.66448	9.85126	9.56711	9.51314	9.14539	9.2414	9.47351	10.0289	9.7767	9.42555	9.32384	9.07226	9.43615	10.1589	10.1123	9.41218	9.10199	8.83127	8.95295	9.71344	9.55741	9.56937	9.2778	9.08248	9.29443	10.8274	10.6578	9.21655	8.99114	8.65056	9.05952	9.46485	9.28301	9.988	9.70338	10.1548	10.5446	10.447	10.2256	10.7032	10.3121	9.1224	9.35191	9.41871
204	8.30934	8.2523	8.09012	8.06146	8.40553	8.35306	7.93723	8.00426	7.94714	7.87948	7.94701	7.89044	8.11388	8.08835	8.03763	7.97175	8.01659	7.96735	7.97726	7.94706	8.22623	8.2291	7.97553	7.83055	8.37184	8.30617	8.30324	8.3172	7.9802	7.9892	7.846	7.93745	8.28939	8.32882	8.24235	8.21834	8.04482	7.95496	7.76881	7.78279	8.03017	8.05767	8.07604	8.24253	7.95501	8.02238	8.09144	8.10393	7.86479
205	8.87134	8.54331	8.51709	8.34738	7.99598	8.54193	8.86151	8.58764	8.20125	7.80676	8.76145	8.88266	8.41243	8.34611	8.95456	8.86604	8.44681	8.72761	8.59598	8.21906	8.30423	8.01764	7.87572	7.8387	8.59363	8.24622	8.73448	8.5743	8.4987	8.78996	8.45096	8.21948	8.67803	8.6673	8.45772	8.72093	8.67071	8.55126	8.37397	8.19031	8.07742	8.23891	8.95103	8.6928	9.2296	8.94655	8.59346	8.71413	8.35053
207	6.62642	6.72468	6.71269	6.71364	6.7029	6.4307	6.84653	6.71595	6.76623	6.5849	6.75106	6.65833	6.67329	6.72601	6.64909	6.76895	6.77404	6.6993	6.70604	6.55451	6.60803	6.5962	6.71114	6.71647	6.68296	6.68672	6.90112	6.58894	6.61306	6.78157	6.69137	6.67486	6.73536	6.7294	6.79215	6.6903	6.68124	6.7188	6.59031	6.62277	6.65417	6.76231	6.68251	6.75203	6.85258	6.6013	6.48891	6.62245	6.68718
208	6.70518	6.65312	6.82908	6.52024	6.82749	6.77224	6.89067	6.77485	6.69321	6.86681	6.57692	6.65219	6.73909	6.74178	6.78886	6.62609	6.61826	6.67556	6.71688	6.59087	6.65463	6.78059	6.57975	6.64297	6.78007	6.75335	6.73162	6.62236	6.5616	6.71328	6.7057	6.66456	6.64838	6.68301	6.7476	6.64842	6.66233	6.70487	6.7292	6.66474	6.63781	6.6967	6.82692	6.7368	6.48187	6.6013	6.61444	6.71893	6.78431
210	7.26412	7.37309	7.42292	7.44522	7.62468	7.50161	7.64779	7.65236	7.6971	7.59445	7.50411	7.40281	7.37796	7.34725	7.63241	7.52338	7.75862	7.66302	7.33986	7.41873	7.41785	7.50971	7.71144	7.69375	7.34344	7.29971	7.21485	7.27391	7.43704	7.58398	7.34641	7.46112	7.29826	7.3899	7.77504	7.64922	7.4721	7.64198	7.52174	7.47405	7.49986	7.39121	7.27234	7.2586	7.25488	7.08375	7.58176	7.51024	7.65205
211	6.78364	6.86208	6.84183	6.77789	6.65262	6.67691	6.77126	6.60631	6.75322	6.75832	6.84942	6.85738	6.80498	6.76043	6.87444	6.82812	6.76057	6.78368	6.77336	6.77137	6.8397	6.82593	6.74502	6.69061	6.84797	6.68561	6.6703	6.73338	6.78898	6.73136	6.73426	6.77762	6.94388	6.90996	6.72479	6.64764	6.88202	6.88093	6.72838	6.67562	6.62164	6.68358	6.69255	6.67251	6.65399	6.61421	6.70749	6.76144	6.72871
212	6.53144	6.54922	6.57169	6.59172	6.7855	6.70849	6.70785	6.62054	6.60142	6.73175	6.66019	6.60119	6.6991	6.56117	6.65236	6.65261	6.56121	6.66962	6.86028	6.75386	6.64542	6.61025	6.53226	6.62639	6.63801	6.63441	6.70604	6.62714	6.71121	6.67088	8.42727	8.43464	6.73943	6.75258	7.90419	8.01064	6.57596	6.58819	6.87478	6.92359	6.54998	6.62605	6.61029	6.55482	6.58256	6.64773	6.52713	6.58696	6.54995
213	6.75408	7.04356	7.14117	6.99219	6.83765	6.76059	7.00193	6.94264	6.90455	6.87121	7.05696	7.04378	6.91337	6.94662	7.015	6.97584	6.92786	6.90999	6.98274	7.15385	6.8609	6.91565	6.86495	6.90386	7.20296	7.06568	7.03107	6.97774	6.92991	6.96745	6.99864	6.85731	7.12793	7.12385	6.95021	7.06891	7.008	6.93036	6.94157	6.8393	6.95186	6.86218	6.87856	7.05769	6.94255	7.09	6.78365	6.74425	6.86763
214	10.1888	10.0123	10.1015	10.1042	9.78245	10.3036	11.0615	10.3374	10.1658	10.1315	10.4315	10.6438	10.4815	10.1772	10.3808	10.0172	10.4165	10.6587	10.7247	10.4248	10.3118	9.6294	10.0394	10.3166	10.1095	9.85844	10.1331	9.72116	10.2138	10.3522	10.9142	10.4876	10.7066	10.4078	10.4011	10.5767	10.8524	10.192	10.5211	10.2142	10.1577	10.7087	10.8294	10.6099	10.7796	10.4074	10.285	10.8306	10.8648
215	6.75716	6.74389	6.62094	6.40301	6.80695	6.60774	6.87908	6.76533	6.60927	6.63193	6.70785	6.69885	6.85144	6.73689	6.69403	6.83999	6.55029	6.68062	6.98274	6.81834	6.65989	6.71271	6.61768	6.68103	6.65249	6.56381	6.58821	6.69004	6.75281	6.69854	6.68443	6.68432	6.78078	6.72451	6.56146	6.6903	6.68124	6.7739	6.70895	6.61475	6.76861	6.66936	6.85392	6.65856	6.92537	6.73583	6.61608	6.72892	6.82075
216	7.52211	7.32636	7.23448	7.13076	6.86943	7.03641	7.53901	7.56236	7.23758	7.07908	7.03112	7.24014	7.25135	7.28444	7.94459	7.77797	7.19995	7.39655	7.51179	7.48655	7.01423	6.85131	7.05584	7.08649	7.66901	7.36116	7.02163	7.02074	7.07847	7.20458	7.71329	7.52347	7.80129	7.52503	7.09418	7.02346	7.62618	7.62403	7.63048	7.55167	7.34674	7.37178	7.78243	7.65153	7.36778	7.26576	7.00386	7.02983	7.53865
217	7.92694	7.60922	7.17678	7.04816	7.05542	7.23317	7.85708	7.90731	6.97118	7.22389	6.81229	6.8787	7.55759	7.64759	7.37787	7.15136	6.63968	6.98419	7.44132	7.36727	7.0743	7.01885	7.01018	7.05043	7.29717	7.18664	6.80907	6.79379	7.024	7.19041	8.01816	8.07179	7.19146	7.19893	7.19768	7.17953	7.03327	7.04775	7.45383	7.37101	7.213	7.47751	8.23847	7.98952	7.94501	7.88017	6.89491	6.99219	7.74134
219	6.84769	6.879	6.84431	6.77121	6.83482	6.78274	6.77184	6.75919	6.91838	6.94728	6.96673	7.05156	6.72302	6.71764	6.68847	6.76501	6.76595	6.90736	6.72927	6.79692	6.90315	6.82642	6.69361	6.76174	6.77308	6.88908	6.89421	6.95528	6.93705	6.8261	6.77086	6.83934	6.81969	6.70847	6.87263	6.91594	6.81157	6.75863	6.74803	6.68176	6.77929	6.75538	7.03424	6.88028	6.69741	6.83938	6.72189	6.92435	6.76602
221	6.58141	6.49464	6.49771	6.50579	6.44681	6.48045	6.57323	6.56921	6.44763	6.67221	6.52956	6.90043	6.47673	6.44143	6.59521	6.52048	6.51735	6.51362	6.62203	6.48463	6.50325	6.47749	6.53405	6.53213	6.53434	6.51678	6.3725	6.56418	6.62346	6.54728	6.54813	6.69656	6.52741	6.56861	6.52323	6.44476	6.58524	6.55095	6.60641	6.55026	6.48388	6.65201	6.59006	6.4892	6.50934	6.58166	6.5129	6.49005	6.51788
223	10.923	10.875	11.3084	11.2561	11.2763	11.0755	11.2312	11.4209	11.15	10.9492	11.1443	10.9944	11.4762	11.5649	11.1146	11.1955	11.4485	11.2404	11.017	11.15	11.1328	11.3148	11.4225	11.5508	11.2312	11.0784	10.6253	10.6146	11.3407	11.0866	11.0533	11.1985	11.1978	11.3659	11.4011	11.3276	11.3526	11.3627	11.4059	11.5335	11.281	11.116	10.8081	11.0909	11.0762	11.1188	11.4816	11.187	11.2252
224	7.03805	7.09925	6.96837	6.99683	7.07007	6.9484	7.3223	7.12112	7.18842	6.9761	7.1019	7.16545	7.1767	7.03836	6.94833	7.06142	7.00077	6.8905	7.02608	7.0952	7.06747	6.97661	7.19539	7.05175	6.92218	6.77142	6.81216	6.93842	6.95819	7.08636	7.02541	7.12759	7.25058	7.21751	7.07189	7.00628	7.27846	7.28373	7.09211	7.04953	6.85654	6.97712	6.98768	7.05116	7.10225	6.86303	6.937	7.00405	7.2452
225	6.4746	6.59502	6.49554	6.56885	6.54571	6.49786	6.44876	6.50919	6.62301	6.55648	6.58526	6.57013	6.5187	6.43367	6.55843	6.66831	6.5036	6.59364	6.54689	6.5962	6.5289	6.46949	6.6304	6.58804	6.50374	6.56052	6.54352	6.55626	6.50711	6.51173	6.64618	6.57078	6.4985	6.59647	6.58777	6.61318	6.51052	6.48646	6.60187	6.50324	6.58522	6.53928	6.3434	6.45922	6.41612	6.54563	6.61608	6.49005	6.49103
226	10.9106	10.7307	10.4556	10.3714	10.447	10.6193	11.0253	11.0922	10.5712	10.689	10.5425	10.6687	10.4781	10.6288	10.5163	10.5693	10.5469	10.4263	10.7371	10.8081	10.3333	10.348	10.2256	10.0519	10.2956	10.2244	10.348	10.4211	10.7887	10.6767	10.8925	10.9852	10.7996	10.6146	10.2614	10.3874	10.7382	10.7764	10.4851	10.5025	10.3866	10.5295	10.8763	10.8018	10.9112	10.8411	10.4121	10.2649	10.4727
230	7.87271	7.93123	7.91553	7.92346	8.05004	7.89741	7.80235	7.92192	7.92928	7.66116	8.00022	7.90406	7.63059	7.65461	7.60568	7.56245	7.87572	7.85856	7.79552	7.85497	7.82723	7.87822	8.0191	8.09515	7.71907	7.91511	7.78919	7.58119	7.59858	7.80341	7.77099	7.8897	7.63591	7.65826	8.06654	8.21686	7.7135	7.73818	7.93769	7.83534	7.86848	7.85241	7.54123	7.44862	7.73672	7.6722	7.95182	7.82072	7.7515
231	9.70951	9.79828	9.60687	9.59977	9.79893	9.78366	9.54799	9.57706	9.5386	9.51903	9.51378	9.4985	9.31367	9.43683	9.38847	9.48272	9.76108	9.66106	9.25158	9.43732	9.61278	9.57474	9.63685	9.74376	9.58905	9.60392	9.45451	9.39475	9.71935	9.56961	9.0188	9.07534	9.89016	9.71724	9.35131	9.55241	9.55542	9.72061	9.71278	9.61278	9.21429	9.33302	9.38898	9.39628	9.46638	9.37091	9.52429	9.60251	9.61278
238	6.78791	6.70587	6.72735	6.74781	6.76991	6.63745	6.52875	6.78884	6.6834	6.73334	6.54617	6.79037	6.73655	6.79004	6.94509	6.62835	6.79689	6.84825	6.83974	6.85449	6.82857	6.84342	6.84299	6.73763	6.99096	6.82637	6.99339	6.8265	6.79393	6.60934	7.08589	6.60468	7.03484	6.61736	6.88834	6.7872	6.72297	6.71562	6.79796	6.78589	6.77779	6.79567	6.95458	6.7242	6.89765	6.74398	6.87782	6.75392	6.55293
239	6.60767	6.63445	6.78309	6.76329	7.12289	7.11075	6.9257	6.79844	6.66323	6.66022	6.58959	6.64906	6.89589	6.83798	6.77114	6.86097	6.58644	6.67556	7.18492	7.25449	6.65989	6.76027	7.23286	7.30434	6.86391	6.82488	6.56759	6.44134	6.74292	6.62532	6.77284	6.91264	6.84231	6.86435	6.87714	6.76715	6.96306	6.76119	6.97482	6.95564	7.18073	7.1447	7.38924	7.42836	6.98706	7.01545	7.21962	7.12926	6.50028
240	8.11513	8.22727	7.94641	8.05097	8.17413	8.0394	8.22834	8.49836	7.84468	7.74871	7.9035	7.69345	8.31188	8.45224	8.0778	8.17012	7.92179	7.78353	8.35909	8.63366	7.75081	8.07681	7.74614	7.58679	8.03064	8.24785	7.82098	7.99263	7.95271	7.79899	8.56695	8.79597	7.78072	7.96287	7.84085	7.85673	7.91829	8.14003	8.22244	8.3133	8.34846	8.1463	8.48503	8.71542	8.40064	8.54694	7.97438	7.81113	7.63682
241	11.8632	12.1016	11.7853	11.8276	11.4345	11.4261	12.0494	12.2088	12.181	12.1272	12.2161	12.1414	12.0124	12.0624	12.3173	12.3492	12.1965	12.3358	12.2361	12.4772	11.7853	11.9911	11.907	11.8665	11.5148	11.5301	11.6	11.7724	12.2214	12.2595	12.4036	12.6812	11.9891	12.0537	12.0648	12.1016	12.357	12.509	12.4338	12.3654	11.818	11.7036	12.1154	12.1837	11.9586	12.0779	11.7164	11.5335	11.7596
246	6.58314	6.55705	6.52203	6.60604	6.57992	6.48901	6.62711	6.56304	6.56431	6.55836	6.58526	6.53256	6.61211	6.54775	6.59033	6.64015	6.54323	6.61289	6.60706	6.63003	6.56426	6.63579	6.5764	6.54029	6.57651	6.58887	6.63683	6.57003	6.58532	6.55221	6.53162	6.62659	6.63594	6.58185	6.61794	6.56857	6.64183	6.58981	6.52004	6.53263	6.58193	6.56134	6.66613	6.64748	6.51436	6.64914	6.50908	6.62713	6.53638
249	7.03491	7.07651	6.69224	6.76568	7.36616	7.35319	7.19017	6.99769	6.74534	6.71373	6.65388	6.83901	6.99163	7.03836	6.58875	6.50314	6.52087	6.79945	7.2009	7.25557	6.9847	6.71429	6.44699	6.61114	7.35018	7.25352	7.02002	6.83227	7.1047	6.80106	6.91816	7.0103	6.6267	6.74083	6.55836	6.78068	6.67914	6.6011	7.00332	6.93436	6.59357	6.63114	6.92635	6.82273	6.98929	6.91225	6.6513	6.75392	6.5465
250	9.29965	9.369	9.73488	10.0116	10.1265	10.1323	9.71586	9.40901	10.2595	10.4727	10.1025	10.1739	10.3639	10.259	10.277	10.2956	10.5415	10.3333	10.1775	10.0638	10.013	10.3337	10.7351	10.8294	10.0713	10.0578	10.2271	10.3012	10.4466	10.4011	10.1942	9.85218	10.022	10.2681	9.83654	9.7334	10.2126	10.1625	10.363	10.3522	10.6645	10.5065	9.76678	9.89403	9.89903	9.9531	10.3709	10.572	10.5551
258	6.53874	6.46571	6.44431	6.48377	6.46174	6.53249	6.67362	6.60195	6.41796	6.44432	6.49796	6.50528	6.48027	6.39327	6.42082	6.63637	6.42687	6.51701	6.46353	6.50424	6.5413	6.51852	6.48112	6.47731	6.46767	6.49116	6.47298	6.51784	6.52893	6.54886	6.52355	6.58612	6.52894	6.45652	6.48262	6.44676	6.42488	6.55904	6.42457	6.54679	6.56696	6.46753	6.47664	6.52073	6.5008	6.52316	6.68128	6.54154	6.44861
262	10.3882	10.2473	10.1703	10.2252	10.1809	10.2286	10.0383	9.96557	9.99678	9.9876	10.0034	10.1479	10.0021	10.1265	10.1297	10.1847	9.857	10.2171	9.79525	9.75737	10.0796	10.1294	9.75528	9.52291	10.2509	10.2037	10.1215	10.261	9.78971	9.92732	9.99028	10.0526	9.82489	9.87502	10.1238	10.0262	9.85729	10.0248	10.0241	9.82302	9.88946	9.88492	10.1882	9.98299	10.1426	10.2168	9.84331	9.85787	9.73581
267	8.18752	7.97815	7.97511	7.8946	8.20042	8.13648	8.19916	8.25483	7.94315	7.98438	8.01019	8.10547	8.02935	8.01234	7.91639	7.93103	8.07683	7.93455	8.09445	8.1312	7.8129	7.84612	8.04239	8.08429	7.84797	7.9138	7.72906	7.6478	8.16516	8.07394	8.15023	8.06686	8.09805	8.06909	8.07335	8.12882	8.08543	8.18141	7.72747	7.84711	7.85237	7.9329	8.20853	8.04217	8.00225	8.02834	7.90064	7.99398	8.0435
272	7.05584	6.87506	6.69045	6.53633	6.61189	6.72801	7.43206	7.28874	6.59381	6.62783	6.83375	6.87217	6.77819	6.81109	6.84149	6.74272	6.6882	6.79945	6.82805	6.81646	6.76294	6.65119	6.72187	6.62239	6.78294	6.62995	6.87155	6.75174	6.71866	6.78576	6.74348	6.8759	6.80283	6.83363	6.80336	6.74268	6.87027	6.72026	6.65864	6.64573	6.77455	6.81118	6.87276	6.92075	6.9969	6.86303	6.56808	6.6736	6.71065
273	6.52298	6.52939	6.42087	6.3937	6.5341	6.4763	6.45902	6.58072	6.54381	6.47429	6.48193	6.58024	6.48857	6.4473	6.51053	6.45066	6.64125	6.56263	6.65077	6.73678	6.55875	6.5411	6.50121	6.5466	6.58192	6.58717	6.52066	6.62852	6.52579	6.46828	7.10043	7.00628	6.63733	6.65915	6.48085	6.537	6.50655	6.53898	6.53264	6.53785	6.48945	6.41251	6.58263	6.5382	6.64837	6.5104	6.54142	6.47528	6.5398
274	8.88503	8.63317	8.45284	8.39672	8.79961	8.78519	9.05875	8.99004	9.00199	9.05257	9.00865	8.96294	8.52247	8.43434	8.48697	8.5857	8.88215	8.91133	8.9487	8.80243	8.74966	8.65029	9.20565	9.32265	8.38904	8.41706	8.46878	8.38084	8.96484	8.90568	8.76877	8.62129	8.65996	8.48796	8.84051	8.87011	8.70523	8.56167	8.9629	8.97869	8.8109	8.97693	8.5739	8.2933	8.62105	8.39175	8.82104	8.84827	9.14777
276	6.53696	6.49049	6.57169	6.52612	6.58388	6.51101	6.39518	6.54566	6.51986	6.59934	6.69409	6.62228	6.44318	6.54083	6.52281	6.62835	6.61654	6.49439	6.46722	6.5962	6.45937	6.53924	6.573	6.55594	6.57935	6.62837	6.5692	6.577	6.44517	6.48139	6.45152	6.57531	6.59483	6.49391	6.49469	6.57456	6.81878	6.63205	6.62432	6.53785	6.46078	6.45977	6.5556	6.45922	6.64104	6.43311	6.49245	6.46192	6.62445
279	6.59662	6.6126	6.61519	6.56348	6.72151	6.52155	6.65933	6.80542	6.5867	6.71603	6.72822	6.5551	6.74307	6.72346	6.74574	6.81883	6.69904	6.89597	6.69861	6.74453	6.73167	6.61026	6.74057	6.79042	6.68286	6.69599	6.64895	6.70391	6.64537	6.73698	6.75781	6.78529	6.71921	6.74406	6.70976	6.75395	6.65411	6.78275	6.65597	6.85489	6.74188	6.67619	6.66906	6.60128	6.57885	6.75665	6.76207	6.72892	6.78892
280	6.57809	6.5473	6.64447	6.72179	6.64628	6.51737	6.7556	6.74979	6.50298	6.41839	6.51564	6.57505	6.56922	6.58647	6.5735	6.50964	6.54496	6.58468	6.59993	6.62486	6.5374	6.48745	6.55793	6.66743	6.51119	6.62419	6.55638	6.53059	6.58093	6.57188	6.66019	6.58314	6.65634	6.56289	6.49298	6.62884	6.60941	6.61912	6.50268	6.54316	6.51216	6.54294	6.43558	6.44914	6.56065	6.52632	6.58979	6.71298	6.54818
283	6.87692	6.77475	6.74074	6.69602	6.74412	6.64995	6.8152	6.73686	6.79116	6.749	6.80222	6.73136	6.74489	6.70836	6.67549	6.74184	6.75877	6.78229	6.90308	6.81125	6.71137	6.68233	6.77847	6.74014	6.75781	6.74671	6.62368	6.79162	6.73353	6.76109	6.69753	6.75023	6.62262	6.67225	6.68009	6.72826	6.74012	6.64943	6.84345	6.83364	6.6155	6.67135	6.7305	6.77246	6.71756	6.72106	6.58136	6.61594	6.73885
284	6.61876	6.6513	6.70769	6.72828	6.61189	6.70008	6.88096	6.81889	6.68118	6.63379	6.60182	6.69285	6.69383	6.64682	6.59852	6.7136	6.74676	6.61884	6.73281	6.75028	6.63604	6.59805	6.6666	6.61114	6.58323	6.4558	6.65421	6.53359	6.58379	6.60232	6.60664	6.68432	6.59201	6.5362	6.66205	6.64445	6.54443	6.56594	6.67892	6.70813	6.65909	6.70962	6.78155	6.70431	6.63052	6.61608	6.63497	6.71753	6.55766
285	6.67598	6.67921	6.4661	6.44081	6.52409	6.44625	6.50011	6.73168	6.46196	6.5111	6.65618	6.61923	6.80995	6.82002	6.51581	6.67944	6.77698	6.78635	6.89592	6.74859	6.60803	6.56258	6.49744	6.49647	6.50238	6.46047	6.54815	6.43173	6.3501	6.46196	6.35651	6.36126	6.73668	6.79172	6.45325	6.52914	6.70277	6.50153	6.63075	6.61956	6.63781	6.56134	6.59006	6.57945	6.45318	6.43114	6.48145	6.5919	6.45752
286	6.42886	6.60681	6.42087	6.47935	6.67859	6.56037	6.47185	6.50351	6.74338	6.65436	6.52573	6.76491	6.6165	6.57968	6.4494	6.5337	6.64734	6.72799	6.64948	6.53336	6.49706	6.65648	6.6967	6.67119	6.64976	6.5936	6.53359	6.63298	6.64377	6.67694	6.6531	6.61047	6.62432	6.8485	6.83857	6.72667	6.58524	6.69482	6.48927	6.62432	6.44562	6.48482	6.57818	6.55325	6.68636	6.58765	6.64346	6.57638	6.58396
287	6.42034	6.37992	6.33347	6.45858	6.44904	6.43754	6.54274	6.58258	6.36067	6.40365	6.45147	6.45053	6.48537	6.48652	6.48852	6.48498	6.53483	6.55944	6.42808	6.30704	6.49305	6.37822	6.45306	6.52582	6.51272	6.44032	6.4844	6.5382	6.37321	6.40579	6.4966	6.49002	6.44574	6.42117	6.39574	6.39036	6.38227	6.45786	6.48163	6.49367	6.46409	6.40084	6.41531	6.51371	6.53598	6.40867	6.39299	6.4454	6.47745
288	6.66239	6.81077	6.59481	6.56885	6.71051	6.68112	6.64552	6.63577	6.61709	6.70656	6.74305	6.73409	6.70019	6.61327	6.69403	6.84525	6.83826	6.88942	6.68523	6.69242	6.74472	6.72304	6.73863	6.66985	6.72984	6.69907	6.79904	6.95097	6.68866	6.68947	6.71565	6.71794	6.73943	6.75385	6.8337	6.90594	6.75933	6.83981	6.62586	6.64736	6.85993	6.69323	6.6384	6.68336	6.64677	6.71713	6.70823	6.8311	6.65949
290	9.17605	8.8774	8.42742	8.23774	8.44531	8.88286	10.2781	9.78727	8.82885	8.48263	8.89523	9.2957	9.79404	9.51722	9.07314	8.82173	8.28303	8.76185	9.93956	9.69959	8.61202	8.25962	8.10221	8.45869	8.85368	8.28799	8.5882	8.20192	9.56478	9.63369	9.95639	9.4778	9.91485	9.53967	8.53233	8.99207	9.7446	9.22486	9.14227	8.94108	8.57664	9.33901	10.2563	9.67918	9.88811	9.4404	8.82295	9.24835	8.77591
291	8.13845	8.21072	8.03889	7.98272	8.08318	8.1317	7.78954	7.81478	8.06575	8.42973	7.93009	7.98366	7.9861	7.94795	7.81465	7.92592	7.93282	7.96734	7.81335	7.7492	8.19205	8.2094	8.02622	7.94459	8.23759	8.37601	7.94524	7.95758	7.9633	8.21395	7.69875	7.72938	7.76177	7.97514	7.96644	7.75013	7.83834	7.81897	7.86907	7.90673	7.82878	7.85266	7.74588	7.87572	7.66955	7.80999	7.84207	7.65572	8.09794
292	12.9452	12.9667	12.6565	12.6042	12.9027	12.8278	12.8361	12.8567	12.6741	12.7061	12.7886	12.5413	12.804	12.7243	12.4148	12.6668	12.6847	12.8783	12.5533	12.6143	12.769	12.9533	12.8278	12.7026	12.8361	12.8165	12.8488	12.8001	12.746	12.7202	12.7845	12.7966	12.773	12.8866	12.87	12.9706	12.9027	12.9027	12.8001	12.6775	12.9153	12.777	12.7651	12.9153	12.591	12.6404	12.6532	12.6705	12.6076
301	12.1087	12.0994	12.3438	12.199	11.5558	11.8082	12.398	12.4174	12.2427	12.5266	12.5238	12.5002	11.9189	11.9479	12.2337	12.2187	12.097	12.1601	12.431	12.382	11.845	11.7762	11.8159	12.0624	11.9315	11.9435	11.7415	11.7783	12.3277	12.3411	12.1601	11.9628	12.1837	12.0624	11.5738	11.6599	12.2751	12.0234	12.1436	12.1365	11.7596	11.849	11.9845	11.9779	11.7743	11.7484	11.8063	11.849	12.1579
302	11.438	10.7952	11.2	10.9313	10.2446	10.6043	11.6961	11.3099	11.1733	10.592	10.7297	11.0546	11.2178	11.0399	10.9192	10.6755	10.755	11.2856	11.4059	11.3115	11.0712	10.7529	9.82055	10.1272	11.6923	11.5335	10.7919	10.5285	10.4248	10.9142	11.7834	11.356	11.398	11.0644	10.3207	10.6911	11.2281	10.8726	10.8693	10.5833	10.769	11.2298	11.6456	11.2511	11.4396	11.2027	10.6163	10.9918	11.2163
303	9.11812	8.95522	8.74707	8.64236	8.19448	8.69038	9.61323	9.25122	8.88136	8.96251	8.89414	9.34396	9.36323	9.07318	8.99123	8.88182	8.84463	9.16885	9.69984	9.43142	9.08845	8.71554	8.6018	8.73035	9.32816	9.00056	9.11512	9.05592	9.4126	9.65212	9.84643	9.57634	9.68647	9.49451	8.62642	8.74801	9.13024	8.92027	9.23211	8.95874	9.02729	9.29941	9.73315	9.7726	9.76755	9.40946	9.04092	9.24288	9.76971
305	7.14391	6.97431	6.86801	7.01199	6.70846	6.71883	7.29085	6.86996	6.80545	6.83485	6.77526	7.0505	6.97476	6.92411	6.88709	6.83004	6.81623	6.91397	7.15405	7.2092	6.95119	6.93052	6.83008	6.75345	6.96471	6.9289	6.8623	6.82521	6.96068	7.07326	7.12038	7.15373	7.24176	7.09525	6.72187	6.82496	6.77572	6.79793	6.92982	6.82966	6.87945	7.04714	7.32731	7.24246	7.14324	6.91225	6.79302	6.96927	7.10315
306	6.80192	6.9139	6.89582	6.8145	6.65947	6.60355	6.73497	6.85734	6.68929	6.59125	6.88358	6.89369	6.66778	6.51855	6.94075	7.015	6.51915	6.60825	6.98274	6.9311	7.30206	7.34211	6.72657	6.833	7.27963	7.15881	6.56276	6.6793	6.62034	6.6382	8.62069	8.72601	6.60154	6.63187	7.13052	7.01189	6.7284	6.54925	7.06842	7.0707	6.91581	6.74368	7.13114	7.23914	6.81517	6.96117	6.86599	7.0743	6.67568
307	6.75891	6.88811	6.65219	6.64496	6.63377	6.70008	6.77138	6.65864	6.98233	7.01933	6.60957	6.79515	6.71496	6.65908	6.75237	6.62609	6.91805	6.85171	7.11069	6.90893	6.76139	6.71119	6.68779	6.81072	6.91733	6.88414	6.77984	6.82966	6.86047	6.84963	6.95925	6.97056	6.89513	6.82042	6.7806	6.76151	6.87382	6.84536	6.67377	6.82772	6.53628	6.81272	6.99621	6.92829	6.8029	6.78746	6.60706	6.79373	7.01372
308	12.5322	12.4541	12.2002	12.2956	12.3277	12.3492	13.094	13.1377	12.3847	12.3763	12.5476	12.2649	12.5032	12.509	12.566	12.773	12.3252	12.4367	12.6532	12.75	12.1342	12.2804	11.7296	11.7369	12.3737	12.2956	12.7425	12.6174	12.3544	12.3063	12.7243	12.6335	12.8488	12.8361	12.382	12.5941	12.773	12.7926	12.4148	12.3302	12.1342	12.1837	12.8866	12.6957	12.9027	12.6272	12.5723	12.5062	12.3847
311	6.70014	6.67599	6.65581	6.64283	6.81201	6.68954	6.84832	6.68653	6.62301	6.7822	6.78814	6.72904	6.78408	6.70281	6.8089	6.66198	6.83525	6.81337	6.8771	6.82532	6.68718	6.76621	6.83527	6.81817	6.65249	6.88974	6.70036	6.68704	6.88621	6.8465	6.81181	6.77829	6.71722	6.8269	6.6482	6.68643	6.8208	6.86489	6.7673	6.75504	6.70211	6.92351	6.75583	6.70107	6.57944	6.67871	6.84579	6.82598	6.71204
312	6.32798	6.45162	6.41883	6.44081	6.46174	6.49332	6.46956	6.41384	6.46633	6.45757	6.4578	6.43766	6.334	6.47396	6.54795	6.55328	6.55595	6.46354	6.40299	6.52376	6.50125	6.43911	6.60605	6.47229	6.46767	6.36903	6.45789	6.55169	6.50551	6.59791	6.41945	6.5334	6.36088	6.48262	6.45717	6.60159	6.64742	6.54063	6.46252	6.50324	6.37259	6.56134	6.5556	6.31368	6.49192	6.50177	6.40275	6.51971	6.55149
313	7.17035	7.20519	6.86963	7.04378	6.90588	6.74981	7.22847	7.52921	7.11538	7.22123	7.60026	7.32423	7.30745	7.45392	7.2241	7.2114	7.38002	7.27204	7.28925	7.29053	7.14522	7.56386	7.29748	7.31529	7.32545	7.2493	6.89254	7.01178	6.97681	6.91786	6.97605	7.28747	6.96198	6.93791	7.14896	7.12143	7.48268	7.7876	7.24983	7.40291	7.36719	7.25228	7.20159	7.31203	7.46371	7.64003	7.28273	7.20894	6.99915
314	6.55502	6.51602	6.50921	6.6701	6.55561	6.55284	6.66054	6.57459	6.60163	6.53879	6.53375	6.58289	6.606	6.61637	6.61016	6.60303	6.52252	6.50269	6.47593	6.50897	6.57522	6.60062	6.46705	6.58456	6.62917	6.52364	6.57274	6.59432	6.60534	6.53133	6.57475	6.45365	6.50657	6.53735	6.52952	6.53581	6.58903	6.53559	6.55208	6.53018	6.55803	6.52898	6.6006	6.41731	6.60599	6.53268	6.56215	6.62138	6.55815
322	6.45906	6.46958	6.63017	6.59606	6.57391	6.70849	6.56187	6.51327	6.48262	6.68224	6.78388	6.63491	6.52737	6.58332	6.63327	6.56734	6.5747	6.58468	6.4262	6.60149	6.62143	6.62906	6.70382	6.77054	6.67494	6.60386	6.51432	6.61054	6.67946	6.70987	6.63573	6.51538	6.5623	6.58064	6.5489	6.47783	6.60374	6.56075	6.65169	6.66945	6.65579	6.57002	6.55705	6.51544	6.50761	6.6013	6.47214	6.66884	6.51788
326	8.62857	8.74455	9.04548	9.16209	9.08444	9.0186	8.99515	8.79621	9.11023	8.93146	9.05434	9.09181	9.03332	9.00958	9.07406	9.18351	9.23419	9.08405	9.12805	9.07233	9.21056	9.26069	9.16435	9.25843	9.12925	9.1239	9.08936	8.95365	9.05653	9.1487	9.09552	9.07793	9.08659	9.07993	9.06769	9.05407	9.17677	9.18446	9.19766	9.08312	9.20232	9.17528	9.00642	8.92216	9.00577	9.13139	9.17812	9.36729	9.22565
327	8.82691	8.92902	9.24262	9.08906	9.1928	8.9552	9.19538	9.29735	9.33693	9.37983	9.47756	9.42415	9.13596	9.20784	9.0786	9.09443	9.30378	9.31988	8.86886	8.70161	9.20386	9.1548	9.35665	9.35012	8.7561	8.74175	8.91636	9.09006	9.5251	9.36027	9.05678	9.10594	9.15845	9.24927	9.31558	9.20498	9.25652	9.25384	9.04884	9.01137	8.93157	9.02684	8.93054	8.95396	8.85484	8.88024	9.14605	9.11136	9.34664
329	9.6667	9.74841	9.70322	9.65293	9.51112	9.54161	9.5657	9.61369	9.30324	9.3337	9.65403	9.62424	9.73914	9.69891	9.55326	9.68727	9.50809	9.53116	9.83589	9.82517	9.68202	9.65096	10.0452	10.1237	9.49524	9.65999	9.27931	9.39065	9.68208	9.66282	9.79405	9.78735	9.56368	9.5401	9.73522	9.69231	9.40073	9.36548	9.83254	9.77074	9.56182	9.64558	9.55207	9.52931	9.48799	9.35808	9.6918	9.79951	9.83746
330	9.41349	9.18595	9.15287	9.13829	9.14909	9.10048	8.377	8.17683	9.31558	8.97469	8.77361	8.82274	8.76939	8.64012	9.58517	9.28718	8.57986	8.82604	8.49525	8.36445	9.03283	8.88909	8.59598	8.70913	8.71891	8.77966	9.02424	9.06555	8.44795	8.73099	8.0814	7.93577	8.43613	8.35693	8.58414	8.64937	8.52635	8.37041	8.71603	8.58839	8.5049	8.41016	8.68638	8.43781	8.45426	8.43418	8.60638	8.62803	8.42494
331	7.0939	7.20894	7.22957	7.16247	7.06659	7.11929	7.21107	7.08732	7.14608	7.04888	7.19868	7.21231	6.99834	7.14922	7.25942	7.26837	7.09883	7.07974	7.04199	7.14053	7.15548	7.03899	7.21185	7.20249	7.12171	7.18484	7.21934	7.12238	7.09607	7.15598	7.05548	7.34439	7.03879	7.07507	7.14187	7.02723	7.06898	7.35252	6.937	7.01591	7.07847	7.05732	7.26448	7.34953	7.28258	7.21123	7.02891	7.23692	7.07956
334	7.91147	8.02346	7.46588	7.65097	7.74782	7.85533	8.62104	8.46571	7.51205	7.68942	8.0224	7.84562	7.78221	7.84504	7.86169	7.90693	7.75978	7.72348	8.01455	8.08533	7.42482	7.50527	7.33502	7.40759	7.69026	7.6674	7.74667	7.69853	8.0515	8.03419	8.26606	8.19678	7.97361	8.11228	7.74468	7.88322	8.02994	8.10158	8.15546	7.87107	7.70129	7.87032	8.43164	8.25991	8.47268	8.43085	7.67735	7.58885	7.83104
335	6.6204	6.60681	6.5853	6.57928	6.62982	6.51325	6.52656	6.50717	6.57455	6.56642	6.41902	6.57854	6.58466	6.58988	6.65858	6.59178	6.58644	6.59077	6.49705	6.6406	6.54672	6.64425	6.68638	6.63065	6.56929	6.64861	6.60808	6.5382	6.55249	6.63643	6.60352	6.59238	6.61202	6.68301	6.57186	6.533	6.5667	6.56771	6.60798	6.61306	6.72189	6.47176	6.5478	6.56193	6.53112	6.70894	6.52008	6.56293	6.54154
341	6.70711	6.91552	6.57348	6.73802	6.6007	6.90908	7.04728	6.84566	6.77581	6.72852	6.85524	6.83078	6.86581	6.74738	7.02407	6.95016	6.76129	6.82468	7.09933	7.55051	6.66322	6.77738	6.717	6.82535	7.06063	6.90553	6.57397	6.61201	6.63801	6.77506	6.96723	6.85067	6.98446	6.84069	6.6154	6.8971	6.62946	6.73014	6.69709	6.62277	6.7907	6.76071	7.41857	7.30919	6.74493	6.52	6.54319	6.49005	6.68406
344	6.65901	6.70211	6.67285	6.59371	6.63178	6.74214	6.60058	6.75506	6.63538	6.62238	6.53972	6.55509	6.58946	6.66065	6.60516	6.5451	6.54323	6.67556	6.58315	6.61197	6.48127	6.56996	6.58843	6.5807	6.643	6.63441	6.52228	6.57171	6.71284	6.59321	6.71403	6.46403	6.58717	6.59647	6.58777	6.51696	6.58725	6.55732	6.66727	6.43387	6.6041	6.64126	6.71101	6.56193	6.4886	6.57849	6.5626	6.54524	6.62759
348	6.49103	6.41472	6.41242	6.56662	6.37037	6.51954	6.51087	6.59034	6.45577	6.38905	6.47974	6.43766	6.42118	6.4721	6.51053	6.38306	6.45348	6.66654	6.7648	6.65675	6.32476	6.44303	6.37759	6.50993	6.48606	6.51361	6.48262	6.47018	6.49428	6.36477	6.25675	6.43514	6.51942	6.52442	6.33869	6.37916	6.40464	6.32853	6.46252	6.39971	6.50138	6.48677	6.84243	6.60669	6.4886	6.32134	6.46635	6.42758	6.58396
351	6.99732	6.97907	6.87438	6.73023	6.95208	6.88209	6.93837	7.11855	6.88905	6.8533	6.97383	6.91231	6.87262	6.82556	6.96084	6.87059	6.66679	6.85171	6.7676	6.88286	6.86607	6.78614	6.88768	6.88911	6.87695	6.76071	6.89403	6.82521	6.70012	6.79669	6.96723	6.73693	6.8941	6.92867	6.86017	6.7848	6.82746	7.01446	6.8164	6.89437	6.73435	6.80817	6.91294	6.83945	6.97357	6.90644	6.7737	6.83356	6.90266
353	8.40043	8.35412	9.40805	9.79279	9.9236	9.65407	9.28391	9.23667	9.68062	9.74778	9.27766	9.08201	9.04362	9.41207	9.22728	9.26797	9.59206	9.69132	8.8426	8.86191	9.57935	9.65667	9.50188	9.6948	9.28787	9.3123	9.68213	9.68181	9.30309	9.32859	8.73801	8.90276	9.21157	9.26714	9.87864	9.72507	9.49213	9.48298	9.31139	9.4853	9.1312	9.14439	9.27203	9.20364	8.73217	8.74831	9.48795	9.80682	9.40102
354	6.49925	6.64425	6.48701	6.66971	6.57192	6.4085	6.54461	6.52394	6.64759	6.56438	6.83133	6.59171	6.5583	6.64236	6.6667	6.61793	6.64125	6.41361	6.54176	6.52571	6.54847	6.61025	6.58668	6.4999	6.8225	6.77436	6.62676	6.49425	6.6004	6.72364	6.69822	6.61645	6.68112	6.645	6.64431	6.56494	6.77048	6.69315	6.61454	6.62595	6.60902	6.56821	6.67032	6.66651	6.82893	6.5374	6.60891	6.59503	6.52945
357	6.68679	6.61107	6.45274	6.49278	6.56203	6.64608	6.58125	6.55529	6.55376	6.50907	6.56063	6.63642	6.56132	6.58647	6.56174	6.5796	6.49803	6.57993	6.5713	6.4805	6.42653	6.4635	6.46244	6.47058	6.50827	6.47822	6.59477	6.52085	6.46972	6.59943	6.5104	6.51538	6.63343	6.59897	6.52485	6.559	6.49861	6.61912	6.61454	6.61956	6.58522	6.54836	6.60324	6.54473	6.60555	6.50867	6.51096	6.53413	6.5162
358	6.49443	6.60602	6.61195	6.53217	6.63442	6.64117	6.67084	6.61754	6.51998	6.54526	6.61255	6.53937	6.64056	6.6136	6.5681	6.5477	6.53724	6.67207	6.62377	6.67679	6.5666	6.61404	6.58076	6.59075	6.60006	6.55587	6.57659	6.6079	6.69827	6.7759	6.60227	6.60758	6.6159	6.62571	6.60919	6.54397	6.65849	6.63892	6.60857	6.59336	6.53305	6.51169	6.63591	6.59295	6.65227	6.6636	6.59778	6.61784	6.65411
359	6.6283	6.59285	6.52408	6.53633	6.59423	6.38565	6.52236	6.40306	6.66967	6.70474	6.56852	6.51891	6.42479	6.5082	6.53552	6.6484	6.34437	6.4557	6.52956	6.49871	6.53053	6.49722	6.5194	6.50172	6.52745	6.5687	6.43232	6.61343	6.65818	6.61755	6.58527	6.70735	6.62023	6.63187	6.48785	6.46965	6.51052	6.58491	6.35591	6.54139	6.60902	6.47918	6.5412	6.58117	6.58724	6.54384	7.03034	6.61727	6.60318
360	6.65364	6.78036	6.65988	6.57518	6.67451	6.6508	6.65099	6.58072	6.61315	6.62999	6.64636	6.60119	6.59385	6.45286	6.58703	6.59791	6.95532	6.85349	6.78115	6.5962	6.64542	6.6392	6.83401	6.86847	6.6303	6.56712	6.55977	6.5321	6.71428	6.67533	6.64773	6.62375	6.5858	6.67896	6.65935	6.537	6.5258	6.6447	6.74572	6.79305	6.64575	6.64837	6.54277	6.60505	6.61511	6.63054	6.68289	6.84457	6.69111
366	12.8361	13.1834	12.3598	12.8119	12.7651	12.3544	13.4358	13.5761	12.0803	12.5564	13.0166	12.8567	13.0577	13.1909	12.7425	12.8278	12.9621	12.979	13.16	13.3467	12.4743	12.9235	12.7095	12.1506	12.8201	13.0121	12.8241	13.1719	12.9961	12.8401	13.1182	13.4669	12.8612	13.1377	13.0041	12.5383	12.8783	13.3088	12.804	12.9153	12.87	12.4973	13.0041	13.4044	13.2147	13.482	12.8278	12.3871	12.8742
367	6.50149	6.59502	6.47654	6.66774	6.4035	6.45289	6.68504	6.48479	6.5919	6.47652	6.62227	6.59493	6.67468	6.73498	6.5735	6.61998	6.55029	6.54183	6.60161	6.59428	6.53933	6.54295	6.54076	6.62107	6.54173	6.61311	6.72638	6.65663	6.52409	6.66793	6.58527	6.63677	6.55687	6.60156	6.56758	6.72457	6.63635	6.61912	6.55906	6.61796	6.5952	6.633	6.65242	6.7168	6.73993	6.58915	6.56446	6.59858	6.53126
368	6.60673	6.6275	6.57895	6.59343	6.54071	6.5777	6.59675	6.54468	6.62164	6.488	6.55615	6.5095	6.60443	6.57775	6.60674	6.63769	6.58744	6.54344	6.52366	6.6122	6.53864	6.5553	6.62793	6.55939	6.64112	6.48709	6.58023	6.61912	6.647	6.54906	6.59827	6.64914	6.52329	6.59619	6.56271	6.56881	6.5634	6.58006	6.68979	6.56119	6.58082	6.57728	6.56751	6.50685	6.63087	6.58317	6.5699	6.58284	6.49439
369	8.90598	9.19984	9.00688	9.14781	9.07016	8.91498	9.09915	9.0417	9.08631	8.58129	9.14312	9.08484	9.02931	9.02018	9.08378	9.05639	8.97611	9.11558	8.99956	8.9296	8.94818	8.99728	9.0018	8.90856	9.09749	9.12804	9.07335	9.12231	9.17143	9.09467	9.08378	9.08052	9.13468	9.02909	9.30007	9.15309	9.00258	8.88515	9.09726	9.11475	8.77477	8.88496	8.9983	9.05384	9.2296	9.23824	8.97569	8.91636	8.94595
373	7.54313	7.39233	7.75059	7.68078	7.48625	7.48394	7.30376	7.39006	7.62282	7.78505	7.47129	7.44092	7.55537	7.53351	7.69433	7.68826	7.42774	7.50245	7.47543	7.57937	7.42058	7.55245	7.6722	7.6978	7.32391	7.40362	7.30204	7.30478	7.3365	7.34542	7.6965	7.67696	7.35887	7.47861	7.67087	7.50551	7.62353	7.72714	7.66783	7.77424	7.59289	7.51127	7.43194	7.40486	7.42736	7.42985	7.64308	7.62616	7.50918
375	8.61453	8.57718	8.18461	8.09636	8.06561	8.34393	8.60496	8.50755	8.09956	8.08938	7.82443	8.05914	8.1899	8.14023	8.211	8.29051	8.04473	8.07565	8.11255	8.24793	8.07728	7.989	7.92758	7.85196	8.17044	8.15919	8.2273	8.22154	8.34346	8.36344	8.21642	8.28496	8.26518	8.20559	7.66532	8.04881	7.972	8.08154	8.14523	8.01225	8.09383	7.96748	8.30307	8.53618	8.26313	8.59562	8.27647	8.01147	8.18402
377	8.80104	8.6356	8.57551	8.41558	8.30942	8.30942	8.71413	8.68474	8.72018	8.38279	8.50829	8.49643	8.68338	8.81039	8.39306	8.59346	8.33103	8.478	8.84752	8.72074	8.55459	8.22369	8.22238	8.25503	8.76463	8.66694	8.46022	8.52824	8.86492	8.85246	8.74405	8.54349	8.70839	8.77732	8.45356	8.48515	8.54705	8.50043	8.6917	8.6377	8.36215	8.8141	9.08762	8.83887	8.87486	8.54128	8.50043	8.37041	8.82691
378	10.8839	10.9258	10.2976	10.406	10.2713	10.3269	10.6833	10.6745	10.3802	10.365	10.6323	10.4978	10.368	10.5335	10.663	10.6589	10.4992	10.4914	10.5652	10.5634	10.3484	10.2878	9.96679	9.90425	10.5749	10.4361	10.579	10.5107	10.4304	10.4151	10.9238	11.0203	10.6601	10.8209	10.4612	10.5537	10.6577	10.6699	10.4062	10.3804	10.4041	10.3842	10.7227	10.791	10.8873	10.9777	10.368	10.2862	10.21
379	6.68522	6.55494	6.77838	6.6406	6.5052	6.79188	6.54079	6.77485	6.6496	6.61379	6.64816	6.59647	6.64271	6.71422	6.71596	6.80722	6.5485	6.57198	6.63774	6.69242	6.53933	6.5962	6.717	6.72305	6.63801	6.6667	6.71298	6.67782	6.70982	6.80428	6.67118	6.77669	6.57353	6.52021	6.61926	6.60351	6.53907	6.66401	6.67036	6.60977	6.60269	6.6125	6.67032	6.55664	6.62595	6.58477	6.60706	6.60913	6.60789
381	9.49376	9.50725	9.64714	9.55083	9.43457	9.29827	9.7331	9.58795	9.40229	9.34595	9.53732	9.40255	9.29595	9.26111	9.59406	9.53403	9.47093	9.58742	9.60829	9.51564	9.36218	9.30237	9.41581	9.29779	9.32037	9.36554	9.17873	9.19343	9.46429	9.60307	9.63167	9.3538	9.3015	9.39575	9.21006	9.40901	9.57338	9.4196	9.28622	9.34151	9.29986	9.53248	9.34574	9.27269	9.45861	9.45105	9.26312	9.48169	9.47423
383	6.49516	6.68705	6.68062	6.57099	6.55592	6.59272	6.49248	6.62829	6.5179	6.6438	6.70383	6.65992	6.60023	6.50478	6.65694	6.67395	6.44174	6.51701	6.79018	6.71507	6.78971	6.69304	6.58668	6.57628	6.60497	6.6361	6.51899	6.59047	6.55858	6.4922	8.19608	8.25578	6.51942	6.52317	6.54088	6.52093	6.50453	6.46945	6.70742	6.5661	6.50672	6.64483	6.66069	6.66651	6.76732	6.6206	6.6513	6.45496	6.50379
384	6.69025	6.715	6.64447	6.57928	6.74712	6.59272	6.67545	6.67721	6.63334	6.56843	6.59742	6.55509	6.60472	6.74893	6.62648	6.56933	6.5313	6.62032	6.70444	6.6406	6.63922	6.68831	6.86172	6.78848	6.60092	6.61151	6.62238	6.58758	6.59885	6.56363	6.74348	6.80471	6.61073	6.59228	6.77575	6.67116	6.60746	6.53199	6.66175	6.70357	6.64422	6.68701	6.70094	6.75344	6.56952	6.67457	6.57292	6.65111	6.60789
387	12.2214	12.3119	12.0257	12.0994	11.9669	12.0757	12.4569	12.5628	11.907	12.1295	12.0537	12.1529	12.2263	12.0124	12.1965	12.0169	11.9374	12.1482	12.333	12.3411	12.0715	12.0385	11.9547	12.1154	12.1965	12.0537	12.0537	12.0926	12.3228	12.2289	12.3277	12.244	12.199	12.0257	12.1132	11.9524	12.1179	11.907	12.1746	12.2187	11.9822	12.1482	12.4009	12.6335	12.1891	12.4121	11.9395	12.1916	12.1226
388	7.45203	7.45365	7.09919	7.19882	7.1594	7.11242	7.36616	7.33986	6.90692	7.11166	7.34463	7.30827	7.24449	7.26083	7.37338	7.23645	6.98779	7.05619	7.63434	7.47859	7.10411	7.15887	7.07771	7.09077	7.47129	7.33048	7.68224	7.62032	7.46462	7.13095	7.70993	7.42451	7.25509	7.24679	7.28003	7.22531	6.99575	7.05937	7.10562	7.27562	7.22693	7.30614	7.74261	7.66336	7.47156	7.57755	6.87175	7.02413	7.2157
390	6.46303	6.32837	6.50993	6.53831	6.5052	6.4307	6.47185	6.37943	6.34494	6.49847	6.51166	6.52235	6.46277	6.49566	6.47909	6.45066	6.51044	6.41931	6.75048	7.05565	6.37321	6.45338	6.5424	6.45357	6.38112	6.4506	6.59997	6.51465	6.44517	6.37062	6.34833	6.39546	6.45903	6.43744	6.40784	6.34405	6.52009	6.60618	6.56605	6.49175	6.47525	6.47529	6.36633	6.38665	6.40542	6.5999	6.54653	6.49005	6.42293
391	11.8259	11.767	11.8101	11.7706	11.4851	11.7724	12.1179	11.7425	11.7816	11.9231	11.5946	11.7296	11.6999	11.5787	11.6762	11.6034	11.6204	11.6447	11.9374	11.82	11.5755	11.6581	11.4011	11.4675	11.799	11.5353	11.4798	11.4173	11.5946	11.6797	12.2517	12.0341	11.6744	11.5474	11.7444	11.8138	11.7687	11.5721	11.82	11.7201	11.4816	11.8686	11.8413	11.4026	12.1132	11.7724	11.4363	11.4261	11.5632
392	8.82808	8.95849	8.91248	8.89721	8.99528	8.90379	8.75895	8.79686	9.06555	9.01735	9.05678	9.09363	8.85596	8.83272	8.93517	8.95478	9.001	9.02664	8.81081	8.86845	8.8102	8.84095	8.92941	9.0413	8.77985	8.71193	8.99425	8.77571	8.76068	9.03571	8.78996	8.72037	8.68657	8.72564	8.88024	8.93657	8.90206	8.80632	9.05224	8.94576	8.713	8.78485	8.72601	8.85347	8.90521	8.82274	8.89863	8.91282	8.87984
394	6.53696	6.66011	6.51612	6.66971	6.62016	6.68112	6.56777	6.65864	6.59768	6.71543	6.61156	6.64738	6.6907	6.78279	6.69888	6.72727	6.703	6.50134	6.71688	6.60149	6.6888	6.69794	6.66813	6.69694	6.61736	6.65448	6.70604	6.64132	6.70702	6.64133	6.68967	6.84039	6.63343	6.75849	6.63897	6.66159	6.63801	6.55256	6.67377	6.65518	6.73016	6.66088	6.71504	6.55843	6.76215	6.59696	6.69829	6.75228	6.55936
395	6.62595	6.48443	6.48765	6.58858	6.55169	6.51622	6.56474	6.50116	6.46154	6.55411	6.55066	6.48559	6.47189	6.40451	6.50769	6.59185	6.53825	6.41729	6.43685	6.49911	6.51124	6.53892	6.54951	6.53458	6.53731	6.56496	6.49184	6.45266	6.54718	6.53687	6.55144	6.61212	6.46862	6.53109	6.49786	6.50943	6.51283	6.45833	6.5066	6.49402	6.49545	6.54607	6.53037	6.50574	6.57725	6.5329	6.58987	6.62278	6.55487
396	10.2332	10.2165	9.96285	10.0783	10.2355	10.2462	10.4574	10.5295	10.1502	10.5504	10.2602	10.3407	10.1896	10.3874	10.2975	10.2165	10.192	10.1272	10.3094	10.3398	10.3275	10.2729	9.84972	9.89712	10.5203	10.2979	10.4036	10.4147	10.5425	10.394	10.5295	10.4584	10.4997	10.3292	10.1426	10.2932	10.2578	10.2721	10.2777	10.2267	10.2226	10.3333	10.3795	10.1859	10.7266	10.6517	10.0151	9.98162	10.1577
397	13.16	13.0082	13.1834	13.0976	13.094	13.1182	13.2699	13.2181	13.2304	13.078	13.086	13.0372	13.2545	13.0902	13.3656	13.0661	13.2623	13.2304	13.2147	13.1182	13.1182	13.0335	13.3318	13.3395	12.804	12.7926	12.7966	12.7131	13.1377	13.2735	13.4437	13.1909	13.2775	13.1834	13.1491	13.0818	13.2304	13.1058	13.2147	13.0976	13.1417	13.11	13.0166	12.8119	13.2067	12.899	12.9495	13.0453	13.1223
399	7.91613	8.09611	7.99797	8.32383	8.27144	8.27022	7.45365	7.78655	8.27385	8.28189	8.13662	7.76657	7.86218	7.80582	7.67539	7.67865	8.2049	7.91324	7.63264	7.67723	8.00831	8.19508	8.08417	7.9843	8.3458	8.41495	8.21671	8.33041	8.12082	8.24793	7.68392	7.65175	7.92479	7.86895	7.69875	7.85119	7.73562	7.67994	7.89158	7.65185	7.87232	7.94795	7.65279	7.67526	7.79528	7.72101	8.09581	8.13805	7.94709
400	8.97003	8.80181	8.794	8.67071	8.6664	8.86281	8.59949	8.67275	8.58663	8.78429	8.82987	8.62272	8.72832	8.49976	8.66471	8.65188	8.59202	8.677	8.51621	8.34535	8.72564	8.76326	8.67838	8.69648	8.57811	8.55228	8.77097	8.77303	8.67314	8.71471	8.23006	8.20463	8.56757	8.56502	8.12543	8.17772	8.5789	8.47202	8.49769	8.47353	8.67966	8.57755	8.57567	8.62033	8.44795	8.54739	8.81524	8.81958	8.6795
401	6.55055	6.54922	6.51792	6.53015	6.60264	6.64608	6.55804	6.43823	6.5817	6.5398	6.51166	6.48923	6.59538	6.66985	6.47192	6.47625	6.64279	6.58629	6.62556	6.56932	6.55189	6.41508	6.51031	6.59207	6.64558	6.46689	6.65073	6.49425	6.52579	6.63977	6.4966	6.62375	6.40571	6.5016	6.58184	6.60351	6.52208	6.48276	6.50268	6.52737	6.39751	6.50787	6.51324	6.50683	6.54056	6.57076	6.48891	6.63698	6.54818
402	9.16596	9.47349	9.44135	9.4508	9.60195	9.58048	9.11792	9.33044	9.40852	9.22195	9.32652	9.22705	9.21654	9.22045	9.13041	9.06516	9.2525	9.33923	8.99487	9.08674	9.51697	9.69899	9.45427	9.38943	9.41325	9.29182	9.23869	9.11986	8.97569	9.05678	9.05906	9.0102	9.14395	9.14417	9.65576	9.62679	9.13509	9.16451	9.1265	9.21116	9.09872	9.14373	9.04381	8.89638	8.73137	8.92902	9.43584	9.34987	9.36027
403	6.585	6.46958	6.51991	6.53212	6.55592	6.52169	6.57323	6.63773	6.46414	6.57881	6.57051	6.55178	6.52737	6.51681	6.52817	6.48498	6.36189	6.54003	6.5435	6.49492	6.59796	6.48155	6.58323	6.65234	6.37139	6.44205	6.44149	6.58477	6.55115	6.60389	6.43205	6.42729	6.60519	6.6495	6.60297	6.62472	6.5667	6.44604	6.46994	6.48024	6.65097	6.41853	6.48396	6.49101	6.53112	6.54214	6.37093	6.50299	6.38639
406	6.78468	6.75371	6.77502	6.66567	6.80862	6.51325	6.63631	6.67172	6.67901	6.69076	6.53972	6.78187	6.74326	6.65618	6.75576	6.71568	6.68979	6.74897	6.68043	6.65111	6.72175	6.72663	6.71238	6.75455	6.69188	6.73078	6.67868	6.70149	6.43056	6.64802	6.72787	6.64965	6.68606	6.7784	6.63079	6.63668	6.68504	6.69777	6.74138	6.80914	6.76861	6.68043	6.73492	6.62593	6.69527	6.69712	6.67102	6.79244	6.71685
409	7.402	7.36434	7.0953	7.17751	6.95141	7.02721	7.46387	7.45738	7.13521	7.37376	7.35426	7.23809	7.29577	7.31942	7.17456	7.29803	7.34599	7.33533	7.49619	7.51504	7.0935	7.1244	7.10586	7.09068	7.33425	7.33325	6.99103	7.10354	7.19096	7.12719	7.4872	7.66	7.23055	7.2599	7.20088	7.19899	7.37031	7.3511	7.1959	7.12947	7.2258	7.23219	7.42313	7.3946	7.58164	7.57376	7.17384	7.12961	7.31756
410	7.23273	7.23649	7.15656	7.37017	7.09486	7.10299	7.1924	6.98135	7.07635	7.11191	7.2253	7.27421	7.28088	7.2224	7.29172	7.37569	7.04391	7.11266	6.98155	7.06271	7.11796	7.11902	7.23203	7.19843	7.08545	7.19269	7.0945	7.24776	7.18116	7.05099	7.22238	7.17228	6.9701	7.05064	7.06405	7.06654	7.16898	7.11548	7.0235	7.02664	7.18736	7.13902	7.12689	7.1773	7.21683	7.14413	7.04564	7.12421	7.04625
411	7.16272	7.01781	7.00873	6.99536	6.89705	6.89196	6.96763	7.0405	6.93794	6.97072	6.78177	6.89821	7.04857	7.11272	7.18274	6.96318	6.97873	6.99182	6.95025	6.93717	6.81821	6.79733	6.72657	6.74889	6.98586	6.89119	6.79904	6.79129	6.723	6.89041	7.01824	6.89855	6.93303	6.91268	6.69694	6.80946	7.11557	6.95906	6.97206	6.91179	6.88735	6.90444	7.55852	7.30973	7.19503	6.85515	6.7442	6.90858	7.09487
414	6.75891	6.79565	6.72735	6.71996	6.63377	6.79767	6.67167	6.74792	6.67314	6.72661	6.86376	6.75325	6.73187	6.66675	6.67798	6.70758	6.64887	6.64513	6.88958	6.65289	6.74959	6.72304	6.65117	6.66985	6.661	6.71125	6.76957	6.71573	6.748	6.67088	6.71722	6.81725	6.57747	6.62152	6.67295	6.69603	6.65322	6.71428	6.67377	6.63101	6.69478	6.70797	6.6384	6.7137	6.74493	6.70603	6.63317	6.60739	6.70198
417	6.891	6.75371	6.80385	6.79403	6.93478	6.83591	6.79396	6.75704	6.93967	6.89754	6.86963	6.8609	6.83315	6.91676	6.84149	6.79587	6.94577	6.87498	7.08504	7.03433	6.76469	6.75873	6.90665	6.89982	6.95011	6.89861	6.77702	6.71573	6.95216	6.88881	7.09111	6.83733	6.92089	6.97155	7.05619	6.96523	6.88072	6.87361	6.74911	6.79422	6.91959	7.03508	7.00174	6.91816	7.02025	6.91371	6.97505	6.85427	6.96311
419	6.60208	6.59502	6.67675	6.64496	6.60997	6.49117	6.42307	6.33964	6.40084	6.44652	6.5217	6.5122	6.59385	6.39913	6.58527	6.56933	6.52419	6.53019	6.50964	6.51786	6.55012	6.56996	6.41351	6.4448	6.643	6.57035	6.45487	6.45103	6.35396	6.42418	6.3584	6.46567	6.4722	6.36841	6.43089	6.45716	6.45193	6.49791	6.4126	6.56223	6.48753	6.41251	6.48014	6.42634	6.46018	6.4473	6.46846	6.46971	6.4813
427	7.17515	7.11545	7.12854	7.09615	6.94272	7.00129	7.31982	7.2426	6.94445	7.03465	7.13824	7.10981	7.01941	6.98533	7.04486	7.15377	6.93403	7.02987	7.61071	7.58001	7.01604	7.00677	6.99598	6.96586	7.19395	7.22737	6.94912	7.02813	6.98467	7.19884	7.19977	7.11167	7.05097	7.06645	6.94801	7.10139	7.10115	7.09428	7.14141	7.14069	7.00853	7.06006	7.15044	7.18071	7.13679	7.15642	7.0548	7.02321	7.03365
430	9.33996	8.99063	9.71875	9.6168	8.89638	8.9987	8.70347	8.38249	8.84384	8.64556	9.38126	9.41372	8.97754	8.84055	10.1591	10.1087	8.75732	9.06008	9.25273	9.1165	9.17211	9.16662	8.41913	8.24417	9.6078	9.40597	9.25543	9.28622	8.65222	8.82315	8.90023	8.67447	8.95561	8.92639	9.15196	9.53567	9.18749	9.05516	8.21891	8.25991	8.99384	9.13699	9.43403	9.34508	9.40852	9.24835	9.05722	9.02505	8.94946
432	7.02074	7.05864	6.91161	6.83844	6.79687	6.61667	7.53534	7.45028	6.67901	6.55026	6.76445	6.855	7.13684	7.07908	7.13577	7.05781	6.7259	6.73378	7.43774	7.17544	7.06659	7.05664	6.76984	6.74736	7.07177	7.08911	6.62238	6.66452	6.65519	6.65873	7.27874	7.39781	6.69758	6.7443	6.70253	6.72667	6.71347	6.84679	7.18352	6.93646	6.7269	6.8637	7.48816	7.38383	7.12031	6.99591	6.89266	6.7558	6.86291
433	6.60581	6.57076	6.57545	6.60813	6.59232	6.56037	6.64365	6.72541	6.62301	6.61607	6.55863	6.59647	6.63733	6.68536	6.64576	6.65043	6.56289	6.70364	6.62032	6.68521	6.59644	6.57852	6.50482	6.57471	6.53885	6.56212	6.50741	6.5382	6.61306	6.57335	6.78834	6.73277	6.53501	6.60412	6.63079	6.59238	6.50054	6.62574	6.63415	6.60191	6.57185	6.65723	6.6384	6.60669	6.67235	6.64224	6.44082	6.53052	6.54322
434	6.46892	6.5031	6.34598	6.35488	6.3728	6.38769	6.35669	6.30908	6.35177	6.37978	6.397	6.40333	6.35135	6.41077	6.43959	6.5409	6.34699	6.40757	6.46353	6.42897	6.44398	6.3909	6.52129	6.37786	6.41029	6.41307	6.399	6.37952	6.49117	6.35707	6.42331	6.37922	6.41142	6.48575	6.55353	6.3353	6.59308	6.49245	6.39614	6.47858	6.41031	6.35288	6.50031	6.47751	6.53761	6.49667	6.36299	6.50103	6.45377
435	6.57809	6.48614	6.56195	6.53831	6.65748	6.6438	6.57516	6.63973	6.54991	6.55648	6.69982	6.6735	6.68001	6.70814	6.63825	6.58769	6.71508	6.65862	6.65231	6.65484	6.6665	6.58337	6.65266	6.63901	6.60223	6.69446	6.61462	6.64132	6.57505	6.62387	6.63412	6.60156	6.68606	6.71105	6.63079	6.559	6.54443	6.64788	6.59516	6.74583	6.6349	6.60035	6.6384	6.60834	6.66302	6.75	6.66081	6.61727	6.5398
439	6.95498	7.1626	7.15468	6.8222	6.81693	6.83942	7.14053	6.83148	6.89855	6.91571	7.17807	6.95808	7.01461	7.19914	6.77362	7.00838	6.86034	6.81337	6.85608	6.77524	6.90942	6.92684	6.85599	6.93457	7.24693	6.73726	6.99525	6.96884	6.8993	7.01603	6.99599	7.10334	6.99377	7.09866	6.86584	7.01938	6.89327	7.09301	6.73091	6.88014	6.73016	7.00174	7.02718	7.16743	6.90661	7.01656	6.92279	6.97867	7.00005
444	6.74747	6.57668	6.5853	6.59371	6.65947	6.63329	6.97181	6.83696	6.72037	6.66214	6.69781	6.79759	6.82498	6.67637	6.68105	6.58976	6.59654	6.65993	7.28421	7.3449	6.5144	6.57514	6.6385	6.64965	6.72353	6.62699	6.66035	6.64888	6.858	6.77851	6.65119	6.72496	6.66022	6.59503	6.58929	6.537	6.5966	6.80078	6.75076	6.63763	6.55513	6.57364	6.7648	6.69116	6.9052	6.80085	6.71496	6.6022	6.67715
445	7.47008	7.43716	7.25252	7.28557	7.14928	7.11149	7.32066	7.35685	7.18836	7.15535	7.14772	7.1442	7.2312	7.25186	7.24138	7.28137	7.06661	7.2449	7.32734	7.20959	7.21633	7.1663	7.0773	7.19602	7.26934	7.22365	7.28515	7.22564	7.15749	7.28709	7.46438	7.38461	7.34839	7.20497	7.28444	7.35773	7.20666	7.19139	7.39095	7.41481	7.22316	7.24634	7.41968	7.19551	7.33131	7.41646	7.12723	7.17284	7.1433
460	6.51926	6.53749	6.5042	6.48857	6.45586	6.44926	6.63311	6.41329	6.50016	6.49459	6.4785	6.46794	6.4276	6.43646	6.41373	6.4418	6.50628	6.43211	6.52197	6.51027	6.48017	6.47156	6.47821	6.58305	6.4882	6.48911	6.39657	6.45088	6.48321	6.48602	6.55933	6.59036	6.51042	6.46876	6.53119	6.49799	6.51316	6.47965	6.37367	6.50901	6.46352	6.44213	6.49507	6.45689	6.47369	6.44091	6.39183	6.38501	6.44082
463	7.27791	7.24336	7.24199	7.12289	7.16967	7.22726	7.7272	7.39687	7.09998	7.10666	7.11785	7.29882	7.76904	7.40109	7.57526	7.36566	7.07357	7.28018	7.91094	7.68507	7.13605	7.18518	6.97916	7.14541	7.46855	7.40632	7.3322	7.29874	7.26876	7.4151	7.82179	7.41806	7.63549	7.47484	7.01012	7.22383	7.59562	7.2311	7.29669	7.21479	7.22693	7.63342	7.70711	7.37051	7.69166	7.53614	7.0847	7.37885	7.3114
466	7.76702	7.69069	7.64597	7.56376	7.68971	7.75416	7.75391	7.76657	7.8815	7.9416	7.72491	7.92065	7.76303	7.97035	7.77184	7.72479	7.86946	7.92091	7.85596	7.82723	8.00185	8.06423	7.94824	8.11424	8.06943	8.0553	8.1411	8.15339	7.94668	8.01198	8.18123	8.26504	7.84515	7.92181	7.83968	7.87133	7.75664	7.8502	7.93663	7.97539	8.23657	7.89534	8.10629	8.28056	8.14907	8.20819	7.87055	7.96498	8.06028
468	8.75284	8.64454	8.49507	8.53758	8.53525	8.94243	8.62211	8.5186	8.63288	8.58485	8.36141	8.55602	8.65466	8.57037	8.60091	8.51932	8.76977	8.82354	8.75079	8.746	8.75592	8.5339	8.55863	8.48228	8.91192	8.84419	9.06008	9.08674	8.85147	8.83513	8.60854	8.71357	9.03852	8.61072	8.78523	8.79138	8.51967	8.52906	8.76884	8.54454	8.82521	8.80368	8.7993	8.55228	8.88185	8.57986	8.77438	8.6892	8.6766
471	10.7431	10.7491	10.9366	10.8965	11.0163	11.1775	10.5415	10.4198	10.8247	10.8214	10.1928	9.97891	10.6837	10.696	10.343	10.2157	10.9473	10.793	10.0623	10.0058	11.1443	11.2013	10.9473	10.7497	10.9645	10.9645	11.2343	11.0322	10.1805	10.343	10.6808	10.5495	10.6736	10.6869	11.1877	11.0602	10.3522	10.2435	10.5824	10.402	10.9678	10.8284	10.5967	10.9025	10.4593	10.6438	10.688	10.519	10.695
472	8.81037	8.9179	9.48505	9.43724	9.0601	9.02433	9.08598	9.02654	9.31839	9.22598	9.22665	9.33514	9.39887	9.3248	9.18572	8.97562	9.57241	9.59572	9.10285	9.01137	9.70267	9.62565	10.095	10.2822	9.11059	9.23845	8.76078	8.91244	9.38136	9.36292	9.16708	9.17087	9.43848	9.41873	9.68457	9.57008	9.40152	9.49126	9.43403	9.4017	9.65606	9.44459	8.76044	8.79369	8.76621	8.89097	9.8314	9.8158	9.75584
473	7.2021	7.24671	7.54076	7.47114	7.84029	7.80054	7.26513	7.29608	7.61436	7.79331	7.59125	7.7423	7.74704	7.5698	7.69818	7.5739	7.70594	7.65185	7.9399	7.84125	7.28773	7.40567	7.86575	7.87829	7.59388	7.68938	7.43084	7.34506	7.57033	7.58257	7.55804	7.60385	7.63678	7.53917	7.64057	7.5828	7.82097	7.82616	7.61737	7.68714	7.66217	7.63197	7.69431	7.56362	7.57345	7.60039	8.07051	8.06344	7.75272
475	9.76235	9.65755	9.42934	9.40302	9.15522	9.30603	9.36506	9.15441	9.06841	8.81273	9.26886	9.28581	9.08865	9.06306	9.10906	9.15802	9.00059	9.15219	9.83032	9.59716	9.28718	9.16162	8.8452	8.76482	9.38847	9.1508	8.87486	8.8205	9.29399	9.51352	8.811	8.82409	9.6282	9.46167	9.04297	9.34851	9.5346	9.33552	8.82334	8.83213	9.10137	9.37502	9.54367	9.2583	9.26446	9.12253	9.11901	9.1249	9.54481
476	9.58021	9.45963	9.3587	9.22596	9.37477	9.53141	9.34198	9.49297	9.30603	9.60995	9.4648	9.49986	9.21071	9.30007	9.27718	9.29664	9.4244	9.75076	9.5399	9.50243	9.33278	9.1548	9.09153	9.2474	9.11436	9.10594	9.13247	9.41476	9.49521	9.34246	9.4244	9.63053	9.27269	9.08843	9.4142	9.4469	9.19404	9.53141	9.53835	9.46191	9.25136	9.56148	9.83222	9.49927	9.55004	9.39817	9.2667	9.31648	9.30355
478	6.86215	6.85204	6.77327	6.63649	6.65748	6.81713	6.80611	6.65505	6.61315	6.73334	6.94412	6.82021	6.64953	6.87744	6.93778	6.6915	6.80004	6.74432	6.60881	6.84139	6.63763	6.67982	6.65417	6.77664	6.69701	6.71726	6.68202	6.67465	6.80926	6.69242	6.83083	6.62375	6.7026	6.73496	6.70975	6.91581	6.72668	6.6842	6.55038	6.59406	6.72531	6.62605	6.64585	6.62946	6.72727	6.61313	6.73441	6.55065	6.64659
479	6.59832	6.57467	6.56397	6.62445	6.57992	6.50653	6.59309	6.68111	6.62301	6.50051	6.58091	6.63491	6.57829	6.53765	6.65236	6.5409	6.62503	6.56593	6.51143	6.58111	6.61815	6.5962	6.52862	6.5371	6.66224	6.59819	6.62838	6.592	6.4338	6.68189	6.60352	6.74943	6.57353	6.54629	6.61794	6.67323	6.552	6.54063	6.6437	6.62119	6.60902	6.59852	6.66069	6.53477	6.63515	6.52316	6.52899	6.64156	6.62603
481	8.65064	8.67874	9.1985	9.23254	8.16422	8.33527	7.88982	7.68097	8.63974	8.46503	9.16302	9.09661	8.32872	8.1821	9.69929	9.65903	8.79173	8.92997	9.75434	9.4848	8.79085	8.78044	8.49284	8.31151	9.4469	9.22938	8.88363	8.70403	8.41195	8.51915	8.27355	8.23036	8.86151	8.73448	8.40732	8.4616	8.87362	8.79572	8.17203	8.26946	9.0081	9.24374	8.68491	8.32975	9.4065	9.29595	8.76822	8.81449	7.98342
482	6.6204	6.60681	6.88893	6.61462	6.63789	6.69804	6.46956	6.50919	6.66967	6.41615	6.76106	6.68158	6.70974	6.49376	6.6149	6.59791	6.55408	6.5705	6.60161	6.75207	6.57471	6.708	6.54423	6.61414	6.71206	6.65448	6.54815	6.57864	6.61884	6.7037	6.69639	6.69481	6.52104	6.61476	6.71502	6.65801	6.55923	6.53898	6.52194	6.5661	6.79726	6.78569	6.65385	6.72101	6.88571	6.87175	6.7272	6.60037	6.64659
483	10.306	10.2705	9.97991	10.2237	9.82581	9.89773	10.2049	10.0533	10.1103	10.407	9.88779	10.0478	9.96889	10.0997	10.1087	10.1052	10.0869	9.93116	10.1396	10.1411	10.2641	10.0021	10.0834	9.63987	10.1703	10.2313	10.2355	10.2563	10.2309	10.1606	10.111	10.0786	10.1004	10.1087	10.0103	9.96492	10.0445	9.9092	9.80588	9.95832	10.1039	10.1222	10.3182	10.637	10.1411	10.2168	9.98628	9.9341	10.1658
486	6.6275	6.5723	6.7357	6.7162	6.67406	6.59932	6.61702	6.71834	6.62965	6.65821	6.53871	6.48479	6.60321	6.61265	6.59107	6.52539	6.603	6.53979	6.64712	6.69892	6.55674	6.58707	6.57684	6.51186	6.62886	6.63919	6.57377	6.54647	6.54599	6.51936	6.5782	6.55122	6.57709	6.57044	6.58972	6.53579	6.61296	6.64957	6.59427	6.59164	6.51407	6.55716	6.56662	6.54144	6.59537	6.61683	6.57992	6.51629	6.56862
487	6.47077	6.53346	6.41242	6.48606	6.46999	6.46354	6.43154	6.55926	6.42237	6.42226	6.43679	6.44662	6.5306	6.49002	6.40896	6.41407	6.51219	6.39142	6.56786	6.33564	6.45752	6.32134	6.45306	6.45728	6.30014	6.44706	6.38547	6.34478	6.48464	6.38834	6.44812	6.39732	6.34752	6.4793	6.41754	6.46543	6.46652	6.34917	6.48731	6.43605	6.4029	6.46551	6.37775	6.37942	6.2817	6.34821	6.35684	6.38675	6.50578
488	9.26132	9.26247	8.63993	8.68712	8.7561	8.76802	9.10467	9.10929	8.87383	8.93035	9.02995	8.84793	8.85327	8.88992	9.0142	9.2096	8.85285	8.88147	9.28644	9.32675	8.94965	8.90838	8.36265	8.41134	8.88003	8.89052	9.25477	9.21049	9.22508	8.82152	9.16709	8.98626	9.32085	9.19984	8.68245	8.77888	9.27292	9.19805	8.57257	8.69808	8.78234	8.82466	9.11813	9.07881	9.13346	9.24179	8.8776	8.72832	8.58663
490	7.15802	7.38752	7.24632	7.26971	7.43231	7.28373	7.72391	8.07384	7.05746	7.34507	7.46588	7.27051	7.39961	7.72403	7.35842	7.5138	7.66048	7.43477	7.23652	7.35088	7.04744	7.10538	7.43571	7.2503	7.37674	7.52307	7.38201	7.70757	7.51577	7.21849	7.55884	8.07359	7.34745	7.6781	7.55392	7.3716	7.13421	7.46766	7.38762	7.58352	7.60455	7.17432	7.5303	7.95067	7.74134	8.1411	7.42932	7.31666	7.47129
493	8.06829	8.14937	9.63458	9.56313	8.96984	9.17278	8.88598	8.96388	9.23491	9.46846	9.47859	9.33503	9.07395	9.17122	9.1756	9.18178	9.91911	9.7614	8.47369	8.2247	8.91819	8.85048	9.14909	9.24353	8.51049	8.53688	8.67618	8.76822	8.82295	8.87965	8.33668	8.30335	8.89151	8.82643	9.41986	9.41736	9.37329	9.37933	9.16637	9.09113	9.39676	9.38175	8.36557	8.088	8.59111	8.56453	8.57582	8.80271	9.15651
498	12.1222	12.041	12.1806	12.2014	12.152	12.1039	12.1565	12.1903	12.0633	12.0408	12.0494	12.0667	12.0931	12.1937	11.7748	11.8931	11.9729	11.9274	11.9382	11.7637	11.9814	12.1118	12.1843	12.1773	11.9946	12.0672	11.894	11.8858	12.0666	11.9833	11.8314	11.9125	12.0846	12.159	12.1209	12.1319	12.0973	12.0798	12.0602	12.2339	12.1308	12.0277	12.0092	11.99	11.897	11.9102	12.0488	12.039	11.9974
501	6.59258	6.46883	6.72284	6.60304	6.78364	6.75228	6.68588	6.57729	6.65057	6.71174	6.8226	6.91077	6.71465	6.67571	6.56062	6.57279	6.52862	6.67771	6.63631	6.73493	6.69186	6.64554	6.78713	6.78533	6.63857	6.73449	6.58804	6.59221	6.6039	6.57602	6.52156	6.56362	6.66058	6.63113	6.73799	6.78086	6.65548	6.58073	6.66116	6.68489	6.73831	6.67335	6.64078	6.68226	6.65185	6.68244	6.7406	6.71133	6.72421
506	13.11	13.2775	13.11	13.094	13.1453	13.153	13.1262	13.1909	13.1417	12.87	13.0698	13.0082	13.1873	13.1491	13.164	13.1016	12.9275	13.0902	13.0538	13.0495	13.1798	13.1417	12.9235	12.9116	13.1417	13.16	13.1417	13.153	13.1058	13.0293	13.0372	13.2067	13.1681	13.203	13.0453	13.153	13.0453	13.1342	13.0252	12.977	13.0166	13.0252	13.2109	13.1798	12.9961	13.3242	12.8742	12.9621	12.9116
513	8.66479	8.75602	8.69274	8.72319	8.7038	8.79991	8.54383	8.68031	8.73648	8.91946	8.61375	8.7666	8.54038	8.59554	8.38336	8.48034	8.59529	8.47702	8.47741	8.60161	8.60408	8.64519	8.78818	8.76912	8.54605	8.48093	8.49339	8.44626	8.73834	8.64799	8.53837	8.4727	8.65854	8.61168	8.5634	8.70664	8.67581	8.65446	8.59865	8.56102	8.49689	8.51632	8.44876	8.49681	8.44619	8.46	8.47744	8.53245	8.54601
515	10.9339	10.9516	10.7673	10.8251	10.7224	10.7044	10.7495	10.7307	10.7654	10.8114	10.6584	10.7441	10.8121	10.7645	10.5707	10.6295	10.678	10.7224	10.8206	10.7791	10.7235	10.6585	10.7607	10.6973	10.6804	10.7428	10.7829	10.8844	10.8175	10.7821	10.7637	10.7538	10.8458	10.7361	10.6213	10.5668	10.7012	10.8091	10.7346	10.6685	10.7403	10.724	10.8791	10.8967	10.8881	10.8273	10.6322	10.6438	10.6872
516	8.69631	8.63634	8.50878	8.61935	8.69411	8.59143	8.42735	8.5603	8.17442	8.30806	8.40254	8.24177	8.27657	8.37017	8.16251	8.29451	8.25642	8.24467	7.9979	8.11951	8.37209	8.42503	8.27442	8.20406	8.2151	8.24739	8.29924	8.44977	8.34847	8.2564	8.12878	8.29972	8.27558	8.29627	8.33642	8.27724	8.34505	8.50632	8.24131	8.37378	8.2077	8.19645	8.42281	8.40394	8.28153	8.33878	8.51888	8.37922	8.20774
517	9.2127	9.22379	9.30517	9.30067	9.32957	9.4241	9.08838	9.1325	9.19612	9.25779	9.30618	9.28615	9.11356	9.14628	9.02045	9.05724	9.20655	9.11347	9.15267	9.18374	9.13038	9.28281	9.22411	9.27015	8.93572	8.8925	9.22376	9.16995	9.05688	9.18467	8.95516	9.01675	9.0163	9.0494	9.17259	9.17945	8.98538	9.0624	9.21199	9.24303	9.11141	9.08491	9.06511	9.14968	9.18804	9.107	9.26561	9.15436	9.09579
518	7.09026	6.8929	6.944	6.96217	6.86801	6.91993	6.90227	6.87787	6.9452	6.96024	6.8393	6.8292	6.98215	6.88281	6.8089	6.82008	6.61148	6.85258	6.9139	6.98546	6.89535	6.94349	6.76984	6.80381	6.98808	6.88729	7.05763	6.96213	7.02264	6.76447	6.88965	6.94483	7.18066	7.01927	6.87982	6.80568	6.90665	6.87676	6.77374	6.86373	6.77931	6.80541	7.0583	6.83945	6.74322	6.76593	6.86163	6.93397	6.83683
521	10.3358	10.2592	10.4455	10.2926	10.1981	10.2241	10.2433	10.2738	10.2055	10.0969	10.3556	10.3801	10.1329	10.1974	10.2284	10.2406	9.97408	10.0486	10.1792	10.1281	10.0862	10.0774	10.2146	10.1124	9.93142	9.99191	10.0524	9.98609	10.1958	10.1304	10.1467	9.96192	10.2248	10.1778	10.1046	10.2298	10.1799	10.1734	10.2238	10.2612	9.91604	10.0504	10.1905	10.0778	10.1239	10.0537	10.0479	10.117	10.1627
522	8.90358	8.91153	9.09894	8.96261	8.96217	8.81154	8.77497	8.78915	8.87601	8.33686	8.85823	8.71658	8.70145	8.71024	8.32557	8.6403	9.01318	8.77477	8.83454	8.79629	8.84715	8.93157	8.8162	8.61706	8.70878	8.77418	9.07121	9.09202	9.04468	8.99913	8.65594	8.73505	8.82521	9.01299	8.7942	9.02523	8.95396	8.87965	8.77034	8.62875	8.60357	8.60584	8.74284	8.84461	8.67618	8.69205	8.96367	8.87303	8.73637
523	11.4345	11.2448	11.2748	11.2238	10.9852	11.2043	11.9251	11.8786	11.297	11.2193	11.6618	11.7914	11.4467	11.297	11.6222	11.4026	11.1416	11.2544	11.6907	11.915	11.3915	11.3228	11.2357	11.3508	11.5371	11.4502	10.9072	10.9865	11.4059	11.4779	11.2671	11.0631	11.7651	11.5491	11.0672	11.0895	11.7873	11.5755	11.2464	11.0739	10.9545	11.2327	11.6188	11.419	11.5822	11.3594	11.2731	11.4278	11.4449
525	6.56318	6.55705	6.51612	6.58981	6.60631	6.60355	6.52045	6.52394	6.60142	6.65646	6.42316	6.48	6.72775	6.66228	6.65543	6.53728	6.59479	6.58468	6.63955	6.36601	6.58431	6.58337	6.57975	6.64535	6.68685	6.51996	6.75344	6.74845	6.53377	6.66186	6.53831	6.52724	6.58291	6.59647	6.59687	6.48192	6.50655	6.68991	6.50844	6.65202	6.54159	6.43838	6.55705	6.56193	6.61191	6.67871	6.70187	6.57817	6.60638
526	12.3898	12.5975	12.1064	12.2066	11.95	11.8026	12.5782	12.6992	12.1746	12.2386	12.3146	12.2263	12.3119	12.4541	12.6208	12.7845	12.1272	12.2466	12.7577	12.7966	12.0604	12.1064	11.754	11.6528	12.46	12.5502	12.0021	12.0757	12.301	12.1226	12.5383	12.5564	12.601	12.5121	12.2881	12.1087	12.4659	12.4882	12.2238	12.3492	12.0537	11.9415	12.5062	12.601	12.6741	12.8165	11.9976	11.9586	12.0947
527	11.0567	11.0348	10.7458	10.7523	10.3344	10.3794	11.4062	11.1266	10.4727	10.4522	11.1544	11.1966	10.7854	10.7015	10.7037	10.6896	10.542	10.6254	11.1647	11.1444	10.5604	10.572	10.3863	10.3968	11.049	10.8672	10.6711	10.5164	10.8537	10.7523	11.3639	11.2136	10.8706	10.7965	11.0215	11.1902	11.0751	10.9787	10.7577	10.5928	10.4567	10.5481	10.9241	10.6452	10.8885	10.8015	10.5115	10.5372	11.004
528	7.13272	7.07816	6.87288	6.81016	6.83581	6.93187	7.35924	7.42111	7.13038	6.99258	7.19762	7.3803	7.08117	7.10543	7.31641	7.36116	7.2403	7.38861	7.5726	7.70294	7.20385	7.06443	6.9687	7.15269	7.57239	7.43766	7.10054	7.15802	7.45319	7.40461	7.38905	7.35763	7.21586	7.34777	7.11608	7.16673	7.37559	7.25325	7.20151	7.07628	7.25189	7.11482	7.35328	7.44607	7.45939	7.32813	7.17165	7.30283	7.4189
535	9.58687	9.57474	9.14694	9.15651	9.22129	9.16616	9.92424	9.81423	9.15172	8.7584	9.7812	9.82819	9.38492	9.368	9.61512	9.52725	9.57313	9.75796	9.89839	9.88552	9.06863	9.09726	9.11558	9.00851	9.42707	9.27766	9.3249	9.08073	9.32109	9.3402	10.1757	10.0575	9.64422	9.65246	9.44745	9.61161	9.88177	9.65297	9.18356	9.12804	9.30857	9.53885	9.81796	9.62035	9.7098	9.36752	9.37906	9.29939	9.4191
537	11.6	11.4363	11.0466	11.052	10.8114	10.9752	11.897	11.8082	11.0602	10.7908	11.3132	11.1678	11.4051	11.1299	11.8432	11.633	11.1588	11.4011	11.7055	11.5771	11.1761	11.2511	10.8954	11.0266	11.3163	11.1602	10.8028	10.6587	11.0322	11.3375	11.4851	11.2132	11.4883	11.3132	10.9174	11.3033	11.4919	11.0866	11.4675	11.3292	10.8471	11.1486	11.3693	11.0322	11.5283	11.1429	11.0412	11.0508	11.3325
538	7.0947	7.04356	7.24199	7.07764	7.01273	7.07326	7.07481	7.04696	7.19532	7.31626	7.17222	7.0845	7.21828	7.12586	7.22076	7.11577	7.09607	7.13121	7.09778	7.07566	7.07956	7.02173	7.24559	7.35026	7.13715	6.93728	6.84867	6.98274	7.01263	6.99829	7.23411	7.26822	7.20792	7.1199	7.12429	6.99744	7.16737	7.2363	7.14959	7.24795	7.18728	7.16539	7.10485	7.0115	7.02025	7.08905	7.06788	7.13758	7.12646
539	11.8809	11.7466	11.8585	11.7873	11.7873	11.8372	11.7816	11.7743	11.8622	11.678	11.6241	11.7221	11.7914	11.6385	11.5822	11.5771	11.7425	11.6923	11.6961	11.7706	11.7743	11.7386	12.0191	12.0021	11.6672	11.669	11.6835	11.7633	11.8585	11.9334	11.6511	11.7893	11.6961	11.7853	11.8665	11.8313	11.7296	11.5966	11.9566	12.0064	11.767	11.7092	11.7873	11.6872	11.7183	11.6034	11.8949	11.7853	11.8665
540	6.63554	6.67007	6.64447	6.64283	6.5965	6.59044	6.70076	6.68821	6.60512	6.63379	6.58311	6.63023	6.55353	6.6733	6.67005	6.59178	6.52419	6.57198	6.64638	6.65853	6.5289	6.61499	6.56126	6.60654	6.59548	6.70224	6.57234	6.65185	6.63192	6.55053	6.8474	6.72496	6.70124	6.58718	6.64301	6.72457	6.51258	6.65688	6.66014	6.81689	6.57689	6.64837	6.6265	6.60834	6.71447	6.65073	6.63497	6.52514	6.73047
545	6.77502	6.82235	6.75943	6.70651	6.76094	6.81064	6.77223	6.75825	6.77021	6.75671	6.75843	6.73748	6.87106	6.81759	6.73509	6.83709	6.72271	6.63195	6.64927	6.66497	6.74857	6.75439	6.7086	6.69378	6.68909	6.83946	6.76196	6.72155	6.70665	6.67432	6.6367	6.58478	6.61482	6.71806	6.71243	6.66052	6.69339	6.6879	6.67949	6.62855	6.73605	6.60754	6.66401	6.60204	6.68079	6.69701	6.62058	6.56817	6.61342
549	7.02329	7.14352	7.27107	7.23833	7.02799	7.19414	7.00686	7.00997	7.14488	7.05446	7.14219	7.06468	7.11615	7.08629	7.03188	7.06646	7.29741	7.20354	6.91099	7.2515	7.17207	7.12614	7.19868	7.15269	7.22278	7.06782	7.15529	7.25845	7.16717	7.14657	7.02541	6.80165	7.02413	7.11855	7.22217	7.17172	7.11214	7.11543	6.97482	6.99317	7.07686	7.11762	6.96768	6.84459	7.00597	6.97528	7.17567	7.06559	7.12868
550	8.41816	8.37617	8.34677	8.23729	8.41541	8.40043	8.43267	8.41523	8.1339	8.485	8.33863	8.24898	8.19824	8.03475	8.19508	8.06409	8.28586	8.20025	8.23818	8.38342	8.36687	8.29802	8.271	8.09156	8.20192	8.34252	8.40285	8.39724	8.38411	8.41816	8.0914	8.16507	8.44482	8.21451	8.31439	8.21072	8.24938	8.30572	8.09541	8.063	8.21963	8.06	8.35936	8.41961	8.0762	8.0446	8.28647	8.12208	8.12671
551	6.70516	6.71227	6.60634	6.61027	6.65367	6.69403	6.72717	6.74681	6.66972	6.65281	6.62388	6.58082	6.6713	6.67077	6.63123	6.68828	6.63472	6.59332	6.97566	7.00648	6.56326	6.69461	6.68785	6.66978	6.62009	6.63323	6.54825	6.54342	6.59847	6.59771	6.68694	6.67124	6.66669	6.65423	6.64846	6.5864	6.6706	6.63429	6.6902	6.78862	6.68385	6.67131	6.64521	6.54396	6.67948	6.6923	6.60281	6.68089	6.7654
554	7.36073	7.51577	7.46499	7.28056	7.19802	7.11642	7.46785	7.60122	7.36082	7.14009	7.32148	7.4017	7.41215	7.24812	7.48014	7.47415	7.17985	7.2092	7.65279	7.3974	7.15304	7.24851	7.10997	7.15961	7.30827	7.25465	7.51753	7.27391	7.30377	7.53266	7.44539	7.60068	7.43591	7.53605	7.40612	7.49821	7.5006	7.30578	7.5012	7.54094	7.36038	7.37569	7.58836	7.39024	7.5011	7.54114	7.12744	7.24485	7.28219
566	6.69735	6.59285	6.63382	6.73802	6.62419	6.61007	6.71288	6.78346	6.88533	6.83886	6.68382	6.71654	6.61796	6.65908	6.86267	6.83211	6.59311	6.62461	6.92398	7.02945	6.94993	6.95157	6.64593	6.81817	6.56677	6.61936	6.64565	6.58026	6.51034	6.66652	8.56237	8.50977	6.54991	6.62402	6.58184	6.41903	6.59308	6.6854	6.61119	6.65836	6.83869	6.76071	6.96417	7.12308	6.96788	6.94564	6.71332	6.54154	6.67144
567	13.9805	14.0918	13.8783	14.1462	13.8096	13.8768	13.9345	13.8327	13.929	13.6954	13.8186	13.979	13.9319	14.049	14.0718	14.1461	14.1371	14.0131	14.0074	14.1557	14.0735	14.0991	13.9955	13.9935	14.1184	14.0316	14.0809	13.955	13.7616	13.9363	14.0996	14.0456	13.9953	13.9608	13.9622	14.0109	14.1286	13.9841	13.9618	13.9292	13.993	14.0379	13.9616	13.9466	14.0225	13.9313	14.0334	14.0905	14.004
571	7.28174	7.35042	7.03623	7.10098	7.04691	6.99524	7.15001	7.13889	7.11526	6.88948	7.17529	7.14667	7.21859	7.21407	7.15498	7.18819	7.28438	7.48616	7.39951	7.33868	7.13138	7.12905	6.91251	6.97644	7.3247	7.35211	7.59371	7.50558	7.04921	7.05487	7.60206	7.4798	7.16597	7.1343	7.1948	7.12647	7.21073	7.20374	7.14839	7.03322	7.18786	7.1737	7.42631	7.14927	7.45439	7.49903	6.94815	7.07064	6.96847
573	6.78031	6.74389	6.67472	6.66182	6.74859	6.74024	6.62165	6.78709	6.55996	6.63955	6.53591	6.65992	6.70417	6.73498	6.60681	6.61603	6.67301	6.75367	6.72308	6.76617	6.69026	6.77738	6.54595	6.72305	6.78418	6.73582	6.61937	6.72159	6.64377	6.60092	6.72059	6.74943	6.69636	6.68159	6.77857	6.8867	6.61692	6.8537	6.64532	6.5857	6.79191	6.58093	6.80139	6.72876	6.77055	6.76338	6.75752	6.64439	6.66385
574	6.66718	6.70769	6.61385	6.69766	6.74712	6.68954	6.6289	6.74792	6.63947	6.53771	6.63051	6.61266	6.58302	6.62635	6.65543	6.69333	6.64734	6.73889	6.86473	6.69065	6.57116	6.72107	6.80914	6.64535	6.65994	6.68823	6.68991	6.64591	6.70982	6.68352	6.59695	6.66305	6.64237	6.84607	6.72601	6.73676	6.76135	6.78406	6.83189	6.71424	6.6881	6.73403	6.69926	6.7168	6.68636	6.75174	6.74755	6.69984	6.58253
575	6.89439	6.76753	6.73131	6.78828	6.78346	6.71492	6.77792	6.86996	6.80904	6.59518	6.64251	7.05134	6.8365	6.79177	6.92118	6.75636	6.65767	6.71526	6.81985	6.80599	6.88512	7.03276	6.77939	6.68477	6.82844	6.87557	6.84867	6.7354	6.83444	6.91786	6.74918	6.9163	6.83254	6.76084	6.75683	6.71323	6.9542	6.87533	6.77374	6.75217	6.81172	6.68701	6.80026	6.87328	6.88155	6.86084	6.8091	6.77206	6.95933
578	7.13918	7.07033	7.18463	7.02736	7.16314	7.08693	7.11855	6.95814	7.07129	7.28266	7.12752	6.94029	7.28898	7.16017	7.39655	7.26362	7.07207	7.1445	7.1673	7.1068	7.11906	7.03459	7.06695	7.11258	7.07492	7.05057	7.20201	7.20717	6.99782	7.05031	7.02249	7.06026	7.11405	6.98023	7.1256	7.06518	7.03508	7.12078	7.20731	7.26977	7.26182	7.18225	7.02541	7.17269	7.05094	7.15992	7.31096	7.12543	7.12773
581	6.96862	6.95883	6.77669	6.8886	6.90254	6.98069	6.97754	7.1025	6.83942	6.96024	6.88759	6.8787	7.04319	7.19583	6.8892	7.08699	6.99046	6.8977	7.27314	7.09756	6.94406	7.07401	6.9964	6.78363	6.891	6.98113	7.11297	7.07903	6.98615	7.09891	6.94748	7.07869	6.7629	6.94495	6.802	6.84135	6.98103	6.90724	6.91337	6.97667	6.89902	6.93482	7.05272	6.92696	6.98525	6.93927	6.87012	6.97482	6.86043
582	6.90066	6.8391	7.19466	7.07681	7.13484	7.16429	6.90227	7.06762	7.08318	7.49725	7.25574	7.23667	7.11291	6.98934	7.00252	7.03538	7.1914	7.2244	6.99782	7.05451	7.02619	7.08247	7.3368	7.54123	7.09683	7.13684	6.95796	6.96213	7.18934	7.30778	7.12586	6.9876	7.05199	7.03733	7.10526	7.16097	7.01104	7.07028	7.09061	7.20221	7.13204	7.18086	7.02352	7.14242	7.0009	7.01372	7.14231	7.18893	7.13066
583	7.57172	7.52673	8.39315	8.20634	8.01825	7.90381	7.79245	7.8181	8.15278	8.11543	7.78256	7.83987	7.80175	7.86079	7.69656	7.64956	8.18644	8.19622	7.80789	7.84759	7.84955	7.83327	8.47417	8.77051	7.66079	7.83042	7.49649	7.50695	7.87049	7.97439	7.70113	7.82873	7.71701	7.72875	8.31306	8.02332	7.92396	8.07034	8.34296	8.34395	8.16035	8.04665	7.56377	7.48873	7.70692	7.90851	8.39716	8.42143	8.37015
585	6.95025	6.88043	7.18671	7.15385	7.15049	6.95507	7.13197	7.0947	7.2458	7.00475	6.92622	7.19153	7.0724	7.01933	7.22531	7.15548	7.06682	7.14588	6.93243	7.05668	6.99973	7.01252	7.04579	7.01171	6.87411	6.89861	6.91074	6.85738	6.95493	6.97001	6.66385	6.65998	7.02137	7.02425	6.86584	6.94495	7.01278	7.06048	6.97929	6.99427	6.90755	6.96381	6.85907	6.80856	6.80818	6.82155	7.11826	7.24672	7.02831
586	9.40805	9.86285	8.6687	9.14651	9.7496	9.47832	10.1468	10.875	8.53029	9.34151	9.60748	8.94146	9.19045	9.9511	8.31349	8.99811	9.07554	8.47586	9.6294	10.2347	8.75876	9.28667	9.38657	8.75732	9.28128	9.73243	9.0188	9.59574	9.93283	9.11373	9.49376	10.428	9.12825	9.6387	9.26269	8.70366	8.73217	9.58659	9.14459	9.78302	9.98197	8.95068	10.0941	10.8411	9.65843	10.3949	9.82118	9.31321	9.03243
587	7.62553	7.65427	7.64345	7.59475	7.67041	7.6855	7.4189	7.27354	7.45873	7.45568	7.46151	7.25635	7.29947	7.29181	7.14131	7.14991	7.60002	7.5021	7.20768	7.2669	7.74556	7.56595	7.55825	7.37805	7.47192	7.26673	7.71817	7.601	7.26876	7.65269	7.14231	7.21745	7.1992	7.30369	7.38684	7.64441	7.28678	7.2355	7.40708	7.38102	7.3803	7.37973	7.21465	7.33718	7.41578	7.27323	7.3831	7.39437	7.2766
593	7.92816	7.85303	7.83797	7.77057	7.92942	7.99585	7.833	8.31547	7.82781	7.62148	8.01321	7.8654	7.88575	7.91451	7.66093	7.61394	8.0518	7.90068	7.86158	8.10957	7.75077	7.85805	8.02746	8.0453	7.68248	7.80282	7.65603	7.61858	7.7948	7.82072	7.58046	7.79234	7.55585	7.73291	7.95325	7.76177	7.94194	7.93577	7.91202	7.9517	7.93123	7.73595	7.74385	7.84526	7.61635	7.92694	7.85355	7.78285	7.71227
594	6.82891	6.65895	6.72175	6.78742	6.70638	6.72707	6.59248	6.69296	6.75084	6.74213	6.75027	6.79496	6.64005	6.70395	6.65884	6.80213	6.68254	6.70551	6.54939	6.58794	6.68725	6.68313	6.77761	6.70332	6.6863	6.67367	6.58812	6.70455	6.73206	6.71259	6.70731	6.59713	6.70905	6.68635	6.80652	6.74254	6.76166	6.6995	6.65533	6.69483	6.68685	6.66129	6.69441	6.65782	6.68008	6.59406	6.725	6.76368	6.65843
595	8.3955	8.34346	7.42561	7.44771	8.63579	8.3695	7.26119	7.31641	7.31981	7.17917	7.63413	7.3865	7.5011	7.44305	7.43401	7.23148	7.14896	7.1551	7.50258	7.73437	8.10247	8.19924	7.65744	7.3011	8.02476	8.21156	8.00008	8.0988	7.63006	7.67196	7.04073	7.12887	7.16952	7.2505	7.33108	7.23905	7.41307	7.4257	7.4649	7.53614	7.74435	7.58862	8.01002	8.29582	7.7547	7.99863	7.68097	7.34863	7.32239
596	8.45453	8.55432	8.45539	8.6008	8.5587	8.60615	8.13745	8.62567	8.60292	8.75535	8.47442	8.52473	8.18272	8.41829	8.41449	8.39518	8.70818	8.65555	8.4263	8.49017	8.57475	8.62271	8.4638	8.18045	8.55014	8.73292	8.61547	8.76038	8.7383	8.74155	8.18718	8.7054	8.41651	8.55746	8.50755	8.51637	8.15672	8.26109	8.4842	8.62145	8.53818	8.3029	8.24991	8.59459	8.36202	8.49894	8.61161	8.56251	8.34075
597	7.39604	7.22629	7.1803	7.08079	7.00012	7.2897	7.10294	7.18959	7.09	7.59445	7.11939	7.4265	7.09555	7.13758	7.21025	7.03752	7.23847	7.32591	7.45894	7.45815	7.39901	7.071	7.13826	6.9735	7.94732	7.8603	7.4642	7.67483	7.29725	7.45421	7.23411	7.5185	7.35985	7.4327	7.25926	7.30964	7.16422	7.11675	7.45972	7.31701	7.28717	7.34388	7.29625	7.76059	7.70769	7.73752	7.4704	7.43545	7.38049
598	7.96607	7.74622	7.87347	8.03744	7.83031	7.7805	7.34371	7.31962	7.98926	8.19909	7.66468	7.68268	7.62425	7.53101	7.87898	7.86765	7.56692	7.59593	7.75139	7.84341	7.95055	7.8364	7.30215	7.20825	7.92997	7.95132	8.8452	8.7692	7.52426	7.60227	8.87072	8.8756	7.97757	7.77784	8.73637	8.93957	7.60478	7.52651	7.81022	7.74339	7.649	7.73259	7.68027	7.60762	7.60568	7.63101	7.61044	7.53911	7.15868
599	7.40545	7.38752	7.28506	7.30871	7.29159	7.35106	8.02182	7.94251	7.51555	7.4092	7.58862	7.56525	7.61292	7.35733	7.41105	7.40663	7.26256	7.50489	8.11898	8.00536	7.3934	7.33993	7.20725	7.15657	7.44212	7.42047	7.48949	7.3783	7.68278	7.70896	7.86895	7.75957	7.73232	7.74365	7.45972	7.38979	7.89033	7.48938	7.47626	7.31164	7.29955	7.53614	7.80212	7.60254	7.73672	7.64847	7.19563	7.27135	7.47672
602	9.60279	9.72597	9.80797	9.82788	9.87051	9.76445	9.78787	9.63627	9.78518	10.2469	9.69835	9.76833	9.89903	10.0288	9.5989	9.7455	9.65526	9.57418	9.71815	9.71875	9.83154	9.9465	9.66452	9.51539	9.76362	9.76891	9.69414	9.66781	9.52674	9.57823	10.0796	10.0394	9.96321	9.91429	9.60004	9.73243	9.66688	9.55862	9.80235	9.67511	9.65576	9.8136	9.76108	9.9413	9.88492	9.93314	9.60057	9.62491	9.74491
604	9.99746	10.1035	10.387	10.3341	10.3605	10.1457	10.5074	10.4947	10.2517	10.0837	10.2087	10.3292	10.5136	10.4002	10.1152	10.0377	10.0405	10.1506	10.3358	10.3915	10.2439	10.2187	10.5181	10.5986	10.3012	10.3994	9.84722	9.79525	9.84788	9.78546	10.769	10.6808	10.1637	10.1018	10.3156	10.261	10.0923	10.0515	10.5405	10.5487	10.3275	10.4036	10.348	10.2762	10.4394	10.3215	10.5349	10.589	10.4421
607	7.14841	7.23965	7.32082	7.36381	7.48468	7.47093	7.43535	7.31477	7.40226	7.46628	7.43525	7.43199	7.43966	7.46836	7.19681	7.05975	7.31659	7.35439	7.31156	7.30924	7.45655	7.44287	7.54011	7.67842	7.56514	7.56761	7.79	7.81596	7.69662	7.63705	7.4095	7.35319	7.63768	7.54062	7.58226	7.61735	7.32032	7.21071	7.32653	7.63434	7.61466	7.68923	7.3123	7.31501	7.29015	7.3244	7.26388	7.40323	7.48625
608	8.35383	8.57257	6.68861	6.66567	6.96727	6.84708	7.22353	7.5134	6.60725	6.69409	6.93985	6.79306	6.78893	6.84322	6.77362	6.87587	7.35473	7.39537	6.8913	7.04177	7.09941	7.21208	7.88883	7.83031	6.75808	7.03525	7.08183	7.19875	6.58242	6.53906	7.16314	7.49186	7.41957	7.55749	7.38058	6.99273	7.15536	7.22777	6.82457	6.95693	6.68538	6.70797	6.88195	6.92971	7.04948	7.36753	6.9353	6.85815	6.74965
613	6.62231	6.53731	6.73585	6.66971	6.68686	6.73232	6.65099	6.63176	6.58777	6.77731	6.78388	6.57505	6.81671	6.72159	6.61843	6.46582	6.66679	6.74569	6.51318	6.45676	6.5932	6.74779	6.76525	6.74395	6.615	6.50719	6.56127	6.52236	6.49584	6.58611	6.42132	6.48673	6.61073	6.62152	6.71502	6.45299	6.61317	6.61445	6.55548	6.60977	6.58854	6.68701	6.54454	6.59489	6.80638	6.70758	6.52519	6.65777	6.5793
617	7.07379	7.08111	7.20319	7.11056	7.31453	7.17244	7.14633	7.08732	7.12052	7.18253	6.76857	6.96186	7.08629	7.14502	6.94204	6.9139	7.14131	7.19414	6.83714	6.73461	7.0985	7.16358	7.09525	7.02291	7.03692	7.11346	7.00245	7.10978	6.82598	6.90655	6.73694	6.77514	6.96198	7.06524	7.10625	7.04192	6.75589	6.99084	6.98773	6.96547	6.91427	6.95608	6.98414	6.84459	6.84247	6.83397	6.96024	7.05609	6.99608
618	8.00142	8.00923	8.48314	8.41051	8.34925	8.34908	8.26802	8.2273	8.38234	8.42758	8.33181	8.36048	8.45821	8.27586	8.43796	8.25402	8.70932	8.42877	8.32735	8.38686	8.26976	8.24462	8.71851	8.70839	8.47547	8.40955	8.46638	8.47955	8.42664	8.46454	8.36983	8.36623	8.53543	8.49853	8.23615	8.07333	8.61763	8.5181	8.50573	8.46038	8.59003	8.614	8.37431	8.50421	8.40683	8.4745	8.93763	8.55177	8.54178
622	6.57151	6.58154	6.56593	6.57879	6.51573	6.573	6.5076	6.57575	6.51109	6.54919	6.53569	6.57492	6.50453	6.5626	6.58967	6.5003	6.5744	6.53822	6.57003	6.53219	6.50829	6.54918	6.51402	6.59644	6.6021	6.49299	6.56507	6.58415	6.49284	6.57221	6.61719	6.48219	6.52479	6.56661	6.50923	6.56158	6.5677	6.53749	6.54062	6.56231	6.53335	6.68195	6.48906	6.5755	6.55926	6.638	6.51617	6.58434	6.65149
623	6.44311	6.52939	6.49771	6.46704	6.46174	6.46585	6.55427	6.46425	6.48873	6.45757	6.42316	6.50186	6.51711	6.4664	6.53015	6.47845	6.47121	6.53347	6.48972	6.54861	6.5144	6.44711	6.56282	6.4465	6.41219	6.52457	6.47634	6.46079	6.42579	6.48751	6.46928	6.38569	6.47058	6.48739	6.52656	6.42714	6.42698	6.45165	6.62893	6.56051	6.42594	6.56475	6.43558	6.56016	6.52773	6.50697	6.38869	6.42155	6.51788
624	6.51526	6.39594	6.62094	6.55664	6.7144	6.54785	6.55992	6.63973	6.80355	6.5849	6.55863	6.4394	6.58629	6.53923	6.58875	6.46788	6.54687	6.61128	6.59647	6.56737	6.57471	6.62549	6.51565	6.66743	6.51704	6.64397	6.64752	6.57864	6.58971	6.65424	6.60352	6.57531	6.71294	6.61884	6.54424	6.67705	6.6733	6.4355	6.65511	6.64892	6.49121	6.6853	6.62218	6.63784	6.69527	6.70894	6.69829	6.57138	6.58396
627	6.56902	6.52316	6.62645	6.56451	6.49116	6.55405	6.70958	6.58843	6.46414	6.42037	6.48423	6.57172	6.48537	6.53605	6.62006	6.48895	6.6265	6.53671	6.55887	6.63555	6.52008	6.52602	6.54076	6.54503	6.54733	6.47974	6.48621	6.45103	6.57658	6.54728	6.4966	6.58314	6.4918	6.51234	6.51313	6.537	6.47873	6.59318	6.53615	6.58928	6.55703	6.55036	6.6151	6.505	6.56952	6.57702	6.49598	6.51605	6.5381
629	7.439	7.31937	7.99797	8.00142	7.04775	7.03832	6.97929	7.02983	7.19408	7.04066	6.95713	6.85775	6.94564	6.82871	7.43743	7.24238	6.89623	7.03513	6.73909	6.74686	7.67239	7.51507	7.02207	6.84069	7.55708	7.49176	7.35702	7.28568	6.91454	7.00641	6.67649	6.9244	7.3292	7.17199	6.8424	7.01561	7.17822	7.06736	7.10745	6.8393	6.86968	7.02624	7.14872	7.0724	7.06363	6.94199	7.20883	7.22904	7.4673
632	6.65555	6.66405	6.68278	6.79196	6.57001	6.74214	6.74832	6.65505	6.62735	6.69231	6.64251	6.63491	6.56132	6.72017	6.58369	6.54724	6.70134	6.59364	6.66502	6.51028	6.61479	6.58337	6.74529	6.65097	6.72063	6.53049	6.69854	6.63432	6.67549	6.56363	6.61341	6.45753	6.59761	6.59503	6.59375	6.65801	6.54443	6.72524	6.61289	6.63101	6.59963	6.66422	6.65385	6.63106	6.74164	6.54384	6.61608	6.68177	6.68559
634	6.86684	6.74601	6.80049	6.82969	6.78948	6.83761	6.66026	6.51546	6.79842	6.60935	6.78814	6.88113	6.70282	6.6912	6.90143	6.72908	6.90695	6.92552	6.97133	6.95186	7.00575	7.14841	6.79594	6.71647	7.00149	7.10437	7.18893	7.13826	6.76785	6.90033	7.02387	7.07739	6.88377	6.89299	6.78957	6.70972	6.74834	6.63205	6.60346	6.74434	6.87811	6.85719	6.81962	6.84102	6.64677	6.71993	6.64199	6.80869	6.64812
636	6.4785	6.56876	6.54768	6.70336	6.58814	6.56893	6.5088	6.79986	6.57828	6.67423	6.54416	6.64738	6.50828	6.5493	6.57528	6.63248	6.64887	6.65474	6.60881	6.55451	6.62319	6.63754	6.56456	6.707	6.50374	6.59676	6.68658	6.5382	6.57197	6.55053	6.44456	6.44482	6.5554	6.5047	6.50292	6.559	6.70978	6.58155	6.61949	6.4633	6.44161	6.57547	6.68991	6.63264	6.52293	6.42736	6.48698	6.55966	6.50754
637	9.17298	9.14439	8.81328	8.95229	8.97529	8.93199	9.20498	9.42908	8.69627	8.8371	9.50933	9.1238	9.15103	9.3636	9.27944	9.50216	9.21453	8.76669	9.53653	9.91429	8.54545	8.81	8.38528	8.20125	8.93578	9.15126	8.99043	9.00708	9.21202	8.86566	9.26626	9.51167	9.42585	9.74376	9.22045	8.98419	9.19216	9.52002	8.77732	8.97569	9.37933	9.02424	9.27718	9.38078	9.58488	9.67747	9.07355	8.82672	8.79837
638	6.64462	6.63068	6.76983	6.64283	6.71632	6.66818	6.66767	6.42744	6.60927	6.57037	6.53972	6.60596	6.69383	6.74893	6.58527	6.5451	6.55595	6.58943	6.62884	6.60851	6.66804	6.62549	6.67593	6.61836	6.73405	6.69907	6.50917	6.4749	6.55115	6.76761	6.49486	6.52879	6.62946	6.6616	6.58777	6.49907	6.6569	6.67212	6.51812	6.5201	6.68675	6.61087	6.70392	6.60505	6.57287	6.70603	6.56625	6.40807	6.60318
639	7.39213	7.364	7.91268	7.94768	7.48279	7.46676	7.15168	7.28822	7.87967	7.76235	7.97348	8.21538	7.4173	7.37178	8.17001	8.13805	7.79234	8.02673	7.23652	7.24436	7.84393	7.81735	7.32698	7.18431	7.52077	7.72069	7.94682	8.04662	8.15513	8.22251	7.29608	7.06707	7.30426	7.60078	7.68156	7.55708	7.43818	7.54174	7.47093	7.557	7.69531	7.65613	7.20458	7.2054	7.48898	7.33838	7.25516	7.11696	7.31453
640	7.13377	7.19491	7.4782	7.37092	7.80212	7.69565	7.75568	7.69045	7.32307	7.45675	7.01258	7.04971	7.28056	7.25642	6.77746	6.58976	7.17178	7.22806	7.32174	7.39464	6.80428	6.71429	7.58727	7.6952	6.97538	6.94349	7.05609	7.02074	6.80926	6.81366	7.30736	7.05182	7.00622	7.08937	7.4332	7.27488	7.05418	6.98641	7.41865	7.5083	6.81872	6.73403	7.64175	7.59669	7.24131	7.30778	7.5083	7.49649	7.60284
641	7.11291	7.10315	7.0898	7.09705	7.03561	7.18239	7.15861	7.16321	7.07129	7.02961	6.94114	6.89124	7.04042	6.92411	7.00051	7.11172	7.22309	7.02477	6.87859	6.86657	7.18928	7.26971	7.25382	7.02783	6.99096	7.12209	7.08937	7.18122	6.86167	6.8307	7.0939	7.16173	6.96914	6.88756	7.00811	7.05986	6.98274	6.94228	6.9847	6.93084	7.0377	7.05732	6.884	6.8992	7.0583	6.95678	7.03798	7.15003	7.00428
642	8.76958	8.61634	8.36155	8.39962	8.38445	8.47498	8.47514	8.29225	8.42479	8.23615	8.24566	8.44042	8.29788	8.46325	8.21805	8.43899	8.54493	8.35489	8.42041	8.4809	8.31303	8.39933	8.57567	8.7584	8.51573	8.64199	8.42123	8.52754	8.47599	8.45261	8.53601	8.6229	8.49853	8.46972	8.5103	8.3296	8.47702	8.40106	8.26457	8.41833	8.50603	8.32671	8.27707	8.38107	8.4411	8.31135	8.33357	8.39962	8.20806
643	8.13845	7.97187	7.84014	7.78583	8.40569	8.54474	7.27219	7.29062	7.77067	7.85096	7.29437	7.09625	7.40281	7.32897	7.46471	7.36116	7.32093	7.34188	7.2867	7.28219	7.65175	7.56842	7.41674	7.41825	7.79441	7.84393	7.84562	7.91424	7.57745	7.67264	7.22557	7.35647	7.17723	7.12921	7.47993	7.50014	7.23088	7.2363	7.57976	7.62425	7.3626	7.29313	7.58445	7.51594	7.44547	7.59583	7.56644	7.59669	7.3322
644	10.2578	10.0941	9.89215	9.98299	9.71784	10.0028	9.73369	9.40255	9.96285	9.4755	9.83531	9.96492	10.0962	9.7373	10.2618	10.1352	9.57572	9.96255	10.2863	10.1581	10.3324	10.1196	9.57253	9.52401	10.6269	10.4876	10.3308	10.2026	9.80382	10.0207	9.33552	9.16119	10.0383	9.7812	9.33457	9.68802	10.0686	9.68338	9.69622	9.45757	10.0906	10.2996	10.3563	10.0485	10.2932	10.0699	9.89403	10.1468	9.76235
645	6.94268	6.92911	6.98147	7.00588	6.78948	6.95341	7.25267	7.04219	7.02827	6.81466	7.19499	7.31171	7.24176	7.05852	6.94509	6.81278	6.96948	7.03112	7.9407	7.96498	7.12313	7.13605	7.13826	7.12335	7.4126	7.26247	6.84727	6.79534	7.01744	7.16101	8.9587	8.93841	7.42103	7.23891	8.35645	8.28275	7.34854	7.18246	7.66792	7.72121	7.18901	7.32535	7.3389	7.03034	7.47469	7.422	7.24512	7.10687	7.14578
648	10.348	10.1658	10.6456	10.6278	10.3126	10.3454	9.92768	10.1382	10.323	10.2142	10.4754	10.589	10.3447	10.2689	10.3513	10.2618	10.6404	10.8182	10.2363	10.157	10.6677	10.5729	10.4772	10.5303	10.0623	10.3126	10.2956	10.2915	10.5127	10.4412	10.1064	10.061	10.1987	10.0834	10.2972	10.3858	10.7443	10.5655	10.4271	10.4324	10.1695	10.1411	10.0048	9.81142	9.99847	10.1137	10.3156	10.2964	10.4375
649	6.59004	6.64567	6.64434	6.73173	6.54494	6.59298	6.63219	6.64486	6.59055	6.56239	6.54695	6.63249	6.66082	6.65632	6.62409	6.58879	6.56031	6.68456	6.64546	6.67966	6.70304	6.584	6.62075	6.64873	6.57091	6.68201	6.57966	6.64568	6.65207	6.60424	6.62911	6.6278	6.70186	6.65133	6.70294	6.75072	6.64131	6.68199	6.64316	6.57676	6.57851	6.54148	6.58072	6.59854	6.66273	6.5985	6.6228	6.60861	6.59738
651	6.57266	6.53346	6.51612	6.58981	6.58607	6.48269	6.5088	6.62829	6.60326	6.44022	6.62433	6.55178	6.59385	6.50478	6.55156	6.52995	6.70783	6.53671	6.56956	6.60504	6.5144	6.58337	6.4846	6.63065	6.63173	6.46367	6.59657	6.5594	6.4864	6.49382	6.57415	6.47842	6.63978	6.72451	6.75997	6.61706	6.51258	6.5779	6.7021	6.5201	6.47166	6.66936	6.53491	6.58462	6.49538	6.4933	6.51474	6.59341	6.38639
653	6.53341	6.54922	6.59656	6.53212	6.54773	6.4722	6.49828	6.43396	6.4516	6.55648	6.51369	6.52751	6.54537	6.56289	6.5771	6.44844	6.50171	6.51362	6.61874	6.51588	6.59796	6.69304	6.54934	6.42522	6.64434	6.61779	6.57074	6.62561	6.65371	6.70987	6.63249	6.58747	6.60399	6.56436	6.66465	6.64445	6.61505	6.59647	6.57457	6.58928	6.63331	6.55969	6.61809	6.60505	6.62281	6.56307	6.6513	6.57817	6.61862
654	7.05311	7.30206	7.39294	7.1639	7.63857	7.45955	7.58148	8.80555	6.98057	7.22917	7.49899	7.19888	7.20799	7.55566	7.00145	7.16821	7.42911	7.05996	8.23006	8.69648	6.87262	6.94199	7.59677	7.43082	6.99516	7.10113	6.77122	6.88237	7.46161	7.04897	7.13081	8.49126	7.30032	7.33591	7.67683	7.52568	7.31238	7.73574	7.19002	7.51311	7.95104	7.51643	7.59611	8.08018	7.56586	8.09897	7.39831	7.13758	6.96606
656	6.48698	6.50889	6.36785	6.46922	6.47414	6.46138	6.57924	6.55926	6.42034	6.48453	6.54197	6.51047	6.50667	6.49767	6.42635	6.43602	6.50879	6.4835	6.49872	6.41259	6.64853	6.55181	6.49948	6.66334	6.54017	6.57805	6.53359	6.48787	6.46131	6.60092	6.50685	6.47525	6.42676	6.49705	6.33259	6.39036	6.58152	6.40943	6.55548	6.41961	6.60739	6.59164	6.44405	6.4892	6.44279	6.48657	6.5129	6.62875	6.59025
657	6.83264	7.04007	6.84019	6.95814	6.7855	6.78967	6.78523	6.91397	6.93794	7.10666	7.16929	7.14608	6.92977	6.9226	7.10217	7.07218	6.83963	6.88557	6.71013	6.77172	7.0884	7.04264	6.77516	6.833	7.03459	6.95975	6.77544	7.01178	7.04511	6.89858	6.82136	6.6765	6.78937	6.80013	7.0321	6.79638	7.07129	6.94705	6.85647	6.891	6.77124	6.80678	6.70806	6.83341	6.75706	6.86424	6.69148	6.83936	7.00223
659	8.19074	8.1346	8.25766	8.19525	7.93663	7.90423	8.09626	8.07761	8.21539	8.35132	8.25151	8.31528	8.39736	8.26842	8.56101	8.45149	8.02532	8.08454	8.13503	8.1617	8.06224	8.15764	8.29749	8.48147	8.32115	8.09366	7.91601	7.85646	8.13947	8.28747	7.88898	7.82797	8.26293	8.24381	8.10343	8.03065	8.41903	8.48365	8.0037	7.98261	8.12501	8.1143	8.3726	8.24783	7.96801	7.95589	8.14301	8.00978	8.30416
660	6.61213	6.57727	6.55856	6.55363	6.50643	6.62724	6.55803	6.54248	6.58153	6.56647	6.53155	6.66082	6.69219	6.65603	6.69301	6.64357	6.54018	6.5497	6.51243	6.51784	6.56176	6.57676	6.58833	6.5134	6.62343	6.58874	6.61581	6.62588	6.61975	6.65095	6.59062	6.60451	6.48995	6.51583	6.57405	6.56109	6.5258	6.53003	6.62612	6.49394	6.4594	6.61661	6.50201	6.68295	6.5358	6.64362	6.48094	6.6081	6.53246
661	6.99469	6.79009	6.89747	6.91381	6.90764	6.95823	6.67918	6.67523	6.87033	6.91988	6.97216	6.90043	6.87695	6.88965	6.84899	6.90724	6.84466	6.78495	6.74562	6.86834	6.87382	6.87175	6.86495	6.7209	6.71806	6.77863	6.99525	6.92706	6.67	6.8361	6.65472	6.60156	6.72199	6.84504	6.88714	6.90594	6.78326	6.83359	6.73243	6.65992	6.77931	6.87389	6.82222	6.87328	6.7519	6.68553	6.84579	6.83356	6.8594
663	10.3267	10.3915	10.2762	10.3284	10.3933	10.2555	10.5599	10.5173	10.1874	10.2432	10.2567	10.2602	10.2867	10.2087	10.203	10.2119	10.4584	10.4173	10.4593	10.2721	10.2241	10.3496	10.3182	10.3134	10.326	10.3472	10.3571	10.3391	10.2469	10.2758	10.2633	10.4189	10.1945	10.3391	10.2762	10.2203	10.1117	10.106	10.33	10.4966	10.4384	10.33	10.3597	10.2294	10.4448	10.4736	10.206	10.2115	10.2883
664	8.05275	8.14852	8.27862	8.29211	8.32442	8.16855	7.92192	8.01802	8.18812	7.99134	8.16941	8.05275	8.10615	7.94721	8.03689	8.05869	8.12163	8.10397	8.09037	8.17495	8.19909	8.37936	8.2757	8.38998	8.00444	7.96566	8.01296	8.11689	8.34108	8.44254	8.04614	7.92309	8.05629	8.09125	8.30113	8.23456	8.10247	8.06153	8.41117	8.35856	8.38782	8.14341	7.93123	7.86667	7.95507	7.96423	8.25934	8.28189	8.65312
665	8.1665	8.11147	7.98625	7.90626	8.01976	7.99467	8.62938	8.66468	8.13453	8.33718	8.07327	8.09944	8.16785	8.20913	8.13112	8.19363	8.0796	8.20429	8.57729	8.49572	8.02137	7.94744	8.34584	8.63884	8.0823	8.07408	7.63598	7.68632	8.30877	8.37001	9.81111	9.64296	8.15161	8.01545	8.94672	8.66704	8.1246	8.16659	8.736	8.70984	8.28799	8.30179	8.262	8.33806	8.56204	8.62509	8.25505	8.31443	8.56098
666	6.97567	6.94762	6.76151	6.84653	6.72027	6.97061	7.01315	7.06103	6.84247	6.75891	6.84267	7.05806	6.76151	6.87744	6.85192	6.95197	6.83249	6.93446	7.17985	7.42613	6.90353	6.79897	6.84727	6.65391	6.98716	6.99354	6.68991	7.0041	6.96186	6.69854	6.78233	6.91421	7.3118	7.0724	6.68697	6.7445	6.96652	6.9184	6.74572	6.85802	6.89673	6.80817	7.00699	6.9669	6.97966	7.00497	6.96706	6.79758	6.9163
669	6.60944	6.71293	6.69224	6.62445	6.62608	6.59915	6.63433	6.85919	6.67698	6.61379	6.65618	6.62383	6.56294	6.68692	6.65858	6.58976	6.67129	6.79693	6.69969	6.6068	6.69517	6.76807	6.69194	6.70355	6.66364	6.68068	6.66583	6.57003	6.72932	6.65579	6.66019	6.77366	6.61626	6.83254	6.70822	6.67522	6.63635	6.56075	6.7858	6.70357	6.505	6.72183	6.62366	6.60154	6.63203	6.65223	6.54996	6.67194	6.60483
670	7.15343	7.0517	7.33865	7.21812	7.47616	7.4554	6.94705	7.12112	7.16101	7.26736	7.18492	7.22098	7.11118	7.05975	7.04406	7.05975	7.1073	7.10338	7.15281	7.06593	7.17777	7.08636	7.09998	7.06743	7.05619	7.15142	7.26286	7.39221	7.03765	7.12228	7.015	7.12759	7.04965	7.12289	7.10625	7.03836	7.14402	7.03221	7.19808	7.11549	7.15664	7.08644	7.02235	7.0115	7.15088	7.06857	7.25781	7.25531	7.13662
671	6.67069	6.67007	6.72176	6.71364	6.5965	6.61451	6.91603	6.80398	6.82556	6.72495	6.70785	6.74091	6.64123	6.57968	7.01643	6.98671	6.65474	6.63034	7.13437	7.1556	7.02973	7.2039	6.6385	6.58352	6.76329	6.61151	6.61937	6.73989	6.77304	6.77087	8.97529	8.81958	6.78937	6.7294	6.68446	6.81745	6.82885	6.72524	6.78273	6.63924	6.79191	6.83961	7.15988	7.21912	7.0795	7.16265	6.64025	6.63036	6.75113
673	6.99909	6.90115	6.94547	6.91381	6.96273	6.83942	6.90227	7.0517	6.83592	6.93656	6.90182	6.9134	6.96591	6.86931	6.98004	7.09586	6.75467	6.83785	6.9882	6.99182	6.84358	6.87175	6.76667	6.90073	6.96719	7.04352	6.86377	7.15893	7.00622	6.75002	6.95076	6.95318	6.85449	6.88837	6.9331	6.80176	6.75933	6.96669	6.82158	6.83259	6.88735	6.79721	7.02718	6.97034	6.98377	6.92692	6.84877	6.9801	6.82692
677	10.0533	10.0546	10.0749	10.2079	10.4011	10.6497	9.99746	10.2324	10.534	10.4198	10.1789	10.2409	10.3985	10.198	10.7443	10.4691	10.4438	10.1782	10.7851	10.493	10.4619	10.4858	10.8137	10.8601	10.4248	10.3858	10.1768	10.3874	10.4029	10.198	10.7764	10.7431	10.3639	10.4556	10.4736	10.1938	10.3044	10.3799	10.5758	10.867	10.694	10.5758	10.7401	10.8612	10.5153	10.3976	10.9405	10.7796	10.6859
678	9.29224	9.53141	9.88303	9.93283	9.50777	9.49033	9.47193	9.58631	10.1004	10.3004	10.0776	10.0595	9.62705	9.82553	9.91239	10.1805	10.1404	9.93116	9.83291	9.98027	9.56076	9.74868	10.0834	10.234	8.91534	9.14909	8.83998	8.77477	9.29595	9.30927	9.68092	9.58229	9.42784	9.42286	9.59687	9.72934	10.234	10.2119	10.0028	9.91078	9.73904	9.81239	9.45153	9.33278	9.28033	9.07457	9.94195	9.89971	10.0452
683	6.87755	6.82287	6.75971	6.74982	6.58814	6.64845	6.88735	6.95688	6.70458	6.68741	6.64816	6.65992	6.89683	6.79981	6.92901	6.71948	6.67129	6.66654	7.04199	6.89513	6.74788	6.7616	6.5424	6.65234	6.94071	6.82976	6.61118	6.51465	6.63041	6.65579	7.44539	7.15717	6.8003	6.7663	6.61926	6.63668	6.75025	6.68684	6.94833	6.77906	6.74437	6.76829	6.84119	6.81466	7.1601	7.13149	6.61444	6.64016	6.72084
684	9.51352	9.58742	9.69414	9.59294	9.37628	9.51116	8.77399	8.64846	9.30099	8.9595	9.59463	9.43129	9.04884	9.04684	9.83093	9.68772	9.4244	9.48849	9.43683	9.46846	9.56589	9.63717	9.20004	9.13224	9.86158	9.80797	9.55912	9.48272	8.98667	9.34296	8.79873	8.7523	9.60935	9.40302	9.42487	9.43255	9.61054	9.4416	8.78613	8.77516	8.97164	9.13426	9.61216	9.2799	9.15242	9.18877	9.08013	9.30467	9.43105
686	6.70518	6.65312	6.72932	6.60213	6.77312	6.73232	6.66205	7.00775	6.69321	6.88133	6.68004	6.69885	6.80179	6.82002	6.79763	6.83782	6.93174	6.71691	6.67373	6.79328	6.74472	6.78059	6.73863	6.90073	6.70224	6.87411	6.55306	6.80319	6.8993	6.87389	6.60197	6.65707	6.85176	6.72834	6.7476	6.62472	6.83769	6.82646	6.77546	6.88291	6.86657	6.7114	6.74457	6.74913	6.77217	6.91616	6.88204	6.75228	6.7527
687	10.6626	10.5805	10.8954	10.6656	10.3415	10.3967	10.2863	10.1606	10.4029	10.4315	10.3647	10.5618	10.394	10.3985	10.7721	10.7024	10.202	10.5259	10.3967	10.0755	10.7657	10.7635	10.4342	10.3588	10.817	10.8738	10.4384	10.3588	10.6061	10.784	10.1563	9.90167	10.4029	10.5065	10.5627	10.5277	10.2737	10.4359	10.5452	10.3803	10.593	10.7034	10.0739	10.0255	10.3933	10.2469	10.5377	10.638	10.7307
688	6.46105	6.63068	6.38535	6.6406	6.71632	6.67253	6.57924	6.65314	6.63947	6.55236	6.68187	6.60438	6.66778	6.52027	6.54984	6.59791	6.68665	6.65338	6.65861	6.57144	6.50697	6.63754	6.42148	6.61836	6.52436	6.6471	6.66875	6.73711	6.63041	6.67533	6.68967	6.72633	6.56638	6.65071	6.55999	6.55294	6.76694	6.71718	6.64855	6.65363	6.70969	6.60731	6.65762	6.69804	6.68636	6.77294	6.57948	6.63698	6.7331
694	13.4744	13.3395	13.4044	13.6101	13.5094	13.5561	13.4596	13.4512	13.482	13.8004	13.7736	13.7297	13.482	13.4398	13.7198	13.5886	13.5681	13.6314	13.4398	13.5094	13.3694	13.4857	13.4319	13.3656	13.4124	13.2699	13.3395	13.5637	13.4086	13.4201	13.3888	13.5362	13.5681	13.3733	13.7106	13.5173	13.6497	13.4553	13.4398	13.4124	13.3088	13.3577	13.4006	13.6918	13.3773	13.2109	13.4857	13.5521	13.4437
695	9.49058	9.37382	9.33183	9.26937	9.51486	9.52753	9.72322	9.46942	9.47859	9.19471	9.03895	9.3564	9.44901	9.15172	9.52184	9.31344	9.29399	9.6048	9.96657	9.87628	9.26179	9.14865	9.18639	9.24088	9.65903	9.50679	9.37933	9.1756	9.11495	9.33391	9.5785	9.29377	9.62434	9.37783	9.13596	9.44186	9.69589	9.34151	9.26401	9.1574	9.01567	9.47193	9.83291	9.61914	9.52885	9.05516	9.51823	9.49877	9.22216
699	6.72436	6.64778	6.78467	6.66182	6.49525	6.4155	6.77346	6.88621	6.62518	6.6701	6.69409	6.6735	6.57072	6.54617	6.54606	6.59578	6.69984	6.74284	6.43993	6.50614	6.74297	6.76027	6.69364	6.75455	6.65994	6.55899	6.55306	6.61343	6.68246	6.50186	6.65472	6.65243	6.70387	6.69391	6.63079	6.62283	6.68836	6.62752	6.55906	6.42563	6.73925	6.52979	6.55705	6.51544	6.47683	6.53265	6.65577	6.67038	6.66385
701	6.78639	6.60107	6.66179	6.76568	6.78746	6.70653	6.63078	6.67721	6.6678	6.67221	6.67805	6.68004	6.72775	6.85967	6.74869	6.87744	6.72308	6.73767	6.75048	6.75553	6.74155	6.73779	6.72033	6.67751	6.77211	6.75031	6.81676	6.78404	6.67549	6.62677	6.81045	6.89476	6.66286	6.76849	6.67579	6.7153	6.66946	6.5779	6.8422	6.6505	6.83869	6.79065	6.76106	6.8279	6.6882	6.81709	6.65277	6.72496	6.72341
705	8.05192	8.12886	8.01764	7.99218	8.34077	8.48699	7.72973	7.80558	8.0276	8.21819	7.83594	7.62691	8.12096	8.09397	7.72751	7.66889	7.78356	7.60161	7.44795	7.78966	8.1242	8.1632	7.80954	7.69999	8.11676	8.04156	8.26918	8.40267	7.73787	7.84963	7.65846	7.69531	7.9179	8.16437	8.09284	7.94238	7.72226	7.8466	7.8248	7.69329	7.99437	8.07043	7.9812	8.25578	7.73116	7.90381	7.89194	7.73106	7.75459
706	8.95456	8.72798	8.82829	8.52465	8.52601	8.61166	8.89863	8.94983	8.82885	8.76561	8.87265	8.99587	8.88286	8.91399	8.71062	8.6229	8.64279	8.71792	9.33973	9.12782	8.8205	8.74231	8.81705	8.72018	8.97814	8.87323	8.77732	8.72	8.90166	8.82847	9.0366	8.88562	8.91339	8.96014	8.54474	8.59438	8.68829	8.60837	8.78724	8.87303	8.66398	8.6795	9.06438	9.0161	9.14651	8.90984	8.6167	8.64164	8.80237
708	11.3358	11.2223	10.769	10.8601	11.3693	11.3132	10.6837	10.8648	10.7583	11.1386	10.7896	10.7529	10.8811	10.9418	10.4029	10.302	10.7257	10.5967	10.3454	10.4231	11.1575	11.0755	10.9608	10.8624	11.0546	11.1617	11.356	11.3508	10.8763	10.8235	10.6342	10.8376	10.8811	10.9405	11.0739	11.1048	10.4993	10.6708	10.8768	10.8028	11.0909	10.971	11.0631	10.9828	10.6587	10.8342	10.8277	10.837	10.8253
710	7.16663	7.0736	7.15973	7.14986	6.75514	6.82494	6.72028	6.70208	6.76732	6.86679	7.00173	7.04553	6.77344	6.843	7.29899	7.29174	6.80074	6.78607	7.24406	7.19854	7.1882	7.13635	6.74052	6.73193	7.40249	7.36367	6.87577	6.78855	6.80151	6.84995	6.68347	6.63152	6.88583	6.83097	6.79766	6.96552	7.09694	6.90525	6.72687	6.67275	6.80082	6.78571	7.03275	6.99352	7.02619	6.93961	6.86858	6.8562	6.87987
712	6.84487	6.81254	6.67675	6.75387	6.54571	6.62098	6.71994	6.59463	6.73911	6.69597	6.67398	6.74833	6.66355	6.68368	6.72223	6.53183	6.88673	6.71254	6.68687	6.68695	6.6888	6.74151	6.74637	6.68103	6.79656	6.83222	6.79094	6.7354	6.79158	6.66793	6.74183	6.85878	6.74833	6.76084	6.76831	6.74268	6.70978	6.70085	6.8303	6.69071	6.58358	6.65723	6.73624	6.81126	6.63052	6.7331	6.67283	6.58527	6.7527
713	8.55863	8.36065	8.41725	8.30097	7.65316	7.78929	6.98065	6.66446	7.36842	7.18797	7.33306	7.2247	7.53639	7.32102	8.36215	8.29316	7.21576	7.49861	7.11069	7.08905	7.40437	7.01885	7.13236	7.13144	8.77867	8.54178	7.54855	7.62265	7.13708	7.26964	6.61185	6.49938	8.05204	8.06356	7.64246	7.95403	7.25367	7.22926	6.60346	6.57437	7.27098	7.55433	7.25789	7.19893	8.14523	7.93562	7.21442	6.98995	7.0376
717	6.76566	6.85518	6.62094	6.60009	6.60997	6.59272	6.54834	6.60934	6.68731	6.53158	6.58091	6.65833	6.54072	6.56641	6.62313	6.55125	6.4436	6.76524	6.75381	6.80733	6.65989	6.71429	6.65266	6.73264	6.81395	6.88155	6.58331	6.60459	6.62623	6.62078	6.63249	6.63383	6.73943	6.64602	6.72601	6.71323	6.75025	6.77149	6.40239	6.58077	6.78797	6.83157	6.67572	6.8279	6.70345	6.64499	6.66081	6.60397	6.66531
718	6.67773	6.6513	6.60067	6.53015	6.52989	6.50653	6.71288	6.76858	6.53174	6.56642	6.55456	6.60438	6.62499	6.63073	6.54606	6.58573	6.61654	6.60963	6.72775	6.76062	6.64853	6.60869	6.573	6.53544	6.60987	6.56381	6.58506	6.62999	6.62346	6.55562	6.59335	6.66873	6.73536	6.69011	6.59986	6.62884	6.61134	6.59794	6.61119	6.53785	6.55703	6.76372	6.77982	6.63784	6.65973	6.60727	6.65577	6.5696	6.73409
719	8.13331	8.0972	9.27023	9.35307	7.59922	7.61927	10.4895	10.4147	7.28273	7.40708	7.82443	7.70188	8.13273	8.42335	9.90674	9.9558	9.61914	9.62349	8.42511	8.38934	8.70459	8.68712	7.35945	7.18536	9.46505	9.34737	9.4674	9.13977	9.12603	8.81273	9.03318	9.11455	9.37933	9.67808	8.76884	8.62344	7.83042	7.75116	9.47243	9.70833	9.67099	9.58687	10.3094	10.3542	9.88431	9.78212	8.74923	8.54258	9.55214
726	6.48063	6.47602	6.53182	6.67605	6.63789	6.49992	6.68504	6.74264	6.67137	6.48657	6.69982	6.61582	6.54072	6.59521	6.5788	6.55328	6.57829	6.65474	6.42973	6.53132	6.41858	6.47162	6.58152	6.73763	6.56256	6.52158	6.38717	6.61951	6.51651	6.46196	6.4772	6.57378	6.53195	6.55454	6.65807	6.6346	6.64183	6.61604	6.50474	6.58928	6.6349	6.43277	6.53491	6.46105	6.54397	6.55832	6.5778	6.64945	6.50379
727	6.585	6.64598	6.67285	6.68243	6.72446	6.62696	6.67918	6.61329	6.60142	6.69231	6.48805	6.69449	6.56465	6.63073	6.54795	6.59375	6.66524	6.70225	6.51709	6.47638	6.70723	6.69944	6.64593	6.78569	6.56402	6.62419	6.54658	6.55464	6.56915	6.5083	6.60851	6.60766	6.68112	6.68301	6.67295	6.63668	6.62203	6.63055	6.59031	6.54316	6.62506	6.64661	6.5947	6.51371	6.57287	6.5567	6.67763	6.65618	6.61558
728	9.48075	9.43758	8.8942	8.74284	9.02138	9.48849	10.8006	10.6869	9.11074	9.34964	9.18113	9.15039	9.88431	9.66632	8.956	9.0497	9.09704	9.20667	10.9156	10.9059	9.17015	8.81996	8.88671	9.19653	9.54367	9.23383	8.9587	8.87645	9.98329	10.022	11.1705	11.1546	9.49521	9.30445	8.62402	8.89902	9.74576	9.5645	10.1367	10.0034	9.91666	10.1396	10.3824	10.2754	10.4456	10.2689	9.30261	9.31829	9.95545
729	6.54862	6.53151	6.53962	6.62445	6.57787	6.59272	6.59309	6.5713	6.61118	6.74292	6.57255	6.48181	6.39623	6.57309	6.56854	6.52241	6.55595	6.58313	6.67037	6.4448	6.63436	6.57514	6.48291	6.59347	6.55303	6.58568	6.66229	6.6031	6.51196	6.58007	6.61511	6.63677	6.53044	6.52317	6.50131	6.48411	6.50655	6.75287	6.55038	6.56422	6.62506	6.54836	6.58848	6.58612	6.51436	6.61906	6.53442	6.51424	6.51956
734	9.01835	8.69092	8.84732	8.68527	8.44026	8.68419	8.676	8.60463	8.87152	8.97469	8.86223	9.00059	8.60638	8.46989	8.90023	8.69735	8.46262	8.74064	9.15441	9.09849	8.7536	8.55042	8.22296	8.29239	9.04022	8.94243	9.0949	9.04493	9.01525	8.96644	8.13361	8.00817	9.11536	8.78976	8.72582	8.96704	8.85578	8.6881	8.72361	8.65117	8.34393	8.35304	8.81859	8.61382	8.72205	8.63406	8.70073	8.76403	8.49993
738	10.2462	10.3341	10.202	10.3275	10.3292	10.3333	9.93481	10.2003	10.2555	9.76648	10.1606	10.0281	10.0676	10.1025	9.77072	9.92625	10.2555	10.1178	9.69867	9.86985	10.1577	10.1345	10.3849	10.4044	9.94455	9.93956	9.93023	10.1131	10.0975	10.1949	10.0041	9.93683	9.80328	9.86925	10.3513	10.3722	9.96693	9.93888	10.2446	10.4412	10.323	10.3275	9.76266	9.64507	9.64777	9.78727	10.3118	10.0906	10.0561
740	7.56568	7.55677	7.75303	7.63185	7.50971	7.58735	7.27496	7.27022	7.55825	7.7515	7.57378	7.56082	7.3552	7.39562	7.59821	7.54478	7.60578	7.64683	7.47103	7.36727	7.44297	7.4487	7.59079	7.51437	7.45346	7.29452	7.4474	7.4877	7.65438	7.5222	7.47129	7.40779	7.52267	7.56256	7.7229	7.52267	7.51785	7.56802	7.56256	7.59037	7.47722	7.41797	7.50091	7.29412	7.41252	7.37664	7.43199	7.55051	7.55324
741	7.29015	7.39221	7.41269	7.39248	7.5139	7.4782	7.60578	7.4173	7.46391	7.54605	7.39	7.37319	7.40545	7.46201	7.29134	7.47058	7.5301	7.49632	7.21934	7.25909	7.52599	7.44598	7.48625	7.49556	7.42932	7.4335	7.47328	7.62812	7.68561	7.50545	7.22053	7.30495	7.36047	7.36381	7.15263	7.25852	7.37112	7.10242	7.37693	7.32046	7.3244	7.33502	7.43492	7.55383	7.3266	7.3846	7.44668	7.21231	7.38744
746	12.3302	12.3871	12.2985	12.3763	12.1482	11.9845	12.0341	12.2881	12.1087	11.9586	12.2414	12.2066	12.0757	12.2214	12.0736	12.1891	12.1601	12.283	11.9822	12.0494	12.1248	12.2542	12.0736	12.058	11.9669	12.0341	12.0559	12.0234	12.1087	12.0385	12.0363	12.0169	12.2113	12.1482	12.0234	12.0417	12.2014	12.2263	12.0691	12.0191	11.917	11.8642	11.95	11.8851	11.9048	11.9272	12.1179	12.1392	11.9779
747	6.87902	6.82637	7.13628	6.95465	6.86129	7.00469	6.85827	6.76196	7.06157	6.93656	7.13728	7.17783	7.07727	6.91414	7.33066	7.32324	6.78521	6.95828	7.69308	7.45108	7.1699	6.94021	6.8219	6.79986	7.27362	7.02109	7.23237	6.93723	6.79004	7.01603	6.76776	6.76251	7.44062	7.24788	6.80054	6.74268	7.16737	6.85018	6.91884	6.69071	6.80203	7.05614	7.14285	6.96339	7.10076	6.82289	6.9689	7.0801	6.9083
752	6.92631	6.95389	6.99015	7.09179	7.03924	6.99177	7.15606	6.93738	6.88533	6.96024	7.07007	6.99756	7.00565	6.93972	7.13024	6.96462	7.28917	6.99402	7.12126	7.4877	7.12759	6.97803	7.35527	6.91061	7.04155	7.10673	6.9518	6.8897	6.92766	6.97256	7.13342	7.1313	7.17441	7.15628	6.95836	7.04573	7.23495	7.01446	7.08349	6.9751	6.98576	7.01915	7.18782	7.17934	7.16897	7.07074	7.33609	6.96356	7.12646
753	7.28662	7.37738	7.16698	7.15207	7.34052	7.11075	7.51401	7.45028	7.18469	7.23796	7.28945	7.24301	7.02653	7.18058	7.04073	7.08552	7.14219	7.13943	7.10581	7.10538	7.26647	7.31421	7.58176	7.54123	7.20934	7.24714	6.88016	6.83227	7.38711	7.22806	7.20509	7.07739	7.14324	7.11482	7.35574	7.46141	7.39706	7.20319	7.53605	7.4335	7.34674	7.34166	7.03513	7.04985	7.1601	7.23905	7.18638	7.11166	7.24608
754	10.3668	10.1913	10.1901	10.007	9.72085	9.90049	10.5431	10.4748	10.0091	9.92707	10.0647	10.3051	10.3562	10.0965	10.5113	10.2702	9.98624	10.087	10.5492	10.4672	10.2647	10.025	9.77737	9.89799	10.3654	10.1354	9.73549	9.65374	9.95526	10.0074	10.6345	10.4075	10.3335	10.1506	10.0576	10.1199	10.47	10.3917	10.3369	10.0744	10.1109	10.4049	10.7252	10.3935	10.3298	10.1584	10.1239	10.2661	10.3465
755	7.62702	7.74889	7.66006	7.55784	7.70152	7.50479	7.45862	7.39864	7.36446	7.26521	7.75139	7.74056	7.52033	7.55344	7.33176	7.42902	7.70929	7.71939	7.52857	7.52521	7.60305	7.66564	7.38788	7.34062	7.50489	7.58406	7.53499	7.51262	7.19071	7.50034	7.2508	7.18058	7.47156	7.38485	7.74556	7.6942	7.38383	7.33939	7.46353	7.31053	7.56851	7.59797	7.34664	7.33313	7.33258	7.29741	7.65561	7.73906	7.32382
757	9.57253	9.54313	9.81639	9.7782	9.4755	9.4853	9.51564	9.52967	9.5989	9.4005	9.54534	9.67334	9.5667	9.45054	9.42659	9.37526	9.49545	9.52344	9.42286	9.43006	9.82302	9.89556	9.80072	9.94387	9.24483	9.25295	9.15149	9.14994	9.5818	9.67747	9.64453	9.53485	9.45661	9.35425	9.41887	9.46691	9.4977	9.43378	9.57197	9.5498	9.52026	9.51141	9.62434	9.35012	9.42184	9.31605	9.66248	9.62705	9.69348
760	8.91728	11.2398	9.02302	10.2046	11.2272	8.46728	9.56666	12.4412	9.2966	11.6196	10.2875	9.10049	8.83038	11.0558	8.72056	11.0127	10.4132	9.26631	9.65013	11.8037	8.45862	10.8923	10.329	8.01183	8.54695	10.2935	8.14133	11.0468	11.4851	8.80142	8.98373	11.3908	9.05835	11.7212	10.9175	8.46164	8.78352	10.961	8.45595	11.4502	11.1139	8.40365	9.33777	12.281	8.69154	11.4133	10.8043	9.70399	9.0886
761	6.41802	6.51911	6.57348	6.59814	6.57192	6.60563	6.44657	6.4995	6.62923	6.64816	6.49991	6.469	6.62902	6.57309	6.44337	6.51192	6.59654	6.54856	6.56956	6.48463	6.58099	6.46949	6.59794	6.59648	6.54316	6.64064	6.61937	6.50868	6.56318	6.58887	6.59335	6.45587	6.58959	6.49237	6.63754	6.51696	6.56864	6.63656	6.61119	6.48794	6.54827	6.58828	6.5366	6.56016	6.75019	6.45781	6.46436	6.63374	6.55936
762	6.83393	6.98229	6.77669	6.77003	6.61189	6.63745	6.89596	6.96471	6.57224	6.67221	7.17084	6.92766	6.67596	6.70549	6.72767	6.76191	6.67636	6.76005	7.09228	7.41126	6.61479	6.79733	6.78946	6.72939	6.97332	7.11228	6.77984	6.6733	6.85184	6.86215	6.84957	6.90712	6.59761	6.71105	6.77301	6.91381	6.91421	6.88296	6.68379	6.81689	6.63331	6.61591	6.66613	6.80968	6.68473	6.64499	6.91213	6.87522	6.60789
765	6.59832	6.70769	7.11279	6.95165	6.7645	6.87157	6.75184	6.72677	6.57002	6.70474	6.69198	6.51891	6.79645	6.93622	6.64211	6.64227	6.67636	6.68209	6.93072	6.88561	6.71734	6.76961	7.29106	7.27861	6.90212	6.85716	6.76957	6.76467	6.8886	7.02069	6.74712	6.85231	6.97581	6.79063	6.91594	6.96058	6.65133	6.64945	6.87636	6.87652	6.7907	6.81272	6.82222	6.6524	6.78998	6.7331	7.2738	7.1779	6.9163
767	6.41802	6.42332	6.48083	6.42061	6.40126	6.51537	6.42938	6.34164	6.46414	6.39737	6.49003	6.41107	6.50998	6.42188	6.42264	6.41889	6.43515	6.56099	6.37906	6.4586	6.48687	6.49137	6.45884	6.41103	6.43641	6.45744	6.47634	6.47183	6.53377	6.48899	6.43398	6.42231	6.5128	6.42843	6.62372	6.54083	6.53907	6.49973	6.4448	6.47666	6.37259	6.35646	6.47849	6.48257	6.46396	6.41779	6.54142	6.35096	6.50028
770	6.68679	6.72063	6.76296	6.78194	6.80405	6.48901	6.80255	6.71595	6.75084	6.7822	6.72899	6.77678	6.64271	6.59341	6.7437	6.79791	6.6216	6.61289	6.6153	6.54861	6.67136	6.71761	6.75982	6.7974	6.59161	6.61471	6.44149	6.60146	6.67402	6.55221	6.53831	6.47842	6.74734	6.89299	6.6482	6.60958	6.58919	6.6842	6.55219	6.63101	6.59357	6.50396	6.46977	6.52073	6.46208	6.5374	6.61266	6.61399	6.66093
773	6.5652	6.5473	6.68278	6.63018	6.58388	6.60774	6.48443	6.50919	6.55787	6.5849	6.51964	6.76094	6.5306	6.49185	6.56854	6.7136	6.6149	6.49268	6.42007	6.56932	6.47339	6.53358	6.50844	6.44094	6.57935	6.57035	6.60318	6.66121	6.53034	6.47169	6.56457	6.5571	6.48034	6.36293	6.44022	6.48845	6.54628	6.56594	6.43248	6.44586	6.50672	6.48677	6.5148	6.65697	6.5554	6.65524	6.63317	6.59032	6.51956
774	6.52924	6.44088	6.59656	6.67819	6.44904	6.63528	6.56957	6.55153	6.548	6.49469	6.67398	6.66142	6.53567	6.62635	6.6439	6.68153	6.59311	6.51537	6.42411	6.56173	6.44603	6.49938	6.59794	6.62107	6.57235	6.62995	6.54981	6.61054	6.60381	6.59321	6.5987	6.51827	6.6508	6.62152	6.52323	6.62676	6.49674	6.49606	6.48543	6.61306	6.59673	6.4965	6.51797	6.5966	6.74675	6.56144	6.5697	6.61241	6.60789
776	6.8033	6.6207	6.50785	6.75747	6.55796	6.57116	6.63078	6.57503	6.74534	6.52541	6.66386	6.54662	6.65518	6.60827	6.5771	6.56933	6.65041	6.512	6.64791	6.52752	6.56759	6.63754	6.56126	6.65543	6.5889	6.65875	6.61462	6.56418	6.68866	6.58328	6.53664	6.62231	6.61073	6.56578	6.69694	6.73867	6.5966	6.67681	6.6371	6.52905	6.63638	6.67713	6.88625	6.51544	6.62437	6.66917	6.55524	6.66565	6.54995
779	7.02561	7.08524	7.00145	6.85461	6.98918	6.95823	6.93293	6.92075	6.85304	6.72852	6.81913	6.81216	6.76865	7.00638	6.89345	6.91749	6.85849	6.93078	6.84846	6.61022	6.86947	6.88729	6.85238	6.9017	7.00545	6.91849	7.06495	6.8735	6.89483	7.01791	7.09919	7.15485	6.86827	6.81794	6.88596	6.90594	6.89645	6.83488	6.94157	6.96547	6.93902	6.88649	6.99747	6.86332	7.11804	6.98794	6.81256	6.93872	6.84952
780	6.96862	6.89113	6.76476	6.80654	6.81373	6.85858	7.0004	6.89562	6.70652	6.81186	6.76445	6.90639	6.87494	6.84584	6.79763	6.87059	6.73216	6.74284	6.86977	6.8237	6.60962	6.67329	6.87801	6.87956	6.8236	6.84081	6.65872	6.697	6.748	6.80856	6.86827	6.72939	6.8448	6.844	6.83523	6.82103	6.68504	6.71112	6.68731	6.73554	6.68138	6.74529	6.92163	6.68655	6.73043	6.62468	6.8091	6.82749	6.8027
782	6.5658	6.63691	6.6145	6.63913	6.68268	6.65492	6.68012	6.6509	6.62807	6.68864	6.5461	6.71463	6.58012	6.68519	6.7067	6.68992	6.583	6.59964	6.58732	6.67506	6.60257	6.52889	6.55227	6.60436	6.58904	6.61945	6.60013	6.61502	6.62916	6.61528	6.58945	6.54851	6.58575	6.59422	6.63169	6.59147	6.65212	6.73399	6.62527	6.57397	6.60041	6.63107	6.56814	6.66372	6.54972	6.5767	6.5333	6.62973	6.56166
783	6.46892	6.37532	6.37484	6.41851	6.34667	6.48477	6.47185	6.51327	6.48262	6.41839	6.53972	6.54826	6.60616	6.53089	6.55673	6.40086	6.51373	6.41739	6.5023	6.45475	6.5896	6.36684	6.51215	6.46133	6.46455	6.58568	6.54658	6.51034	6.53719	6.42707	6.52187	6.5334	6.41825	6.5727	6.56146	6.43391	6.48071	6.57636	6.40812	6.40164	6.5399	6.54637	6.40831	6.50139	6.5571	6.5551	6.54653	6.41413	6.56734
784	6.65165	6.80645	6.82441	6.77003	6.89858	6.72057	6.59309	6.84728	6.84247	6.66214	7.0104	7.06817	6.78893	6.81861	6.78449	6.92247	6.93424	7.03949	6.7676	6.59087	6.77236	6.73584	6.77808	6.88231	6.68027	6.71726	6.68658	6.69178	6.6853	6.74843	6.50685	6.51073	6.56497	6.60412	6.77194	6.52717	6.73514	6.71428	6.65511	6.61475	6.54159	6.74965	6.59162	6.46649	6.46208	6.57564	6.51835	6.55065	6.72341
786	6.60581	6.51297	6.71796	6.5036	6.57391	6.57818	6.65471	6.65314	6.53771	6.58705	6.64437	6.62543	6.60616	6.83012	6.65694	6.55328	6.59654	6.46354	6.49872	6.56932	6.65989	6.56996	6.55105	6.49647	6.56801	6.60533	6.63683	6.52576	6.50711	6.69242	6.58527	6.55122	6.6267	6.60156	6.71765	6.54479	6.66425	6.62058	6.55548	6.57083	6.55863	6.55036	6.57677	6.7368	6.6882	6.80668	6.64199	6.52876	6.57424
788	7.30418	6.97458	7.18692	7.2199	6.89625	7.017	7.18155	7.04157	7.33663	7.22824	7.19114	7.37758	7.12201	7.05574	7.42002	7.32627	7.06698	7.20077	7.22965	7.15103	7.08069	7.08723	7.06974	7.14384	7.04705	6.97228	7.07002	7.00706	7.19833	7.23583	7.14074	6.91569	7.36495	7.30759	7.15892	7.29549	7.35338	7.24549	6.91533	6.94068	7.01349	7.20495	7.12904	6.87732	6.9957	6.89754	7.02831	7.14297	7.16502
790	7.10526	7.20519	7.16539	7.15789	7.29159	7.40201	7.10113	7.18407	7.08169	7.26869	7.06847	7.00976	7.20287	7.11272	6.80287	7.05619	7.1914	7.09138	6.84314	6.81094	7.23495	7.28613	6.99182	7.10308	7.17368	7.14076	7.25557	7.26381	7.16442	6.99084	6.81045	6.75425	7.12244	7.09049	7.08552	7.16923	7.04846	7.00245	6.91884	7.10012	7.37364	7.20024	6.98897	7.12308	6.87818	6.87023	7.35088	7.19241	7.10997
796	6.60944	6.53151	6.59656	6.6406	6.51996	6.59704	6.54079	6.61706	6.54596	6.39933	6.61793	6.55178	6.61961	6.54083	6.5649	6.60587	6.60321	6.55626	6.51143	6.64598	6.5896	6.57186	6.6385	6.51303	6.54591	6.67332	6.5803	6.55626	6.57197	6.54419	6.59335	6.63383	6.67092	6.53183	6.57039	6.53895	6.58524	6.51998	6.60958	6.66474	6.70646	6.57002	6.6265	6.46105	6.52773	6.63054	6.81966	6.61558	6.57424
800	6.66239	6.60899	6.62094	6.53831	6.75403	6.67047	6.71116	6.72189	6.66561	6.68224	6.53591	6.68502	6.66472	6.69439	6.70062	6.63637	6.70621	6.71098	6.68379	6.64424	6.64542	6.6495	6.70854	6.66623	6.70589	6.62247	6.62523	6.62561	6.6482	6.73829	6.62249	6.62231	6.69636	6.67438	6.72724	6.73244	6.65879	6.67212	6.65343	6.79185	6.58193	6.83347	6.57527	6.6772	6.769	6.70758	6.80035	6.76924	6.74693
805	12.2113	12.1459	12.1392	12.1154	12.2466	12.2517	12.3626	12.1916	12.2187	12.3598	12.0257	11.9976	12.2066	12.083	12.2066	12.2854	12.1673	12.199	12.5238	12.357	12.3654	12.2933	12.2414	12.1722	12.3089	12.3871	12.1788	12.199	12.1506	12.3626	12.3228	12.1459	12.0494	12.0947	12.2466	12.1459	12.2621	12.0448	12.1625	12.1625	12.132	12.2136	12.2161	12.1746	11.9911	12.1698	12.0715	12.2187	12.132
808	11.7762	11.8352	11.7949	11.7853	11.5805	11.5895	11.617	11.6279	11.6204	11.2252	11.4043	11.4727	11.6347	11.6907	11.5179	11.5198	11.5738	11.6961	11.3964	11.361	11.617	11.626	11.5233	11.5041	11.3543	11.3474	11.8259	11.7019	11.849	11.9845	11.7893	11.7144	11.4816	11.6034	11.0922	11.1174	11.4502	11.3778	11.4571	11.5079	11.7932	11.7949	11.5023	11.4261	11.6654	11.6	12.0321	11.9231	11.7369
811	10.3324	10.3722	9.84196	9.88747	9.92298	10.0096	10.3866	10.2248	9.85288	9.80135	9.94586	9.94517	10.234	10.1137	9.82581	10.0158	9.63108	9.66896	10.0962	10.0848	10.2248	10.2248	9.94517	9.94849	9.92768	9.84972	9.857	9.79404	10.1796	10.2567	10.3593	10.1528	10.3714	10.0719	9.68452	9.88303	10.2104	10.1046	10.1046	9.99812	9.922	10.1011	10.2762	10.2064	10.1215	10.0582	9.99812	9.93251	9.95042
813	8.18343	8.10343	7.90618	7.90944	7.8363	7.89505	8.30635	8.12053	7.82202	8.00387	7.99057	8.13692	7.96632	7.84382	8.00227	7.97309	7.9903	7.92358	7.97834	7.91701	7.71874	7.63231	7.63603	7.59634	7.96825	7.7628	7.92436	7.92816	7.88357	8.06886	7.94682	7.82286	8.38799	8.28513	7.84887	7.8777	8.09515	8.11036	7.74385	7.67714	7.70475	7.89218	8.10831	8.00227	8.18606	7.91863	7.7661	7.97797	7.92758
814	7.32964	7.5193	7.45487	7.47002	7.19802	7.36608	7.24591	7.40733	7.57913	7.79876	7.61517	7.51952	7.45108	7.47502	7.19875	7.22285	7.59425	7.66302	7.54011	7.27686	7.42956	7.33544	7.57509	7.79946	7.37507	7.35656	7.34088	7.16566	7.72973	7.75619	7.2305	7.37718	7.35414	7.49343	7.52202	7.60387	7.3112	7.36329	7.58308	7.63745	7.68804	7.60445	7.0107	7.00867	7.25172	7.21904	7.6191	7.54624	7.54509
817	7.02517	6.99534	7.22284	7.23122	7.32585	7.2302	6.95303	6.90868	7.09429	7.19153	6.94163	7.10866	6.98072	6.92813	7.0149	7.0071	6.91687	6.99312	6.78366	6.69166	7.05563	6.94834	7.04245	7.04326	7.15202	7.16707	7.62451	7.54981	7.11846	7.1976	6.74215	6.73726	6.92496	7.10595	7.01257	6.99549	6.8639	6.85729	6.99714	6.95143	7.16042	7.13043	6.97302	7.11934	6.88118	6.81804	7.07558	7.10921	6.90697
819	11.0963	11.109	11.506	11.4745	11.3744	11.2715	11.2208	11.1357	11.3994	11.1257	11.419	11.3474	11.1833	11.2544	11.1313	11.056	11.4345	11.3846	11.0346	11.1546	11.2448	11.2448	11.4779	11.4243	11.1663	11.1733	11.0425	10.9219	11.3423	11.153	11.2527	11.1775	11.1062	11.1174	11.4313	11.3342	11.1924	11.1985	11.3115	11.4624	11.3358	11.3292	10.8823	10.8495	10.9276	10.9219	11.4329	11.3018	11.2298
820	6.55595	7.78209	7.07545	8.02567	7.64858	6.70008	7.86882	9.33457	7.15049	7.98459	8.58783	7.10543	7.12958	8.46247	8.06409	9.01674	7.35088	6.52525	8.22791	9.70271	8.83326	9.74313	7.79304	6.94154	6.91858	8.478	6.61937	7.59984	8.12587	6.72055	10.4876	11.4329	7.01121	8.26606	7.70699	6.46965	6.87185	8.11297	6.91023	8.7723	9.26839	7.53163	8.05788	9.46796	7.07082	8.97569	8.41673	7.23938	6.65659
822	7.60911	7.37189	7.13282	7.13925	7.04401	7.23855	7.7971	7.41422	7.13925	7.49668	6.90182	6.95937	7.19011	7.0939	6.97225	6.98865	7.10569	7.0111	7.54391	7.42299	7.23135	7.03899	6.93957	7.02187	7.25675	7.29561	6.97873	7.12045	7.30503	7.4362	7.29327	7.07268	7.36047	7.27586	6.85119	7.04423	7.20725	6.87932	7.49423	7.35156	7.34569	7.51197	7.46588	7.29955	7.80364	7.39632	6.88053	6.88759	7.35771
823	8.67746	8.58928	8.69263	8.76403	8.49353	8.64399	8.96134	8.78613	8.8782	8.31968	8.78429	8.66038	8.82274	8.75152	8.72489	8.80237	8.84461	9.001	8.97387	8.86929	8.68039	8.55602	8.7181	8.76633	8.64506	8.55706	8.41495	8.25058	8.7215	8.80807	9.02724	8.8903	8.53408	8.72343	8.5506	8.6673	8.97183	8.92315	8.7464	8.64683	8.61652	8.80845	8.96801	8.84925	8.77361	8.62803	8.85108	8.68379	8.92176
830	11.6654	11.5249	11.3526	11.398	11.4209	11.3325	11.6152	11.5755	11.3228	11.3879	11.356	11.292	11.4851	11.3862	11.4124	11.4615	11.2132	11.3163	11.5079	11.4867	11.2702	11.3915	11.0453	11.084	11.3846	11.3948	11.2685	11.3195	11.292	11.2794	11.6188	11.5876	11.3778	11.2535	11.1863	11.4019	11.3084	11.3727	11.4518	11.3711	11.3033	11.3261	11.4779	11.349	11.5895	11.5198	11.1625	11.2072	11.2435
831	6.60944	6.6583	6.60246	6.55856	6.70664	6.62314	6.55228	6.50537	6.69517	6.51938	6.67805	6.63787	6.69383	6.54617	6.64576	6.53728	6.68519	6.7199	6.72775	6.63555	6.53933	6.62215	6.67143	6.75345	6.63314	6.72047	6.70404	6.73711	6.75119	6.57664	6.5901	6.58314	6.66964	6.52021	6.6208	6.72457	6.58524	6.63205	6.61611	6.56786	6.77124	6.4772	6.71101	6.60329	6.67844	6.58166	6.59151	6.69327	6.57583
833	8.1287	8.03012	8.15974	8.15771	7.99986	8.15661	7.97512	7.97667	7.8499	8.02823	7.73218	7.67205	7.98285	7.90761	7.90323	7.88821	7.81703	7.79305	7.89413	7.80662	7.97811	8.03295	7.96685	7.90809	8.05412	8.09987	7.9577	7.99737	7.83146	7.73647	8.0589	8.15381	7.84226	7.75213	7.91642	7.99776	7.62433	7.67622	7.86889	7.86866	7.91138	8.01818	7.77828	7.69161	7.90456	7.88093	7.79982	7.83518	7.70875
834	11.6303	11.2867	11.4976	11.4055	11.1618	11.5224	11.8547	11.4548	11.5634	11.2887	11.5473	11.6151	12.1194	11.6654	11.8028	11.5825	11.1651	11.6616	11.7549	11.4789	11.4201	11.0797	11.0524	11.3408	11.8116	11.4487	11.1739	10.8581	11.2246	11.5295	11.8868	11.4642	11.9849	11.691	11.2583	11.5319	11.7925	11.3917	11.5729	11.2388	10.9866	11.6277	11.9852	11.5267	12.2482	11.7863	11.3556	11.5302	11.5931
835	9.02815	9.03276	9.18584	9.23109	9.33653	9.28695	9.04507	9.05191	9.29775	9.15338	9.03392	9.13112	9.02131	9.03388	9.21286	9.24073	9.21713	9.2409	8.82413	8.83808	9.14408	9.26445	9.32784	9.28163	8.94159	8.92099	9.07292	9.03706	8.89699	8.90909	9.07671	8.94286	8.94412	8.92823	9.24531	9.21882	9.12577	9.07865	9.2395	9.07867	9.11575	9.15094	8.84225	8.79021	8.8302	8.74777	9.20862	9.22781	9.15085
836	7.13139	7.02279	7.02329	7.15207	7.04775	7.11376	7.09732	7.10886	7.14965	7.03825	6.77725	6.93671	7.05914	7.13414	7.12711	7.17457	6.85849	6.99057	7.2305	7.19539	7.12926	7.2009	6.98602	7.08183	7.09376	7.15633	7.19731	7.20466	6.59724	6.65873	6.99864	7.09061	7.09714	7.07584	7.10406	7.06518	7.17593	6.97722	7.09683	7.1125	6.99939	7.00597	7.22353	7.10625	7.14701	7.05451	7.03182	7.07662	6.78182
837	9.01241	8.80123	8.85207	8.75732	8.35824	8.35276	8.52041	8.20969	8.45338	8.16464	8.816	8.8903	8.73199	8.65341	8.84075	8.58342	8.22282	8.65718	8.78819	8.69569	8.32457	8.25741	7.92997	8.03674	8.99023	8.85465	9.37833	9.23824	8.30379	8.53408	8.75574	8.53149	8.56181	8.5154	8.43733	8.45293	8.50338	8.34755	8.56111	8.44876	8.34551	8.72321	9.07016	8.6082	9.40401	9.16687	8.44284	8.46867	8.16941
839	6.71797	6.88811	6.78001	6.73023	6.81693	6.62314	6.83439	6.91786	6.76986	6.77455	6.8225	6.80475	6.77449	6.83939	6.73707	6.69941	6.98493	6.78346	6.78563	6.77346	6.8609	6.78614	6.77939	6.87956	6.64826	6.71271	6.7283	6.5531	6.75879	6.69854	6.6564	6.56468	6.62946	6.62152	6.80587	6.74835	6.69364	6.70085	6.70742	6.72027	6.66371	6.66575	6.68389	6.76826	6.58093	6.74398	6.8091	6.88286	6.82155
840	7.59361	7.68381	7.12423	7.06537	7.21756	7.29501	7.38128	7.37693	7.56568	7.50674	7.4126	7.49196	7.24731	7.16937	7.69274	7.72111	7.25878	7.44366	7.57913	7.78333	7.27391	7.26214	7.11703	6.97089	7.50604	7.4341	7.04995	7.17828	6.98615	6.92801	7.50685	7.40033	6.93753	6.92344	7.50479	7.48437	7.712	7.55716	6.95748	7.05341	7.26638	7.35018	7.09191	7.05524	7.74556	7.78434	7.01002	7.01428	7.07001
841	7.01828	6.82978	7.21546	7.08381	6.92801	7.00469	6.95465	6.94449	7.09525	6.99149	7.04314	7.26273	7.04042	7.00346	7.08865	7.05781	7.17593	7.27083	7.07074	7.07566	7.15304	7.06617	6.92701	7.10411	6.95261	6.93392	7.05763	6.93723	6.92472	7.22572	7.04073	6.97344	6.83683	6.76365	7.06281	7.03308	6.89645	6.96084	7.26076	7.22801	7.06903	7.01141	7.03894	6.84721	7.0538	7.03255	7.00109	7.00272	7.08257
842	6.62439	6.78628	6.81821	6.84243	6.83581	6.91096	6.72183	6.94264	6.76812	6.83755	6.88559	6.75092	6.65948	6.70953	6.65386	6.6836	6.76129	6.748	6.73589	6.69718	6.71879	6.63245	6.72337	6.76791	6.62356	6.77003	6.72066	6.78641	6.68697	6.69088	6.6564	6.77205	6.62023	6.67567	6.62233	6.6076	6.87185	6.75287	6.71191	6.76928	6.67816	6.67101	6.73078	6.80968	6.78837	6.82576	6.83292	6.86607	6.74693
844	6.57633	6.46373	6.53542	6.42731	6.50725	6.57818	6.5129	6.70328	6.50082	6.51311	6.73524	6.60596	6.5583	6.60186	6.58222	6.6895	6.52249	6.61884	6.53853	6.61022	6.61975	6.56629	6.48112	6.60957	6.52291	6.56212	6.62676	6.60459	6.61723	6.57829	6.6564	6.62375	6.59483	6.43571	6.62635	6.57829	6.51655	6.59139	6.53971	6.52376	6.5703	6.4772	6.51158	6.43739	6.52293	6.50177	6.54653	6.5919	6.52128
845	6.44918	6.5031	6.55399	6.54864	6.59232	6.46811	6.57728	6.62245	6.53374	6.60727	6.62009	6.50886	6.50667	6.52741	6.51928	6.5796	6.42687	6.55785	6.64638	6.47638	6.56246	6.62215	6.54934	6.54827	6.54733	6.6693	6.593	6.48293	6.64234	6.60934	6.58696	6.48166	6.55687	6.5727	6.59086	6.66342	6.6569	6.53042	6.46994	6.60334	6.48008	6.47176	6.5478	6.66167	6.60555	6.64499	6.5863	6.49545	6.59025
847	7.87486	7.83429	8.07132	8.01148	7.85449	7.72778	8.05698	7.949	8.49764	8.3218	8.02409	8.25728	8.32718	8.26457	7.9788	8.00771	8.09292	8.07277	8.14972	8.15297	8.17703	8.15553	8.33224	8.48086	7.91313	8.02416	7.96113	7.88324	8.27484	8.2784	8.83456	8.88528	7.99779	7.93621	8.3615	8.37799	8.11046	7.93972	8.45903	8.4462	8.39479	8.44093	7.9757	8.00732	8.06103	8.13172	8.1295	8.22361	8.61113
857	7.73808	7.56439	7.3292	7.31849	7.14824	7.17061	7.12614	7.0947	7.29215	7.16485	7.30156	7.46353	7.0724	7.03703	7.4721	7.28003	6.98636	7.2536	7.34561	7.32348	7.26528	7.11297	7.0575	7.00223	7.35555	7.24278	7.41903	7.32068	7.53962	7.52659	7.36984	7.32739	7.47626	7.19832	7.31164	7.31318	7.25675	6.97722	7.69284	7.37514	7.03883	6.95739	6.99747	6.94367	7.46238	7.29818	7.29588	7.27595	7.56634
858	6.52924	6.57467	6.58735	6.56059	6.62215	6.49786	6.53075	6.577	6.49872	6.62037	6.58311	6.64566	6.6076	6.66065	6.5649	6.58769	6.56831	6.61289	6.62032	6.52752	6.57641	6.67019	6.65581	6.57628	6.41713	6.53049	6.45648	6.60459	6.68697	6.7054	6.64068	6.55571	6.50337	6.52599	6.60138	6.50887	6.53907	6.62221	6.47776	6.66308	6.62353	6.58285	6.84243	7.11201	6.5523	6.58915	6.69295	6.53052	6.63523
859	6.44514	6.55125	6.37259	6.53633	6.51134	6.51954	6.55228	6.44933	6.60512	6.69597	6.66579	6.64237	6.56628	6.5561	6.67798	6.58166	6.51735	6.44841	6.69816	6.70986	6.47339	6.69944	6.76984	6.55451	6.65746	6.83222	6.72066	6.49104	6.57056	6.47655	6.67468	6.67338	6.4838	6.54774	6.60708	6.60958	6.62203	6.45786	6.54343	6.64892	6.53818	6.50396	6.51956	6.52432	6.5554	6.52	6.67945	6.59341	6.60638
861	8.03955	7.84157	8.27498	8.22934	8.1948	8.37667	8.38512	8.10983	8.16574	8.08787	8.35987	8.5023	8.31864	8.21325	8.25856	8.02968	8.26747	8.41833	8.16941	8.22805	8.41016	8.32975	8.26533	8.26704	8.04626	8.05192	8.36983	8.29582	7.9865	8.20348	7.98563	7.90606	8.0495	8.24433	8.24324	8.37027	8.28602	8.2512	8.37041	8.28738	8.19678	8.19552	8.2941	8.12957	8.05957	8.03239	8.36361	8.22106	8.25289
862	6.58857	6.58658	6.66723	6.64898	6.54571	6.54564	6.56578	6.65505	6.67137	6.49658	6.62637	6.64738	6.50025	6.5082	6.64017	6.52435	6.59311	6.62166	6.63415	6.4586	6.71598	6.50904	6.77245	6.61114	6.57935	6.47496	6.56605	6.64284	6.49887	6.68947	6.49486	6.59077	6.58843	6.53933	6.55836	6.52717	6.60565	6.49429	6.65511	6.39368	6.45483	6.58992	6.55094	6.61144	6.60381	6.50867	6.60363	6.53595	6.60483
863	6.52087	6.45974	6.48912	6.42264	6.44681	6.48477	6.50672	6.50351	6.54596	6.3666	6.56461	6.56832	6.51711	6.416	6.47909	6.5571	6.44957	6.47464	6.52783	6.51786	6.49492	6.49722	6.46244	6.57788	6.49938	6.57035	6.43975	6.49272	6.51796	6.50186	6.49136	6.56162	6.53651	6.56436	6.58184	6.51085	6.51258	6.51652	6.58853	6.51635	6.53628	6.56298	6.5289	6.57766	6.5008	6.56144	6.47778	6.47353	6.54488
864	9.21132	9.12591	9.31592	9.42775	9.23481	9.27141	9.20283	8.95686	9.47036	9.27753	9.20354	9.32938	9.29768	9.07372	9.33509	9.45724	9.30527	9.19067	9.15428	9.05369	9.53055	9.52972	9.35263	9.26729	9.26827	9.17374	9.05179	9.2096	9.04963	9.18005	9.0351	8.79379	9.19866	9.07097	9.3324	9.41677	9.13795	9.20481	9.26264	9.15609	9.1683	9.15777	8.96832	8.85098	9.10065	9.00574	9.07705	9.07218	9.27455
867	8.2785	8.0905	8.17642	8.24286	8.17877	8.33726	8.7811	8.61557	8.32975	8.48192	8.30793	8.35844	8.5179	8.34539	8.25542	8.2125	8.29586	8.21717	8.77006	8.52749	8.31979	8.19072	8.27709	8.46809	8.31074	8.17377	8.28081	8.17749	8.37355	8.33733	8.82172	8.66753	8.50628	8.40128	8.29562	8.29199	8.56748	8.5178	8.43209	8.41067	8.40036	8.58312	8.52056	8.37149	8.62052	8.47412	8.20404	8.42394	8.34902
868	9.74602	9.64613	10.6293	10.558	9.77754	9.67276	9.47243	9.35893	10.1928	10.1553	10.0927	10.2187	10.2203	10.3012	10.5655	10.3933	9.73127	9.93748	9.29869	9.12253	10.363	10.3407	10.2493	10.1152	9.91485	9.9558	10.1418	10.0888	9.50355	9.68452	9.57548	9.51673	9.95042	9.93481	9.95742	10.0048	10.1681	10.0913	9.98232	9.85442	10.3958	10.2072	9.45504	9.40947	9.52781	9.58338	9.91787	9.94718	9.68988
871	6.7639	6.84251	6.74232	6.84456	6.72224	6.67047	6.75002	6.58461	6.79842	6.83272	6.80115	6.70148	6.71875	6.759	6.77888	6.66406	6.73071	6.80728	6.7261	6.73244	6.70099	6.77738	6.72033	6.73996	6.62037	6.6667	6.70036	6.6733	6.80649	6.76922	6.72059	6.57224	6.82996	6.76742	6.84982	6.73045	6.88391	6.74949	6.53444	6.71866	6.84713	6.69323	6.68009	6.74418	6.57111	6.65524	6.74755	6.77987	6.73791
873	6.8465	6.78233	6.71605	6.78194	6.76819	6.87831	6.73312	6.66233	6.8803	6.9493	6.92041	6.81075	6.77909	6.61992	6.76662	6.76647	6.79407	6.67258	6.64129	6.70074	6.7401	6.76621	6.71385	6.71759	6.80859	6.68823	6.76317	6.7318	6.70849	6.77506	6.61185	6.54352	6.76062	6.65449	6.65518	6.71888	6.58327	6.56942	6.49128	6.55199	6.88363	6.75117	6.7872	6.75901	6.58256	6.52316	6.60534	6.62558	6.86291
874	6.93174	6.90115	7.28773	7.32568	7.18023	7.28373	6.88096	6.80557	7.12599	7.11166	7.24685	7.23826	6.97378	7.0939	7.09981	7.015	7.51053	7.359	7.07074	7.02945	7.27391	7.3288	7.36292	7.33313	6.91219	6.94182	7.12257	7.154	7.46872	7.46803	6.85638	6.86693	7.16952	7.0505	6.76426	6.93145	7.18594	7.18246	7.31111	7.22383	7.29695	7.44565	6.77857	6.88695	7.01649	7.02537	7.35209	7.24415	6.90564
875	6.73133	6.71293	6.52203	6.51023	6.56612	6.57818	6.58125	6.56115	6.43091	6.43415	6.4578	6.47427	6.61211	6.57968	6.47192	6.42526	6.46543	6.51362	6.41135	6.42465	6.47144	6.61336	6.63202	6.43688	6.56402	6.56052	6.5692	6.66756	6.41526	6.49719	6.60197	6.50266	6.4985	6.50612	6.60297	6.43161	6.50453	6.37463	6.51238	6.43179	6.54159	6.43654	6.69252	6.69804	6.42957	6.44003	6.52008	6.49919	6.52614
881	6.5352	6.53731	6.60991	6.61462	6.52599	6.55622	6.52236	6.64934	6.62923	6.56438	6.4578	6.50886	6.55013	6.57641	6.51747	6.54288	6.5832	6.46546	6.47647	6.44083	6.57794	6.46748	6.42364	6.45934	6.52745	6.52754	6.59477	6.58894	6.47628	6.60092	6.52998	6.57224	6.52741	6.52753	6.52323	6.48619	6.40915	6.5711	6.57969	6.50523	6.63331	6.51716	6.41705	6.54979	6.5554	6.44362	6.47041	6.54339	6.49667
890	7.17457	7.23877	6.89582	6.81673	6.88571	6.71883	7.39177	7.31111	6.79466	6.72495	6.72092	6.68657	6.84267	6.77307	6.92755	6.83211	6.80004	6.79239	6.68225	6.74037	6.83392	7.09683	6.96362	6.91175	6.91858	6.82488	6.70787	6.80981	6.79158	6.83229	7.1814	7.00785	6.90867	6.86102	6.75683	6.8867	6.81696	6.73341	6.7876	6.80117	6.87392	6.79899	6.8799	6.83503	6.86182	6.79941	6.73936	6.64439	6.7527
891	6.77107	6.82811	6.78623	6.7158	6.70846	6.65745	6.83132	6.8287	6.70835	6.69231	6.69198	6.68966	6.72775	6.55277	6.75408	6.75636	6.59146	6.63925	6.68379	6.48463	6.7203	6.62215	6.81457	6.73763	6.74871	6.72178	6.68658	6.83444	6.66566	6.73829	6.7844	6.80654	6.695	6.77969	6.67295	6.67323	6.52953	6.65688	6.62586	6.68206	6.52069	6.59672	6.65762	6.73216	6.59062	6.61608	6.62098	6.53052	6.77546
892	9.14038	9.00502	9.09026	8.97814	8.93117	8.85804	8.83042	8.85246	8.93657	8.54224	8.94088	8.92354	9.05495	9.02157	8.90166	8.65908	8.7059	8.84925	8.83195	8.87031	8.96762	8.90521	8.76306	8.84715	8.96724	9.0776	9.19516	9.06907	8.7059	8.9587	8.95561	8.81487	8.76783	8.87405	9.0138	8.94285	8.77323	8.69245	8.90483	8.82502	8.8371	8.68456	8.93597	8.92532	9.04644	9.00668	8.72659	8.76145	8.81683
894	11.9256	11.8976	11.8253	11.8548	12.0961	12.2269	11.4875	11.5419	11.7934	11.8819	11.6248	11.5512	11.7998	11.7336	11.3844	11.3463	11.5597	11.4548	11.2119	11.2367	12.0699	12.1886	11.6589	11.534	12.1363	12.1544	12.3101	12.3091	11.8233	11.7102	11.3668	11.2391	11.796	11.7987	11.8321	11.8524	11.444	11.4969	11.8258	11.6712	11.9006	11.917	11.8439	11.7401	11.5082	11.6121	11.498	11.4998	11.3945
896	10.4029	10.6389	10.9518	10.9366	11.028	10.8148	10.7131	10.9025	10.8576	10.5377	10.7887	10.7351	10.7657	10.7215	10.5199	10.7108	10.8811	10.9956	11.1299	11.0909	10.5957	10.6982	11.3325	11.3066	10.7887	10.7625	10.9038	10.756	10.7465	10.8799	10.7807	10.9671	10.9179	11.0111	10.8659	11.156	10.6859	10.5443	11.3244	11.278	10.9131	11.0784	10.6645	10.4815	10.4727	10.4359	11.1416	11.1146	10.7864
898	6.64982	6.71901	6.72932	6.63855	6.60631	6.63329	6.61807	6.65864	6.52956	6.56237	6.57896	6.67844	6.60906	6.60827	6.62154	6.56345	6.58158	6.512	6.59147	6.63003	6.64074	6.55527	6.72494	6.77189	6.62356	6.57198	6.68043	6.55778	6.57505	6.55385	6.54813	6.61645	6.62297	6.59897	6.52831	6.54887	6.60565	6.5779	6.6371	6.65202	6.61571	6.58285	6.6151	6.59311	6.58256	6.64224	6.66926	6.72037	6.60941
899	7.2169	7.17047	7.18316	6.90842	7.07764	7.01674	7.355	7.32373	7.00218	7.05341	7.18147	6.98838	7.12052	7.08403	7.34266	7.13912	7.04618	7.13498	6.88829	6.98546	7.17396	7.32348	7.02954	7.05841	7.05619	7.07115	7.06903	7.05295	7.14922	7.20458	7.23177	7.03503	7.02653	7.06903	7.32731	6.96523	7.50938	7.30464	7.04609	7.07185	7.21615	6.96563	7.06201	6.95326	6.92825	6.92402	6.91539	6.87976	7.0627
901	6.91351	6.82735	6.73874	6.82874	6.77444	6.7387	6.90486	6.99172	6.76536	6.82558	6.73835	6.81153	6.8315	6.78036	6.80642	6.86528	6.71048	6.75957	6.90892	7.16572	6.68583	6.6607	6.81995	6.92365	6.78184	6.76548	6.63747	6.71228	6.74275	6.71265	6.83617	6.82288	6.8495	6.85049	6.85204	6.81976	6.76549	6.84399	6.89915	6.89584	6.78377	6.81116	6.82022	6.79243	6.88791	6.74121	6.91761	6.86063	6.97314
902	8.29634	8.39566	8.2774	8.18182	8.29177	8.35253	8.38974	8.54807	8.40143	8.38949	8.44705	8.35907	8.45847	8.38939	8.4004	8.43172	8.41468	8.30766	8.48832	8.40272	8.27715	8.17646	8.45522	8.5619	8.34213	8.40743	8.42756	8.53668	8.43895	8.44368	8.64078	8.87416	8.51659	8.67196	8.31973	8.19228	8.33878	8.57398	8.54487	8.57789	8.51824	8.42762	8.47783	8.58835	8.52478	8.63435	8.41233	8.36751	8.43288
904	7.08536	7.12489	7.06983	7.11056	7.1493	7.16429	6.88917	6.98382	7.01775	7.04888	6.94412	6.8227	6.99063	7.09501	7.01358	7.07218	6.90178	7.03805	6.79842	6.95356	7.03221	6.90471	6.97589	6.87752	6.90747	6.80394	6.93243	6.84586	6.84091	6.76761	6.92587	6.84877	6.92777	6.99413	6.95021	6.83108	6.91421	6.98909	6.86794	7.05341	6.98723	6.78383	6.884	7.07603	6.9194	6.86588	6.92733	6.87976	6.92373
905	6.69025	6.60899	6.60067	6.53633	6.54571	6.51737	6.61638	6.70513	6.55179	6.57459	6.52956	6.49628	6.50346	6.58503	6.58527	6.60799	6.55952	6.53512	6.59147	6.53712	6.55875	6.59805	6.44909	6.58663	6.62503	6.55735	6.57558	6.57864	6.5224	6.57499	6.59335	6.48514	6.62548	6.64707	6.54741	6.62096	6.57964	6.57636	6.60798	6.53263	6.54656	6.50396	6.6564	6.5365	6.51966	6.44893	6.64199	6.45828	6.58875
908	8.84619	9.03243	8.82391	8.88325	9.12208	8.9437	8.79592	8.79535	9.00137	9.11265	9.09363	8.82428	9.03073	9.02157	8.99207	8.96842	9.01858	9.08947	8.77516	8.88167	9.03419	8.99687	9.01241	9.09363	9.23122	9.16909	9.10506	9.2667	9.07903	9.16687	8.85524	9.05842	9.26446	9.07881	9.19087	9.08865	9.16662	9.16451	8.91282	8.956	9.17783	9.12825	9.29182	9.39068	9.03243	9.15354	9.01696	9.01442	9.04779
910	6.63554	6.53946	6.56981	6.67162	6.47616	6.59915	6.42498	6.54776	6.51375	6.52541	6.71353	6.63183	6.63582	6.49952	6.46481	6.41407	6.5832	6.6792	6.75948	6.53336	6.61479	6.35524	6.60261	6.65391	6.65468	6.52754	6.56127	6.55012	6.59284	6.63474	6.52355	6.62659	6.57904	6.65561	6.57751	6.78961	6.60036	6.52363	6.66175	6.52198	6.5952	6.71672	7.08809	6.54308	6.46396	6.43114	6.42492	6.56781	6.50754
911	6.61415	6.59357	6.64587	6.5821	6.57169	6.62807	6.55897	6.524	6.4856	6.44223	6.56655	6.56826	6.678	6.53459	6.56862	6.49921	6.62505	6.56739	6.63349	6.62231	6.52323	6.47954	6.52526	6.56272	6.51043	6.54319	6.63201	6.57318	6.50375	6.50031	6.52144	6.51908	6.56969	6.52448	6.46932	6.52646	6.49331	6.53908	6.53278	6.47652	6.51207	6.64155	6.59687	6.62298	6.52943	6.47288	6.51349	6.52692	6.55195
912	6.50149	6.43655	6.41883	6.3063	6.47414	6.46138	6.48237	6.40951	6.44962	6.5069	6.58739	6.41289	6.56132	6.2968	6.40693	6.32439	6.34699	6.41739	6.41135	6.49871	6.42059	6.32825	6.40895	6.34153	6.55017	6.5231	6.40802	6.48453	6.37712	6.40928	6.33067	6.36469	6.39192	6.41603	6.48956	6.36863	6.442	6.44977	6.35824	6.37305	6.41241	6.45977	6.43923	6.45075	6.37242	6.41605	6.37832	6.42155	6.57755
914	11.612	11.506	11.9374	11.7558	11.5683	11.5405	10.8103	10.9083	11.8585	11.9089	11.917	11.907	11.4107	11.3325	11.9334	11.917	11.9479	11.7444	10.9608	10.7851	11.8622	11.903	11.8063	11.6546	11.6528	11.5946	11.6744	11.669	11.8294	11.849	10.6468	10.7236	11.5424	11.4553	11.7425	11.7596	11.6528	11.6339	11.4935	11.3204	11.6599	11.6152	11.0533	11.0644	10.7876	11.0253	11.3812	11.4972	11.3964
915	12.5628	12.4882	12.804	12.8444	12.5413	12.5148	12.2595	12.3202	12.7026	12.5353	12.6992	12.8444	12.509	12.5211	12.6922	12.6565	12.8444	12.8278	12.0648	11.9189	13.0166	12.9193	12.87	12.9153	12.4121	12.6565	12.3492	12.3898	12.8165	12.8488	12.1016	12.1414	12.7845	12.7312	12.5322	12.6565	12.5878	12.5266	12.5266	12.5413	12.398	12.4174	12.0537	11.9479	12.0947	12.2905	12.6112	12.4973	12.5941
916	8.33327	8.35601	8.5367	8.46278	8.41195	8.44352	7.956	8.05701	8.58021	9.29088	8.95765	8.86645	8.44076	8.39679	8.52789	8.39177	8.56021	8.49925	8.24165	8.0972	8.7523	8.78253	8.955	8.97987	8.31606	8.40201	8.19003	8.34108	8.88246	8.73525	8.24055	8.26083	8.65082	8.75492	8.66108	8.83748	8.5049	8.41179	8.59307	8.60496	8.37954	8.49212	8.03282	8.16292	8.21847	8.29364	8.56073	8.37617	8.62438
917	9.48021	9.40426	9.91547	9.76042	9.33785	9.35258	8.95229	9.20183	9.5378	9.53141	9.80797	9.79094	9.10467	9.20583	9.51722	9.51952	9.74991	9.55702	8.9208	8.91379	9.19605	9.44956	9.61571	9.68092	9.0362	9.15172	9.17257	9.1095	9.38252	9.63565	8.77342	8.99936	9.21028	9.32228	9.21568	9.26692	9.23869	9.3538	9.31252	9.25384	8.92394	9.01398	8.78896	8.72722	8.99326	9.00277	9.01546	8.89115	9.05142
919	11.2392	11.4557	12.2188	12.1709	11.71	11.5414	11.3618	11.4687	11.9965	11.903	11.7474	11.5763	11.7679	11.7982	12.0836	12.2151	12.1646	12.0869	11.4666	11.5292	11.8808	11.9446	12.1916	12.3115	11.4514	11.5825	11.4087	11.5138	11.7075	11.5632	11.3719	11.3677	11.6094	11.6332	11.7641	11.7063	11.8948	11.9963	11.9298	11.9948	11.9179	11.9071	10.9394	10.993	11.2275	11.353	11.909	11.8444	11.8363
920	7.10771	7.17047	6.98507	6.98192	7.1575	7.15554	7.11509	7.16572	7.09807	7.21934	7.2569	7.29511	6.99834	7.07692	7.22865	6.91559	7.35968	7.36202	7.17368	7.11939	7.0107	7.17389	7.36702	7.44617	7.07823	6.99525	7.05882	6.96572	7.41758	7.25434	7.20354	7.14724	7.12126	7.14953	7.19893	7.1779	7.18594	7.11405	7.41774	7.30795	7.31196	7.30614	7.00957	7.12171	7.17552	7.28151	7.14991	7.2071	7.18699
921	8.18646	8.29685	8.01656	7.97858	8.32796	8.33402	8.44585	8.37936	8.30603	8.348	8.60106	8.63719	8.51195	8.59346	8.64865	8.49178	9.06642	8.94475	8.31968	8.29225	8.43267	8.49353	8.77631	9.04217	8.32604	8.33987	7.84355	7.92984	9.12028	8.93723	8.36394	8.32735	8.49178	8.60091	8.35737	8.27216	8.85878	8.86453	8.71792	8.78877	8.64971	8.52025	7.87205	7.84403	8.23216	8.19909	8.44531	8.443	8.54178
923	11.3526	11.5233	11.5424	11.6152	11.4607	11.4919	11.0811	11.2818	11.4919	11.3896	11.5317	11.4851	11.3744	11.419	11.4313	11.4851	11.689	11.6854	10.9956	10.9505	11.5216	11.6053	11.801	11.8527	11.2685	11.4059	11.0098	11.0091	11.5683	11.5702	11.1788	11.2298	11.3846	11.2388	11.6385	11.6438	11.5466	11.4867	11.7201	11.8372	11.4833	11.5667	10.6982	10.794	11.12	11.1357	11.414	11.4624	11.5458
924	11.6204	11.6347	11.7596	11.8546	11.7444	11.8333	11.4588	11.4536	11.7332	11.4092	11.5007	11.6347	12.0105	11.9628	11.5755	11.6581	11.3309	11.3526	11.2027	11.1719	11.9586	12.0604	11.7932	11.7706	11.8851	11.897	11.9691	12.0341	11.724	11.8294	11.617	11.6222	11.7183	11.4624	11.8766	12	11.5632	11.4816	11.8159	11.6872	12.0385	11.9691	11.4261	11.2527	11.5258	11.3543	11.8809	11.8237	11.6069
925	10.817	10.6636	11.9712	11.8159	10.5277	10.3907	11.0425	11.0608	11.6979	11.6762	12.2314	12.3119	10.9025	11.0033	11.5023	11.6296	10.8103	10.8359	10.7034	10.7908	10.9815	10.9596	11.8352	11.9712	11.5508	11.4675	11.2116	11.1299	11.0266	10.9353	10.4143	10.2818	11.5441	11.5317	10.9852	10.9956	11.5023	11.5441	10.8164	10.8411	10.7226	10.587	10.6998	10.7764	10.9759	11.0935	10.9013	10.9001	11.3309
926	7.14801	7.06929	7.80044	7.73086	7.18322	7.231	7.23316	7.2407	7.2735	7.3627	7.41514	7.4361	7.3611	7.30137	6.94716	7.08449	7.06881	6.94964	7.21683	7.22902	7.13452	7.1832	7.59617	7.56724	7.5422	7.70006	7.7228	7.76812	7.20863	7.33181	7.22439	7.20622	7.58362	7.61479	7.29227	7.4421	7.0901	7.01162	7.05137	7.14161	7.17948	7.05759	7.28315	7.25796	7.09609	7.19612	7.36909	7.17625	7.34544
928	8.2344	8.10615	8.26237	8.1797	7.76257	8.06329	8.58663	8.67328	7.76097	7.94312	9.17143	9.03398	8.49837	8.25402	7.83476	7.7921	7.96385	8.1575	9.6134	9.46346	8.07507	8.33431	7.67899	7.78321	7.60498	7.38634	8.44434	8.55211	8.24622	8.36127	8.80927	9.02176	8.90929	9.00523	8.15616	8.263	8.93176	9.01039	8.00923	7.98662	8.60125	8.84967	8.93859	8.82623	8.77361	8.67582	7.84833	7.76303	8.43284
929	10.4619	13.3577	8.30141	10.6071	12.4148	9.10048	11.9779	14.1619	8.567	12.6143	11.5983	8.48041	10.769	13.548	9.52995	11.7484	12.3063	9.44341	10.0658	12.8948	8.1687	12.1673	11.0111	8.3254	9.5378	12.5941	7.80582	10.9931	12.7845	9.6048	11.899	14.0883	9.1312	12.975	12.0537	8.62384	9.37406	13.11	10.9802	13.1681	13.3814	9.97286	10.0686	13.7391	11.4449	13.6918	11.689	8.50977	9.16472
930	8.78976	8.91006	8.73354	8.72205	9.4273	9.47832	8.59949	8.59895	8.14387	8.5011	7.85319	7.85521	7.90477	7.78715	7.91005	7.90244	7.99464	7.81312	8.15107	8.11549	8.6091	8.83213	8.74175	8.71471	8.70705	8.78613	8.41658	8.37368	8.04599	8.02032	7.73362	7.7613	8.11096	7.96825	8.28289	8.27483	8.03363	7.98993	8.07756	8.09956	7.50866	7.45598	8.81782	8.68228	8.02374	8.04976	8.91211	8.75435	8.51985
931	7.13619	7.1036	7.08613	7.15398	7.29075	7.31977	7.22896	7.23228	6.95176	6.94688	6.8197	6.93384	6.84567	6.79138	6.90774	6.9581	7.06297	7.04063	7.14035	7.14773	7.09193	7.03608	7.31489	7.34746	7.02459	7.04093	7.05034	7.16171	6.88929	6.85981	7.13979	7.11521	6.85735	6.86104	6.99341	6.98912	6.96031	6.94508	7.17515	7.1588	6.8478	6.95234	7.10309	7.27169	7.04469	7.08666	7.45074	7.41087	7.09631
932	6.63725	6.57668	6.77502	6.61873	6.68066	6.64845	6.75941	6.91926	6.90842	6.91571	6.82464	6.84713	6.63192	6.63214	6.9542	6.80722	6.74818	6.59808	7.0695	7.05311	7.14212	7.14841	6.58503	6.595	6.62771	6.55574	6.75491	6.6936	6.85184	6.62387	8.884	8.90166	6.62946	6.69707	6.68332	6.74063	6.69553	6.71112	6.95165	6.92926	6.86657	6.8964	7.32102	7.246	6.83686	6.86084	6.50146	6.61727	6.56588
933	6.95733	6.73241	6.73131	6.83155	7.02313	7.06408	6.85141	6.89562	6.74338	6.82321	6.66019	6.8242	6.76287	6.82871	6.70373	6.71568	6.82844	6.77734	6.89426	6.8237	6.69026	6.63245	6.87801	6.81977	6.76769	6.87557	6.64565	6.77967	6.69448	6.66522	6.75426	6.74028	6.68858	6.7421	6.89243	6.79638	6.76317	6.81831	6.77374	6.86057	6.64267	6.64126	6.81743	6.84721	6.91713	6.83131	6.8091	6.78589	6.75506
939	9.46318	9.49185	9.18156	9.33503	9.23536	9.34198	9.1385	9.23912	9.15039	9.44956	9.2596	9.18178	9.05884	9.08906	8.7458	8.79649	9.03358	8.9208	8.79328	8.67966	9.7373	9.67219	10.0214	10.0826	9.30052	9.43378	8.60675	8.64068	9.66688	9.61571	9.59574	9.55597	9.50011	9.40203	9.3658	9.54151	9.25453	9.0776	9.51926	9.64392	9.30557	9.32343	8.93538	9.10506	8.68474	8.73335	9.73904	9.59948	9.37783
941	8.33743	8.41476	8.65064	8.92295	7.60911	7.58445	7.30645	7.31641	7.95378	7.91202	7.80129	7.76846	8.04768	8.08004	8.39114	8.32735	7.65519	7.90846	7.70699	7.7492	7.91752	8.00022	7.53508	7.3677	8.06112	8.28767	8.38718	8.34628	7.30503	7.29986	7.40622	7.56752	7.70176	7.78797	7.67017	7.7591	7.76303	7.64585	7.54268	7.58794	8.19159	8.0725	8.54313	8.84732	8.52025	8.91172	7.78617	7.54937	7.48898
942	10.4912	10.5786	10.0955	10.2211	10.1234	9.86796	9.96557	10.4315	9.9783	10.2211	10.5029	10.112	10.0288	10.4628	10.69	10.9106	10.5349	9.99746	11.2266	11.5162	9.84331	10.0968	9.55375	9.13718	10.7167	11.0705	9.92236	10.0841	10.1345	9.87864	10.0417	10.3597	9.77164	10.1866	10.4297	10.1389	10.3207	10.559	9.78546	10.0951	10.0526	9.77438	10.0321	10.4421	10.6487	10.8158	10.1447	9.74837	9.39955
943	6.94716	6.81605	6.88893	6.68243	6.83136	6.88027	7.03399	6.80398	6.88905	6.67423	6.70785	6.97705	6.99503	6.87859	6.71117	6.75282	6.78521	6.79355	6.83606	6.70074	6.80921	6.84693	6.72657	6.7907	6.93731	6.74889	7.03327	6.92172	6.80926	6.92485	7.26188	6.83872	6.89096	6.78589	6.87425	6.79638	6.81878	6.57636	6.95458	6.92359	6.80062	7.07015	7.11742	7.01387	7.26168	7.00124	6.71496	6.88139	6.74693
944	8.60675	8.61238	8.45307	8.58629	8.68829	8.5702	9.20451	9.21939	8.74231	8.82015	8.61979	8.56757	8.84732	9.23603	8.28767	8.36508	8.59562	8.76424	8.20362	8.53423	8.25815	8.10994	7.82806	7.88801	8.67857	8.65152	9.08073	9.36949	8.90124	8.71471	9.84942	10.1789	8.32671	8.5787	8.74343	8.63096	8.12125	8.29286	8.88748	8.89501	9.18356	8.67545	9.56932	9.7446	9.21248	9.47916	8.64239	8.61147	7.85485
945	7.05787	7.04356	6.89582	6.84653	6.87607	6.86316	7.09007	7.21473	6.79842	6.90455	6.91454	6.88243	7.05914	7.06831	7.01643	7.00838	6.76476	6.82738	7.16032	7.21185	6.7569	6.73398	6.77245	6.54827	6.98586	6.94047	6.81401	6.70149	6.99236	7.0052	7.5366	7.62158	6.88661	7.06723	6.77722	6.65425	7.04254	7.00752	6.97206	6.91487	7.14372	7.10698	7.07169	7.15295	7.27426	7.35545	6.75914	6.79599	6.69415
948	8.61309	8.05405	7.17335	6.89517	7.54886	8.28249	7.83952	7.28047	8.05807	7.37903	7.99708	8.6066	8.86908	7.94259	7.39888	7.15364	7.56678	8.40036	10.8316	9.99143	7.73183	7.20179	8.37172	9.52923	7.65398	7.09333	7.52319	7.13051	8.2983	8.93254	9.36062	8.21692	9.54728	8.66742	7.91773	8.51689	8.3933	7.50341	7.96428	7.50339	8.04986	9.64499	9.37109	8.01204	8.53364	7.75966	7.67083	8.26751	8.84691
950	10.6006	10.4947	10.311	10.2979	10.3029	10.3439	10.962	10.7247	10.3685	10.1563	11.1313	11.1456	10.8954	10.8365	10.8787	10.7974	10.5149	10.8294	11.4816	11.506	10.2721	10.3933	10.4851	10.6687	10.7454	10.6136	10.6198	10.4895	10.695	10.7486	11.1546	10.756	11.1357	11.1357	10.7205	10.6636	11.4414	11.3051	10.0227	9.94066	10.9013	11.0215	11.2561	11.1647	10.9049	10.6532	11.0685	10.9734	10.927
952	8.73118	9.02684	8.75631	8.91798	7.96217	7.82059	7.63497	7.94642	7.25098	7.55902	7.94547	7.71917	7.79614	8.05985	8.92334	9.18113	7.82865	7.81231	7.48524	7.61154	8.46784	9.10048	8.26237	7.97073	8.87191	8.88748	8.55389	8.68904	7.80771	7.44886	7.63972	8.08229	7.68795	8.16105	7.80495	7.59787	8.10343	8.33527	7.40708	7.58139	8.04447	7.7582	8.1105	8.58911	8.52359	8.81391	8.50686	8.17145	7.81583
953	8.11481	8.03434	7.24952	7.19226	7.55256	7.60264	7.58268	7.60122	7.11118	7.1959	7.06008	7.18507	7.64187	7.50594	7.29484	7.39213	7.32389	7.34793	7.36373	7.4244	7.36656	7.46462	7.21799	7.21239	7.22278	7.16069	7.00548	7.1082	7.16234	7.06281	7.61003	7.48241	7.5011	7.57832	7.49926	7.54824	7.29228	7.33108	7.52299	7.5267	7.3234	7.5134	7.65381	7.61878	7.56245	7.43835	7.08336	7.19832	7.39953
954	6.55417	6.53151	6.62832	6.73231	6.53607	6.68735	6.61028	6.54183	6.61905	6.46426	6.56852	6.56352	6.62645	6.65313	6.60844	6.61793	6.54687	6.70081	6.56956	6.61022	6.46148	6.64077	6.49744	6.64685	6.62037	6.61936	6.55638	6.62561	6.53881	6.47505	6.56922	6.65707	6.45397	6.61082	6.59375	6.50693	6.54084	6.60618	6.63246	6.37511	6.46972	6.50601	6.54454	6.59489	6.61826	6.61168	6.50322	6.52689	6.57424
956	8.00536	8.09835	7.72336	7.52987	7.40585	7.50326	7.73996	8.02213	7.69233	7.38587	7.70769	7.7769	7.71996	7.58735	7.76786	7.7891	7.60264	7.39265	7.82806	7.78333	7.47859	7.65153	7.45786	7.53131	7.82179	7.75765	7.85132	7.86264	7.76411	7.67103	7.98732	7.96862	7.81722	7.76351	7.72403	8.04675	7.88175	7.60752	7.90742	7.97489	7.76892	7.69015	7.91094	7.7135	8.19189	8.22877	7.74645	7.60782	7.50266
957	6.73753	6.78628	6.76151	6.7421	6.64431	6.69395	6.75373	6.79534	6.77163	6.71685	6.61374	6.72324	6.67193	6.68832	6.66498	6.73339	6.75467	6.65338	6.74733	6.75207	6.79879	6.55897	6.75138	6.7209	6.74024	6.73869	6.58672	6.6793	6.79669	6.81201	6.66217	6.60316	6.77337	6.62152	6.71765	6.74268	6.68836	6.63512	6.61949	6.65202	6.72027	6.74368	6.73492	6.61144	6.70978	6.53584	6.7272	6.79373	6.63523
959	8.74263	8.41476	7.97435	8.01361	8.30127	8.29775	7.30998	7.12857	8.81561	9.14331	7.66116	7.63163	7.90339	7.68742	8.65134	8.47483	8.22583	8.11911	7.63627	7.47111	8.39207	8.21423	7.67673	7.4388	8.60854	8.37733	9.42184	9.47013	7.97552	8.2636	7.51107	7.50045	8.57054	8.50338	8.04239	8.18313	8.27115	8.22106	7.92957	7.81821	8.49109	8.57257	8.06858	7.63805	7.35527	7.48686	7.84341	7.89442	7.39358
960	7.47002	7.42073	7.41599	7.37654	7.4721	7.64269	7.8429	7.64025	7.43987	7.62148	7.36515	7.53681	7.74339	7.7078	7.48534	7.53708	7.5138	7.44832	7.60247	7.78538	7.41096	7.37189	7.46238	7.45069	7.6765	7.38851	7.98198	8.06465	7.53048	7.67369	7.74215	7.5047	7.42429	7.43025	7.25509	7.34414	7.5367	7.38735	7.55001	7.48309	7.79034	7.90097	7.76118	7.63972	7.85671	7.80619	7.4989	7.64706	7.47782
962	11.6672	11.7386	11.8704	11.849	11.5249	11.6854	11.735	11.4762	11.7144	12.0169	11.7596	11.9911	11.8159	11.6923	11.7816	11.669	11.7949	11.8786	11.6528	11.4762	11.7932	11.7502	11.8724	11.9458	11.9822	11.9822	11.7415	11.6017	11.6961	11.7296	11.5929	11.2544	11.9048	11.6564	11.7019	11.6835	11.724	11.5895	12.0604	11.9712	11.7405	11.767	11.6296	11.3846	11.887	11.6618	11.8313	11.8766	11.887
963	11.4345	11.2401	11.3586	11.3105	11.0336	11.0018	11.3003	11.1628	11.1742	11.0444	11.1793	11.2138	11.4099	11.1796	11.4345	11.4381	11.0253	11.2278	11.3412	11.337	11.1235	11.0078	10.6854	10.8024	11.4521	11.1723	11.0209	10.9357	10.9572	11.017	11.2516	11.1632	11.2804	11.1389	10.9827	11.1153	11.3539	11.278	11.0471	10.9692	10.9804	11.118	11.5582	11.2421	11.6144	11.5951	10.9472	10.9177	11.0063
965	10.7707	10.5973	10.6251	10.4045	10.0794	10.4023	10.988	10.6911	10.2248	10.3593	10.4286	10.7132	10.486	10.2789	10.5059	10.4622	10.4265	10.5835	10.8154	10.5884	10.5055	10.2408	10.083	10.1608	10.5576	10.4853	10.3624	10.2752	10.2345	10.4997	10.7383	10.3582	10.6521	10.2942	10.1711	10.4212	10.4069	10.2242	10.4164	10.3405	10.0923	10.4163	10.8765	10.4785	10.7737	10.5275	10.009	10.2256	10.3948
967	11.0866	10.9697	10.9136	10.9095	10.3398	10.7266	11.7036	11.5895	10.9773	10.9353	11.3084	11.4043	10.7908	10.6061	11.1908	10.9582	10.8883	11.0138	11.7853	11.7019	10.8541	10.817	10.3832	10.7952	11.3711	11.1243	10.6945	10.7066	11.2715	11.3309	11.2496	10.8989	11.3292	11.0755	10.7266	10.8889	11.2826	10.8158	10.9339	10.7167	10.7318	11.0895	11.5198	11.2496	11.3693	11.0784	10.8726	10.9142	11.2448
968	9.68004	9.39525	9.1385	9.26354	8.82173	8.99528	10.7807	10.6827	8.77909	9.11201	9.46986	9.53168	9.41834	9.47888	9.52781	9.61914	8.7149	8.92455	10.5609	10.5241	9.54899	9.43204	8.5647	8.49008	9.4424	9.24179	9.33227	9.16616	8.94613	9.30927	9.68869	9.55702	9.81329	9.58631	8.75574	8.9767	9.44186	9.52995	9.39841	9.32999	8.94413	9.21784	10.0906	9.84598	9.68623	9.68452	9.00334	9.03338	9.56287
969	11.3018	11.3808	11.3191	11.4824	11.3507	11.491	10.8364	10.7612	11.4709	11.9876	11.0662	11.0814	11.1175	11.1306	11.3515	11.3857	11.3064	11.358	11.3394	11.0871	11.6875	11.5431	11.2526	10.9527	11.4642	11.6371	11.7008	11.7941	11.2303	11.3624	11.114	10.9919	11.0957	11.0411	11.3692	11.41	11.1919	11.1509	11.3678	11.3073	11.3102	11.4198	11.0634	11.2357	11.0658	11.0479	11.0939	11.1318	11.0324
970	8.61256	8.49266	7.9001	8.0397	8.01816	8.09596	7.38684	7.42702	7.79349	7.87296	7.48172	7.40281	7.30503	7.30539	7.26362	7.37847	7.19816	7.26847	7.11405	7.06776	8.10792	8.14387	7.39723	7.33818	8.35555	8.32509	7.51753	7.41105	7.76047	7.83441	7.11412	7.09866	7.30362	7.23738	7.37178	7.4478	6.9457	7.01748	7.44231	7.75416	7.05746	7.12568	7.44014	7.3219	7.60741	7.73259	7.11929	7.05072	7.13507
971	7.20989	7.32793	7.73574	7.78434	7.65887	7.79127	7.17214	7.08117	6.99427	7.15295	6.99716	6.86495	6.98337	7.05542	7.27107	7.38577	6.93293	6.90455	7.18106	7.05668	7.33574	7.27578	7.23286	7.1814	7.30595	7.28738	6.82339	6.98979	6.91183	6.89432	6.8474	6.84039	6.96343	6.93354	7.06723	6.9725	7.0095	7.04865	6.70585	6.8785	6.77455	6.8902	7.15988	7.17761	6.9969	6.94433	7.53718	7.50791	7.20486
972	11.2488	11.1033	10.9008	11.0038	11.2748	11.3265	10.7141	10.609	10.7949	11.156	10.3925	10.5215	10.7758	10.802	11.1267	11.1743	10.5096	10.5882	11.0793	11.0941	10.8856	10.9144	10.4933	10.509	10.9139	11.0724	10.8857	10.7684	10.4116	10.6519	10.492	10.3566	10.6911	10.5777	10.1307	10.5126	10.7173	10.6985	10.7304	10.728	10.787	10.982	11.3091	11.0911	11.3494	11.2376	10.8	10.9874	11.0264
973	8.97569	8.845	8.51842	8.44857	9.57598	9.81298	8.56453	8.55757	8.1339	8.59839	7.77902	7.84833	7.7135	7.81609	7.88764	7.90429	7.91094	7.90068	8.52686	8.4863	7.74857	7.7256	8.33417	8.46691	8.021	8.0668	8.0972	7.99502	8.20362	8.34393	7.97526	8.03404	7.66889	7.63332	8.06229	8.16276	7.87065	7.91852	8.45212	8.46604	7.41288	7.45099	8.44698	8.58304	8.13449	8.40855	8.95664	8.84752	8.63153
975	12.9999	12.7425	12.9116	12.769	12.5845	12.5941	12.5293	12.4714	12.6705	12.1342	12.5444	12.566	12.6599	12.4121	12.7611	12.7651	12.6633	12.7651	12.6565	12.509	12.8531	12.75	12.5845	12.6076	12.87	12.4397	12.9027	12.9235	12.4659	12.6208	12.4743	12.3654	12.6404	12.6042	12.3954	12.6599	12.777	12.5225	12.7611	12.6112	12.3626	12.6565	13.094	12.8165	12.5813	12.3063	12.357	12.283	12.5845
978	6.96734	7.09103	6.80385	6.9013	6.81519	6.63953	6.9244	7.24545	6.70065	6.77013	6.87617	6.74701	6.84137	7.05542	6.70373	6.91064	6.76476	6.64366	7.10308	7.56217	6.89256	6.79371	6.6226	6.66985	6.97332	7.20287	6.68352	6.79687	7.05017	7.19757	7.80893	8.09356	6.57202	6.6082	6.91594	6.69415	6.69553	6.80078	7.02844	7.13231	7.19442	6.82661	6.92635	7.25457	7.17423	7.28151	6.70515	6.60397	6.67144
983	6.98078	7.03451	6.71969	6.7154	6.78389	6.70668	7.09533	7.07479	6.84152	6.7739	6.60445	6.81244	6.82589	6.82186	6.78316	6.84173	6.86166	6.78579	6.73323	6.69762	6.91185	6.78258	6.79228	6.8582	6.81566	6.77074	6.70765	6.75296	6.81174	6.68744	6.96698	7.01028	6.82206	6.84441	6.76223	6.67852	6.69924	6.73105	6.85088	6.71711	6.78313	6.80358	6.77988	6.8228	6.82028	6.81216	6.69071	6.7542	6.67328
987	7.89336	7.98098	7.84743	7.98623	7.81941	7.79232	7.83582	7.85257	7.94121	7.88599	7.77722	7.78678	7.84403	7.74498	7.75283	7.80605	7.7925	7.75589	7.85105	7.74531	7.92596	7.79494	7.99034	8.04787	7.93184	7.81451	7.74939	7.77205	7.905	7.7398	7.65455	7.68868	7.81173	7.76302	7.7928	7.91545	7.82902	7.84679	7.96384	7.87502	7.91423	7.954	7.66126	7.7574	7.84835	7.9024	7.89836	8.08636	7.74366
988	8.02032	8.07853	7.86242	7.96656	8.01015	8.00603	8.27426	8.12982	8.08318	8.73783	8.14164	7.94194	8.08432	8.14865	8.16699	8.10132	8.14424	7.98859	8.02637	8.08332	8.22398	8.11366	8.17898	8.08332	8.11452	8.14838	8.12322	8.21338	8.2117	7.94574	8.27542	8.37414	8.10642	8.1151	8.11283	8.17001	8.11495	8.33417	8.2257	8.1942	8.12322	8.03182	8.2415	8.45426	8.16519	8.28723	8.17426	8.19637	7.99328
991	7.21113	7.22801	6.69395	6.59172	6.65164	6.76059	7.4914	7.71393	6.62735	6.60727	6.63051	6.84152	6.7057	6.65163	6.79501	6.73339	6.81746	6.84668	6.5023	6.51786	7.15193	7.00181	6.95542	6.99657	6.74985	6.73869	6.69168	6.74701	6.67688	6.70035	6.83083	6.90029	7.15822	7.00016	6.79774	6.73676	6.94071	6.83981	6.56605	6.55199	6.73178	6.74368	6.79767	6.855	6.63203	6.71145	6.61444	6.6736	6.61424
997	7.56356	7.54334	7.36574	7.41599	7.32333	7.33451	7.80082	7.64324	7.45972	7.33368	7.48172	7.48834	7.67304	7.43704	7.46173	7.56568	7.48559	7.48241	7.76508	7.64922	7.38684	7.44171	7.58389	7.52347	7.47653	7.51062	7.45912	7.30585	7.63659	7.63487	8.35163	8.25415	7.60405	7.53479	8.17175	8.16002	7.61927	7.57088	7.57201	7.52568	7.30191	7.3292	7.36753	7.37674	7.44676	7.59697	7.38201	7.48919	7.37391
998	6.79567	7.22801	6.76296	6.70783	6.64022	6.53034	6.77346	6.67721	6.76986	6.68404	6.68979	6.65833	6.62645	6.75213	6.82049	6.75463	6.83689	6.72799	6.71351	6.74859	6.83112	6.76437	6.86025	6.82181	6.75344	6.78743	6.91359	6.80647	6.72451	6.69088	6.8133	6.75903	6.77204	6.77969	6.6606	6.83723	6.8357	6.65688	6.92378	6.88785	6.85378	6.7114	6.87155	6.80333	6.74675	6.77006	6.71678	6.68335	6.77696
999	6.68522	6.79175	8.05685	7.96037	6.91969	7.03472	7.10509	7.03319	7.91043	8.21496	7.27013	7.30827	7.66035	7.48905	7.09981	7.01841	7.14588	7.14729	7.92436	7.89428	7.00097	6.83127	7.13826	7.09536	7.57378	7.56664	7.12579	6.97494	8.28767	8.2094	6.78633	6.74353	7.71874	7.56327	6.99487	6.98134	7.13162	7.0436	7.43142	7.41713	7.08683	7.13519	6.89253	7.02425	6.90266	6.89175	6.75752	6.85815	7.29427
1000	6.51151	6.49257	6.51991	6.48606	6.42883	6.37436	6.63999	6.62054	6.4848	6.27597	6.57477	6.54154	6.64953	6.53089	6.74534	6.71752	6.51219	6.50322	6.482	6.45475	6.51243	6.5299	6.76984	6.71399	6.63801	6.46189	6.66583	6.59353	6.51034	6.54569	6.50346	6.44482	6.66565	6.61617	6.52485	6.52512	6.57232	6.643	6.51612	6.5201	6.54479	6.43066	6.58711	6.48257	6.54219	6.65524	6.49788	6.53232	6.42893
1004	6.47653	6.51297	6.59656	6.66182	6.67451	6.60563	6.51663	6.61876	6.55586	6.54199	6.49796	6.4855	6.61058	6.55277	6.51406	6.48498	6.50171	6.41361	6.63223	6.66881	6.42653	6.45553	6.6444	6.62498	6.47545	6.52905	6.42541	6.4202	6.66428	6.58744	6.54284	6.589	6.52254	6.59362	6.56908	6.62472	6.62556	6.48646	6.51238	6.64736	6.5982	6.67101	6.68137	6.76367	6.49718	6.55192	6.59151	6.63542	6.4813
1005	6.45123	6.53151	6.65219	6.69766	6.54986	6.49992	6.52656	6.38779	6.57828	6.37542	6.61374	6.5379	6.50828	6.45673	6.56665	6.60384	6.64734	6.5784	6.61045	6.59087	6.47144	6.56441	6.42572	6.56019	6.68296	6.53358	6.57721	6.74417	6.57505	6.60934	6.5661	6.5385	6.57494	6.52753	6.57471	6.67116	6.58327	6.58655	6.53444	6.55547	6.48008	6.50198	6.57961	6.65697	6.57287	6.55991	6.47406	6.56133	6.56734
1007	6.58857	6.61876	6.78467	6.56451	6.57192	6.6508	6.54649	6.72837	6.57828	6.48248	6.51564	6.61107	6.6076	6.59842	6.67005	6.73514	6.71508	6.56593	6.67535	6.64243	6.67766	6.61025	6.53569	6.58514	6.61622	6.58568	6.51588	6.76176	6.6004	6.70035	6.68443	6.61047	6.5623	6.58973	6.70664	6.74835	6.64564	6.58155	6.57628	6.65836	6.524	6.70309	6.49877	6.49809	6.62595	6.52955	6.69148	6.65458	6.56588
1014	6.60208	6.5031	6.52408	6.69583	6.55399	6.43521	6.56777	6.5732	6.56616	6.36882	6.55863	6.54496	6.63192	6.67151	6.59357	6.57334	6.61826	6.671	6.75381	6.55645	6.72175	6.62215	6.54934	6.61114	6.61125	6.6314	6.55306	6.59353	6.66279	6.54419	6.61712	6.63255	6.64112	6.73496	6.59086	6.57647	6.72114	6.60787	6.62893	6.5857	6.60902	6.65397	6.57961	6.61631	6.76545	6.68705	6.61444	6.63036	6.5398
1017	7.71552	7.55581	7.61387	7.35338	7.53324	7.52595	7.56228	7.47025	7.51033	7.50689	7.30882	7.34688	7.41474	7.44153	7.41097	7.41555	7.39193	7.396	7.31813	7.22558	7.5639	7.49172	7.31999	7.20619	7.48004	7.37886	7.36976	7.45154	7.12502	7.34984	7.41772	7.4215	7.42911	7.4421	7.5416	7.52099	7.35776	7.36143	7.3705	7.27937	7.35472	7.40115	7.51516	7.41881	7.3949	7.31148	7.2614	7.31722	7.33649
1018	6.6169	6.63445	6.54983	6.45401	6.63178	6.5281	6.54834	6.66809	6.52357	6.43219	6.68593	6.61107	6.56922	6.6338	6.65858	6.59375	6.51373	6.68209	6.5764	6.59087	6.52376	6.58899	6.54756	6.58206	6.58323	6.57805	6.62376	6.697	6.54178	6.55875	6.66942	6.71485	6.73406	6.4793	6.57326	6.49494	6.53329	6.70355	6.48359	6.54679	6.5919	6.58093	6.7025	6.6413	6.51436	6.62344	6.65577	6.54886	6.64402
1019	10.1821	10.1821	9.24045	9.31321	10.1789	10.3174	9.63458	9.6602	9.67046	9.54151	9.4298	9.42539	9.71397	9.64106	9.20605	9.27341	9.21654	9.31919	9.37526	9.23731	10.0304	10.0144	9.67684	9.56825	10.0735	10.1011	10.2493	10.1882	9.46918	9.70895	9.57651	9.484	9.48245	9.66278	9.80041	9.89839	9.46017	9.06497	9.74189	9.6387	9.59491	9.64329	9.86031	9.90135	9.63196	9.59491	9.91141	9.8001	9.46691
1021	9.06555	8.94088	9.24462	8.99528	9.10487	8.89441	8.30635	8.10501	9.08093	8.83023	8.56293	8.65945	8.6768	8.39724	9.0786	8.86318	8.53885	8.62438	8.99281	8.62472	8.91916	8.72906	8.65834	8.75042	9.23955	9.11136	9.50243	9.44792	8.76463	8.89966	8.34459	8.09436	8.95456	8.91615	8.77077	8.83253	8.82274	8.64954	8.35178	8.35987	8.85504	8.96529	8.73099	8.5752	8.68133	8.48299	8.75024	8.81744	8.50368
1022	9.05537	8.9785	9.02724	8.99648	8.76265	8.92101	8.94307	9.1673	8.96587	8.87965	8.85285	8.8923	8.86527	8.90041	8.87093	9.09787	8.92819	8.93616	9.01735	8.9296	8.90951	8.87405	8.83887	8.80826	9.00334	8.99207	8.88789	8.80807	8.82541	8.98093	8.71081	8.68021	9.08697	9.15609	8.88185	8.70987	8.81744	8.85327	8.84018	8.89701	8.93404	8.78023	8.84619	8.57467	8.84697	8.91359	9.00769	8.8701	8.82409
1024	6.92001	6.80485	6.80834	6.79196	6.94003	6.95654	6.77982	6.84228	6.71223	6.84181	6.77944	6.88243	6.84006	6.82556	6.80719	6.63816	6.87972	6.79826	6.74075	6.66317	6.88646	6.71429	6.87506	6.94551	6.80557	6.85089	6.77837	6.8735	6.70559	6.71919	6.74034	6.79326	6.73668	6.90053	6.96343	6.92942	6.70088	6.89825	6.77198	6.79185	6.84465	6.78383	6.79626	6.74002	6.73698	6.71278	6.66419	6.84299	6.87714
1026	10.0545	9.63893	9.97096	9.84802	9.39868	9.64473	9.51187	9.22476	10.1356	9.72767	9.67693	9.80915	9.63977	9.28908	10.0473	9.9095	9.263	9.57312	10.1845	9.92509	9.86853	9.51411	9.02182	9.01384	10.0539	9.66396	10.1434	9.7633	9.35657	9.4851	9.30838	9.03302	10.0942	9.73786	9.50591	9.94791	9.74539	9.4459	9.34623	9.16096	9.22837	9.52949	9.96258	9.47214	9.84164	9.30629	9.21787	9.39615	9.48448
1027	9.23686	9.27796	9.35458	9.50923	9.15063	9.13089	9.24691	9.23897	9.96255	9.67011	9.84316	9.82961	9.5059	9.37191	9.69934	9.79534	9.98032	10.0299	9.59827	9.68921	9.58495	9.42983	10.0272	10.2477	9.22806	9.25691	8.80749	8.85718	9.51953	9.39971	9.57319	9.58051	9.41741	9.40687	9.66875	9.54016	9.80493	9.74144	9.8205	9.98174	9.59884	9.49127	9.26174	9.37475	9.47501	9.48422	9.86464	9.80858	10.1256
1029	6.4746	6.55494	6.57169	6.56662	6.54198	6.61667	6.60631	6.58258	6.58369	6.50051	6.54197	6.5733	6.48377	6.54617	6.51406	6.52628	6.5485	6.55944	6.46155	6.53132	6.61311	6.51102	6.55623	6.54193	6.34793	6.3674	6.399	6.45257	6.47466	6.35898	6.43205	6.41545	6.44574	6.39038	6.37189	6.37471	6.46857	6.46945	6.50051	6.51635	6.3587	6.50396	6.33761	6.505	6.50421	6.47511	6.46074	6.41209	6.46312
1032	7.40744	7.4417	7.69638	7.72904	7.6816	7.72145	7.48742	7.44429	7.46715	7.56089	7.37854	7.35174	7.49446	7.47215	7.25847	7.35366	7.5839	7.44349	7.72676	7.58222	7.41107	7.40008	7.62527	7.59356	7.4538	7.44111	7.53936	7.53855	7.22356	7.27898	7.72713	7.66904	7.49415	7.58342	7.71751	7.80296	7.28846	7.27135	7.72766	7.62787	7.65126	7.77825	7.47097	7.51104	7.52937	7.50386	7.81749	7.82732	7.40511
1036	6.52513	6.60107	6.33609	6.41635	6.35985	6.26149	6.52656	6.54183	6.3584	6.37978	6.38614	6.37515	7.83662	7.90305	6.38696	6.37908	6.38962	6.43698	6.65539	6.46828	7.00218	6.92118	6.48999	6.34721	7.36975	7.4362	7.26629	7.17707	6.46815	6.45099	6.3115	6.31043	6.46891	6.43571	6.38162	6.44476	6.48269	6.50153	7.77526	8.04808	6.80728	6.60731	6.56933	6.56695	6.28309	6.38776	6.38869	6.44136	6.33028
1039	8.96801	8.94224	9.30802	9.20667	9.26584	9.02057	8.78063	8.88789	8.93176	8.76225	8.89297	8.92197	9.048	9.14887	8.98626	8.94515	9.29965	9.29269	8.90358	8.93898	9.19176	9.24132	9.49109	9.64663	8.89826	8.85804	8.90315	8.87284	9.06536	8.97987	8.88147	8.86472	8.96644	8.97987	9.25652	9.13531	8.98399	9.14077	9.30704	9.48957	9.14994	8.95908	8.53265	8.51214	8.80572	8.8448	8.99956	9.02974	9.23122
1040	6.81863	6.60681	6.81337	6.65119	6.49734	6.53465	6.8264	6.65131	6.56798	6.64174	6.54416	6.67522	6.79323	6.54775	6.78283	6.51611	6.2816	6.64643	6.50582	6.56173	6.70099	6.53358	6.63369	6.58663	6.67151	6.45237	6.46965	6.46856	6.5571	6.41413	6.70901	6.5571	6.56371	6.56436	6.48785	6.56298	6.72297	6.55732	6.7021	6.5201	6.56696	6.75755	7.13	6.73216	6.8029	6.4454	6.56625	6.58696	6.59818
1048	6.49713	6.54155	6.4617	6.53015	6.47836	6.64608	6.42938	6.4514	6.61315	6.45757	6.46781	6.44307	6.53217	6.50309	6.40501	6.58976	6.4749	6.59505	6.67686	6.46272	6.44603	6.60346	6.51749	6.5466	6.56541	6.58717	6.52066	6.48453	6.51499	6.58473	6.51388	6.56162	6.45246	6.49705	6.53632	6.55096	6.59112	6.56075	6.48163	6.47666	6.54479	6.39263	6.49046	6.50139	6.40542	6.52955	6.4107	6.39554	6.52441
1050	7.81157	8.19348	7.93995	8.34908	7.88764	7.74965	7.97655	8.11124	7.88066	8.16378	8.2415	8.14451	8.42989	8.75284	8.53704	8.56383	7.70837	7.57661	9.64048	9.76173	8.07124	8.40368	7.52977	7.58259	8.30452	8.34677	7.99452	8.34786	8.26326	8.0013	8.48873	8.71509	8.3641	8.58111	7.87669	7.60687	8.41788	8.59473	7.6999	8.32354	8.38589	8.43085	8.34015	8.93497	8.47103	8.78542	8.06099	7.85061	7.86882
1051	12.4826	13.2856	12.3036	12.8866	12.6304	11.7386	12.6143	13.4086	12.2386	12.975	13.1453	12.1601	12.4063	13.2662	12.5941	13.2812	12.9362	12.2722	12.7425	13.4319	12.5751	13.2067	12.4009	11.4485	12.6668	13.1834	12.1648	12.7886	12.566	11.6618	12.566	13.4935	12.4512	13.5015	12.9275	12.2466	12.6532	13.4897	12.0736	12.7966	13.0495	11.9931	12.5211	13.5521	12.4797	13.1491	12.9027	12.3438	12.3228
1052	9.21049	9.98628	8.51776	8.88246	9.27455	8.78044	10.1942	11.0021	8.60675	9.0861	10.1775	9.90419	9.42184	10.1772	9.18919	10.0727	9.64048	9.31718	9.62705	10.0007	8.53829	9.10763	9.49376	8.92455	8.88128	9.36315	9.10339	9.21828	9.92108	9.41606	10.2867	11.1416	9.30467	9.95511	9.50036	9.25316	9.18877	10.1754	9.39425	10.0855	9.8731	9.33739	9.35777	10.2446	9.77625	10.6532	9.09153	8.55042	8.85008
1053	6.59225	6.59502	6.55399	6.57099	6.52409	6.58835	6.61638	6.5672	6.48262	6.48453	6.6059	6.69753	6.591	6.41077	6.6349	6.56345	6.4749	6.5384	6.75381	6.59261	6.6888	6.56441	6.6304	6.4999	6.69847	6.55401	6.55143	6.42542	6.56608	6.56523	7.1319	7.21071	6.51605	6.62269	6.51472	6.57251	6.61317	6.52192	6.66727	6.52737	6.66061	6.59329	6.5556	6.52776	6.5391	6.54721	6.61931	6.50299	6.60941
1054	8.98152	8.92197	9.15717	9.16232	9.20498	9.23753	8.93241	8.83139	9.27158	9.26377	8.87663	8.80726	9.00059	9.05343	8.9763	8.76669	8.66781	8.87802	8.86281	8.73278	9.07839	9.08947	8.93281	8.93616	9.09026	9.06971	9.2596	9.21477	8.84832	9.05906	8.9368	8.76707	9.1167	9.09404	8.99326	9.09026	8.95319	8.86338	9.05009	8.95186	9.15887	9.03937	8.70309	8.79479	8.89701	8.96469	8.98172	9.05927	8.89095
1056	6.60581	6.6266	6.60422	6.53831	6.52787	6.58629	6.52656	6.5672	6.54596	6.52144	6.56461	6.52413	6.68133	6.49185	6.48271	6.62209	6.65616	6.4763	6.53329	6.53918	6.58605	6.52602	6.53898	6.4465	6.45255	6.54787	6.55143	6.57003	6.59123	6.59033	6.50685	6.43514	6.4854	6.5362	6.52831	6.47582	6.55547	6.49035	6.47776	6.40164	6.53818	6.5279	6.48206	6.56892	6.4936	6.57076	6.5697	6.52876	6.5919
1059	10.4306	10.452	10.428	10.2842	10.5241	10.5136	10.6248	10.5317	10.3547	10.0231	10.2908	10.2649	10.4637	10.3915	10.3292	10.3588	10.3563	10.3782	10.3862	10.2072	10.2802	10.5096	10.3134	10.2633	10.4438	10.2439	10.3655	10.2649	10.3086	10.4781	10.1498	10.213	10.319	10.3222	10.4036	10.5163	10.4806	10.3174	10.3832	10.3198	10.479	10.1896	10.4574	10.379	10.4611	10.4315	10.3253	10.2932	10.47
1060	6.52513	6.61876	6.70769	6.54666	6.7125	6.64845	6.72576	6.65314	6.64541	6.81819	6.74114	6.67201	6.68388	6.71422	6.89476	6.72533	6.80537	6.87498	6.78255	6.79504	6.85045	6.6964	7.05341	6.98215	6.6303	6.72474	6.53692	6.54715	6.79393	6.73338	6.77284	6.68432	6.70124	6.53933	6.78957	6.63668	6.64935	6.69927	6.7876	6.89741	6.95186	6.67101	6.69383	6.70431	6.57781	6.80085	6.78365	6.83793	6.85832
1062	6.69025	6.83741	6.81337	6.80477	6.75026	6.86316	6.9342	7.02844	6.94261	6.92344	6.81057	6.75457	6.82702	6.73012	6.8905	6.76895	6.90999	6.78495	6.65698	6.74221	6.84235	6.81852	6.81825	6.74736	6.78294	6.79591	6.84027	6.81709	6.85184	6.8174	6.77851	6.99092	6.79894	6.81964	6.84837	6.84135	6.73661	6.78558	6.75719	6.78905	6.60269	6.79567	6.67433	6.84903	6.61511	6.74398	6.74923	6.92755	6.86151
1063	6.5652	6.65501	6.5893	6.54021	6.65748	6.6438	6.78365	6.71226	6.73179	6.72852	6.61572	6.65833	6.6165	6.7946	6.68258	6.73127	6.60984	6.73033	6.60706	6.61197	6.69517	6.6071	6.72033	6.64965	6.72063	6.62837	6.63172	6.60459	6.53377	6.65105	6.70371	6.67979	6.66823	6.66704	6.64692	6.69603	6.58152	6.65393	6.58853	6.61653	6.64575	6.56298	6.71793	6.54807	6.57455	6.53433	6.54319	6.56781	6.4985
1068	6.57633	6.5828	6.45274	6.65119	6.59423	6.62098	6.63261	6.55529	6.6834	6.56843	6.85524	6.70148	6.43959	6.59521	6.67005	6.85569	6.47688	6.59972	6.60161	6.58514	6.64074	6.59071	6.59493	6.69249	6.58468	6.38639	6.58821	6.56248	6.52893	6.56523	6.61185	6.54506	6.55405	6.67069	6.59086	6.52717	6.61505	6.55904	6.60958	6.58077	6.62353	6.78383	6.53333	6.52432	6.56425	6.4734	6.57627	6.52159	6.60139
1069	9.57474	9.56877	9.92298	10.0564	9.74778	9.73243	9.48146	9.46893	10.0186	9.722	9.91911	9.8793	9.79893	9.79001	9.42934	9.60541	10.0227	9.86418	9.68149	9.69507	9.62628	9.64507	9.97217	10.0045	9.58795	9.63224	9.47349	9.38609	9.89937	9.85288	9.5602	9.59919	9.55597	9.61054	10.1152	9.96424	9.61109	9.56287	10.8553	11.1515	9.69284	9.65873	9.49902	9.49521	9.55965	9.45377	9.83867	9.84755	9.72116
1070	8.12307	8.15169	8.29169	8.48837	8.55442	8.21466	8.21072	8.23324	8.39516	8.17343	8.44026	8.33543	8.30958	8.21847	8.1998	8.24664	8.45886	8.34489	8.09449	8.13889	8.27677	8.28044	8.46193	8.5154	8.1632	8.23644	8.29456	8.30113	8.46522	8.45969	8.14691	8.25727	8.28355	8.36557	8.47852	8.39408	8.25783	8.23065	8.38428	8.48837	8.20192	8.2415	7.8771	8.01064	7.97679	8.10486	8.43663	8.4868	8.38107
1071	6.90557	6.92391	6.72251	6.68032	7.06483	7.01542	6.89791	6.80647	6.6998	6.62548	6.57214	6.69548	6.78346	6.80752	6.69307	6.67575	6.70309	6.65648	6.86219	6.79096	6.69363	6.73905	6.86366	6.91773	6.86618	6.78697	6.7159	6.75657	6.74682	6.72361	6.72185	6.71221	6.72969	6.67456	6.76574	6.60045	6.6927	6.80309	6.78901	6.76408	6.70091	6.63315	6.95128	6.91329	6.81381	6.78309	6.79541	6.75813	6.64983
1072	12.1625	12.1837	12.0124	12.0363	12.1891	12.0624	12.5032	12.5266	12.1459	12.0691	12.2238	12.2751	12.3708	12.2905	12.1746	12.1109	12.2933	12.2751	12.3465	12.3173	12.1766	12.1202	11.9524	12.0321	12.3252	12.3119	12.3925	12.2337	12.2881	12.3793	12.3898	12.2491	12.2804	12.2361	12.1529	12.2491	12.1109	12.132	12.1038	12.0947	12.3036	12.3173	12.5813	12.3119	12.5238	12.3681	12.1788	12.1863	12.1506
1075	10.2037	9.92965	9.39146	9.3261	8.73707	8.75612	8.65055	8.52084	8.92387	8.81976	8.97571	8.91976	8.99682	8.87793	8.67915	8.64368	8.64077	8.87613	8.81348	8.59601	8.68261	8.58383	8.36815	8.2762	9.89743	9.57319	8.66901	8.45245	9.0141	9.19062	8.61007	8.44488	8.54025	8.40708	8.43262	8.80755	9.08734	9.01264	9.05908	9.00772	8.94268	9.1448	9.52574	9.22685	9.18822	8.94672	8.90971	9.03848	8.88572
1080	6.615	6.6207	6.53182	6.65549	6.54773	6.68324	6.63433	6.67172	6.63745	6.48657	6.65388	6.60937	6.60165	6.65768	6.67942	6.60384	6.693	6.57198	6.73435	6.56932	6.50325	6.72494	6.66983	6.56759	6.72353	6.65165	6.70962	6.71875	6.59284	6.78157	6.6531	6.66873	6.70656	6.65792	6.55836	6.65425	6.70978	6.66401	6.73601	6.65675	6.65909	6.62247	6.67161	6.72239	6.58893	6.70894	6.7718	6.70326	6.65949
1081	6.55949	6.66011	6.63193	6.63018	6.49318	6.53034	6.5088	6.64176	6.47259	6.64816	6.49186	6.73273	6.73655	6.63559	6.6134	6.56345	6.68665	6.60414	6.96996	6.66186	6.69672	6.53753	6.66364	6.73264	6.65468	6.59517	6.62084	6.73307	6.76485	6.77366	6.69639	6.76412	6.65888	6.69595	6.60297	6.67116	6.55923	6.72524	6.48359	6.73554	6.67007	6.64483	6.63399	6.8279	6.70978	6.67588	6.86754	6.66721	6.70934
1084	6.585	6.58083	6.63193	6.49056	6.39901	6.45068	6.55804	6.57893	6.41567	6.38661	6.51964	6.54496	6.54701	6.63214	6.71449	6.68556	6.64125	6.62604	6.9036	6.8775	6.50697	6.708	6.45884	6.55002	6.59161	6.53521	6.4844	6.62999	6.55563	6.43375	6.84592	6.77205	6.4854	6.41603	6.46289	6.58233	6.55923	6.59647	6.44028	6.43605	6.35066	6.60731	6.60596	6.60834	6.74675	6.52796	6.47041	6.62411	6.54488
1088	6.58141	6.39094	6.72176	6.69199	6.50133	6.45068	6.90478	6.72837	6.86221	6.81186	6.74536	6.84491	6.60472	6.5882	7.26956	7.22107	6.53304	6.58943	7.61034	7.31245	7.95299	8.16378	6.45306	6.60521	6.52436	6.55401	6.55465	6.55778	6.42076	6.42707	9.68623	9.88115	6.70003	6.67673	6.50456	6.41313	6.42906	6.54562	6.39614	6.41373	7.16841	7.00462	7.52905	7.54977	7.01382	7.01092	6.66419	6.58527	6.5465
1089	6.5746	6.62853	6.65219	6.60604	6.70085	6.64608	6.72952	6.55529	6.64541	6.65219	6.58526	6.6914	6.62781	6.71422	6.63655	6.61222	6.69653	6.65993	6.5982	6.72722	6.6166	6.58526	6.72657	6.55451	6.65994	6.59819	6.52387	6.56853	6.67688	6.63003	6.67297	6.56162	6.53346	6.51234	6.63613	6.7153	6.55019	6.67356	6.63246	6.5571	6.57689	6.59852	6.5947	6.55843	6.70345	6.70603	6.65277	6.60037	6.70934
1102	7.7242	7.4601	7.41787	7.29531	7.28199	7.57811	8.15504	7.66674	7.76579	7.62544	7.40093	7.61514	7.9684	7.46413	7.72915	7.41637	7.57374	7.82299	8.2205	7.64891	8.00569	7.71082	7.17728	7.25452	7.53614	7.30362	7.41363	7.23724	7.7839	7.96581	9.07641	8.083	7.57909	7.2906	7.29193	7.58649	7.36476	7.24173	8.14954	7.55644	7.631	8.51401	8.00614	7.3924	8.53252	8.00659	7.18528	7.359	7.90127
1103	6.5746	6.61675	6.62645	6.55271	6.37739	6.51101	6.54834	6.45364	6.42446	6.44652	6.36141	6.46143	6.42642	6.53089	6.49227	6.60587	6.58158	6.6792	6.62378	6.51399	6.50517	6.58008	6.52129	6.55002	6.48146	6.56212	6.51741	6.66121	6.51651	6.47505	6.48077	6.44644	6.48034	6.6082	6.52323	6.56494	6.61859	6.58491	6.41041	6.49558	6.6188	6.32496	6.37569	6.81779	6.5523	6.46989	6.50146	6.5525	6.58726
1104	7.26151	7.25756	7.12288	7.08936	7.2975	7.30207	7.00743	7.03826	6.9973	7.07933	7.0707	7.06041	7.04558	7.1714	6.91924	6.93694	7.02167	6.94968	6.93544	7.05646	7.17379	7.13707	7.04916	6.8617	7.12093	7.04021	7.22333	7.28983	7.01665	6.97347	6.92918	6.84379	7.05294	7.13562	7.08634	6.9835	7.01862	7.02825	6.88836	6.91323	7.14458	7.05885	7.10688	7.13061	6.79339	6.93209	7.01561	6.95922	6.91887
1105	9.30998	9.41182	9.4674	9.52967	9.58605	9.57524	9.34271	9.32085	9.73428	9.46531	9.3617	9.36409	9.73959	9.67073	9.59603	9.71214	9.84661	9.71278	9.58847	9.67046	9.93855	9.77562	9.99883	9.91547	9.72965	9.88492	9.71214	9.7331	9.57364	9.70444	9.78887	9.9426	9.71214	9.64714	9.63224	9.45303	9.65607	9.65246	9.95373	9.91485	9.90223	9.68743	9.47706	9.70895	9.43485	9.7331	9.87628	9.97123	9.89184
1106	7.59723	7.44522	7.66226	7.6124	7.49237	7.49725	7.73828	7.62793	7.55334	7.69616	7.56832	7.69186	7.66695	7.54381	7.85967	7.82301	7.6981	7.65603	7.6502	7.52521	7.76872	7.63659	7.59202	7.66728	7.55834	7.52635	7.61526	7.45203	7.40136	7.5042	7.77724	7.60741	7.71674	7.56602	7.70961	7.65236	7.66609	7.55324	7.6367	7.65808	7.45079	7.36824	7.4806	7.45262	7.42315	7.29551	7.57281	7.52162	7.47672
1107	6.73795	6.56979	6.63749	6.81452	6.73618	6.67233	6.71587	6.64193	6.78497	6.72467	6.58572	6.71098	6.77641	6.67758	6.86821	6.70882	6.76334	6.57921	6.7327	6.73271	6.69735	6.66288	6.63247	6.7342	6.77542	6.66154	6.57941	6.69242	6.70516	6.66511	6.81425	6.63233	6.74555	6.74775	6.63446	6.87127	6.75113	6.66983	6.65098	6.76407	6.74408	6.78559	6.62312	6.6961	6.69109	6.69362	6.69074	6.81805	6.7251
1108	9.36421	9.47643	9.23598	9.46088	9.58109	9.53691	9.455	9.36781	9.30549	9.28234	9.23583	9.13462	9.40187	9.40542	9.5503	9.52465	9.10831	9.11675	9.2943	9.28805	9.35425	9.38864	9.24928	9.14801	9.23794	9.20995	9.34482	9.32754	9.61734	9.40326	9.43114	9.37937	9.46547	9.33878	9.19208	9.2759	9.39928	9.46144	9.1899	9.2312	9.15858	9.32727	9.24759	9.20407	9.32833	9.2619	9.22878	9.14508	9.27531
1109	6.49305	6.47794	6.47443	6.36635	6.3728	6.55405	6.39924	6.54776	6.53374	6.37343	6.50384	6.49103	6.4919	6.51855	6.43202	6.46582	6.5832	6.63498	6.55712	6.42258	6.55189	6.55708	6.42774	6.43688	6.60628	6.49759	6.45789	6.4382	6.5022	6.4922	6.50175	6.48338	6.5067	6.47763	6.57326	6.53508	6.52009	6.46945	6.49323	6.5571	6.505	6.49452	6.36633	6.5382	6.41612	6.41069	6.42693	6.48091	6.51788
1111	6.77704	6.81254	6.5853	6.65999	6.69454	6.6853	6.64179	6.62245	6.60326	6.60935	6.56264	6.68657	6.68521	6.60356	6.75875	6.54917	6.52087	6.71526	6.59147	6.59087	6.69517	6.68331	6.58503	6.71064	6.72728	6.73869	6.50917	6.73711	6.65818	6.57664	6.67834	6.65394	6.63978	6.76365	6.63212	6.62884	6.58725	6.68293	6.7556	6.60191	6.71547	6.58463	6.70674	6.7242	6.6104	6.67871	6.5571	6.62245	6.68135
1112	8.46491	8.42946	8.53091	8.47988	8.62469	8.68458	8.52188	8.54602	8.58818	8.66872	8.32987	8.61449	8.4169	8.49201	8.68433	8.54157	8.48221	8.5292	8.5451	8.44061	8.69443	8.50762	8.61431	8.67841	8.52346	8.57329	8.38233	8.28882	8.63833	8.60596	8.544	8.41564	8.43174	8.37119	8.65057	8.68142	8.65756	8.59715	8.52202	8.60571	8.61019	8.66474	8.43511	8.39736	8.45338	8.34962	8.50452	8.6219	8.60055
1113	6.69735	6.81077	6.64645	6.67382	6.58607	6.73232	6.79562	6.62245	6.81278	6.63755	6.74728	6.59971	6.57539	6.67151	6.77638	6.80722	6.51915	6.61441	6.761	6.60504	6.66487	6.57352	6.64294	6.6959	6.65609	6.5936	6.69514	6.63992	6.57658	6.52003	6.57089	6.60468	6.59483	6.57675	6.70975	6.65227	6.74172	6.68138	6.6001	6.66945	6.63638	6.59852	6.58263	6.58291	6.58256	6.69999	6.59502	6.5919	6.53288
1114	6.49305	6.48614	6.46392	6.3868	6.6044	6.45068	6.56578	6.53799	6.51161	6.47858	6.70986	6.64237	6.51711	6.5493	6.50482	6.44616	6.71773	6.92801	6.59147	6.62302	6.55705	6.45133	6.53226	6.56019	6.51119	6.52754	6.51432	6.46706	6.78164	6.68947	6.56922	6.46735	6.77337	6.76227	6.67295	6.56298	6.46652	6.52892	6.4003	6.5201	6.48008	6.57909	6.42483	6.52073	6.49901	6.55991	6.49406	6.44336	6.60789
1117	6.81437	6.80645	6.55399	6.54231	6.91969	6.80144	6.59495	6.74979	6.50082	6.48657	6.51564	6.5733	6.44879	6.35345	6.35688	6.45935	6.44174	6.54183	6.41135	6.40841	6.61815	6.56629	6.76829	6.85586	6.47997	6.53847	6.47798	6.40232	6.58242	6.46045	6.63573	6.6179	6.49682	6.49391	6.47916	6.44476	6.5742	6.44798	6.6001	6.67585	6.63331	6.55036	6.64721	6.63622	6.4373	6.52796	6.66419	6.55966	6.64812
1121	7.79274	7.72735	7.90551	7.92135	7.74369	7.62558	7.93267	7.94007	7.84621	7.83899	8.00942	7.90538	7.79516	7.85553	7.8152	7.74571	7.75904	7.90739	7.75279	7.68018	7.70036	7.77753	7.79247	7.82723	7.67936	7.72021	7.73155	7.65116	7.63419	7.58426	7.89626	7.89401	7.73468	7.69791	7.7835	7.74247	7.73773	7.72031	7.6871	7.67396	7.68912	7.72984	7.86407	7.79827	7.64254	7.69506	7.8167	7.74347	7.81834
1122	6.81437	6.93812	6.75198	6.85238	6.81889	6.77595	6.86996	6.8553	6.66108	6.65842	6.62637	6.68966	6.83004	6.8913	6.85706	6.75463	6.7596	6.82258	6.93491	6.76238	6.86486	6.79897	6.83776	6.76791	6.87952	6.85207	6.84867	7.01591	7.06518	6.82155	6.66217	6.85878	6.84231	7.00114	6.77857	6.81543	6.94379	6.83359	6.86636	6.72181	6.80062	6.80412	6.9092	6.81466	6.81192	6.79174	7.00109	6.86337	6.87597
1124	7.22888	7.31825	7.6142	7.62496	7.10431	7.04586	7.48355	7.70423	7.72841	7.73653	7.85399	7.71373	7.62266	7.79908	8.35084	8.38305	7.44805	7.56445	7.46644	7.61913	7.33996	7.34226	7.46359	7.38777	7.64967	7.77226	7.49107	7.47564	7.67508	7.43265	7.12182	7.51902	7.63849	7.99774	7.55742	7.45909	7.66806	7.80042	7.48073	7.6693	7.49177	7.31308	7.1897	7.53997	7.46994	7.66398	7.34464	7.02693	7.13705
1130	7.52113	7.63518	8.08938	8.23021	7.96102	7.9263	8.07179	7.88634	8.35789	8.56181	7.96578	8.01711	8.15529	8.0744	8.76049	8.81763	8.30498	8.31649	8.34551	8.07124	8.63096	8.49353	8.49092	8.5284	8.18973	8.17697	7.83522	7.88175	8.18373	8.14286	7.78881	7.96242	8.30572	8.11826	8.25663	8.0706	8.32796	8.3628	7.74273	7.78233	8.14271	8.08489	7.69431	7.87835	7.79591	7.77067	8.32811	8.38917	8.42681
1132	6.54862	6.5031	6.63193	6.45858	6.59025	6.56451	6.70419	6.61126	6.49872	6.5069	6.46361	6.50709	6.6076	6.54268	6.62313	6.53183	6.51044	6.55182	6.80755	6.68521	6.60266	6.64425	6.58323	6.56019	6.64434	6.61311	6.53209	6.58325	6.58379	6.46531	6.7057	6.65556	6.55256	6.45488	6.50615	6.51296	6.56294	6.53199	6.53444	6.50129	6.40861	6.47918	6.37775	6.50139	6.40542	6.69147	6.64025	6.49545	6.55293
1134	6.78031	6.61107	6.58324	6.64691	6.61189	6.62314	6.59105	6.58461	6.53174	6.58705	6.72092	6.63491	6.64695	6.6338	6.52817	6.65637	6.70621	6.735	6.64948	6.69065	6.70253	6.71271	6.63369	6.66623	6.57796	6.65165	6.55638	6.71728	6.53881	6.69401	6.57885	6.71198	6.58959	6.7443	6.62233	6.78285	6.58327	6.61112	6.65689	6.69403	6.67007	6.70639	6.56786	6.61973	6.60876	6.68424	6.73936	6.50866	6.69415
1135	6.83124	6.90987	6.74411	6.65778	6.74155	6.57818	6.64924	6.75329	6.81673	6.73175	6.72307	6.65536	6.6867	6.66228	6.72377	6.87925	6.75297	6.68762	6.62884	6.78438	6.77399	6.65648	6.64143	6.64297	6.67388	6.97369	6.81676	6.66756	6.82291	6.54886	6.75268	6.92591	6.73406	6.58973	6.76831	6.85827	6.79636	6.74169	6.75719	6.82482	6.70505	6.58463	6.82692	6.7168	6.86821	6.74138	6.8357	6.64772	6.70934
1136	6.58141	6.65664	6.66179	6.61027	6.65358	6.63745	6.76466	6.38779	6.64337	6.53158	6.55863	6.50709	6.69532	6.61992	6.71596	6.71752	6.68519	6.52363	6.63774	6.51588	6.51637	6.57852	6.43958	6.61691	6.59839	6.6667	6.61789	6.5321	6.4896	6.68021	6.56759	6.60911	6.62946	6.5794	6.72724	6.50106	6.52208	6.59794	6.60504	6.64249	6.60902	6.41853	6.57818	6.63622	6.73831	6.66243	6.58285	6.56781	6.68852
1138	7.78966	7.83472	7.99522	8.00916	7.83637	8.08479	7.84072	7.85454	7.87772	8.46319	7.79155	7.94918	7.93056	7.82563	7.77937	7.82949	7.86644	7.9436	7.81084	7.70113	7.82103	7.8151	8.02336	7.95632	7.82531	7.81502	7.76011	7.8554	7.98364	7.96429	7.58154	7.53812	7.64468	7.66627	7.48225	7.55794	7.73014	7.72637	7.7246	7.62085	7.85874	7.89006	7.72362	7.97299	7.76057	7.70262	8.07163	8.03627	7.85655
1139	6.48909	6.71101	6.52597	6.57312	6.5965	6.58239	6.55026	6.53595	6.67901	6.61379	6.52956	6.63491	6.65663	6.51328	6.49567	6.49921	6.52419	6.63344	6.46539	6.64779	6.51637	6.47749	6.66519	6.37161	6.49938	6.51678	6.5803	6.64888	6.44821	6.54569	6.59335	6.54013	6.65888	6.55602	6.49469	6.61506	6.68836	6.53042	6.56259	6.61136	6.53628	6.46551	6.66069	6.52776	6.58893	6.71145	6.54996	6.49919	6.55936
1140	7.51899	7.42782	7.62254	7.65733	7.50702	7.44287	7.7272	7.47182	7.67888	7.61899	7.46247	7.76518	7.48041	7.35883	7.50498	7.7177	7.42047	7.57556	7.44132	7.30103	7.44931	7.24123	7.47888	7.34777	7.31453	7.24014	7.41046	7.40913	7.34597	7.55981	7.19676	7.26992	7.47049	7.42073	7.42219	7.35335	7.72697	7.69662	7.55625	7.58794	7.47002	7.54185	7.39482	7.18425	7.57964	7.41014	7.27799	7.40323	7.43939
1142	6.56127	6.61299	6.53962	6.5506	6.58192	6.61886	6.74661	6.69926	6.41567	6.59323	6.49003	6.57689	6.55508	6.73857	6.54444	6.45935	6.49803	6.50134	6.53511	6.66689	6.40229	6.43911	6.65417	6.50172	6.62892	6.55899	6.54981	6.54715	6.58093	6.53906	6.58212	6.58314	6.57353	6.50917	6.59375	6.49705	6.46652	6.51472	6.63246	6.34512	6.57334	6.44028	6.76984	6.65391	6.59227	6.54721	6.61266	6.43954	6.7576
1145	6.70518	6.60304	6.60605	6.61246	6.5641	6.62098	6.63822	6.62054	6.66561	6.76861	6.61572	6.63787	6.65663	6.71101	6.65386	6.62209	6.693	6.62748	6.70893	6.77857	6.68232	6.77127	6.66364	6.6959	6.76452	6.61638	6.5692	6.74701	6.61452	6.6956	6.63573	6.74353	6.61073	6.55321	6.63347	6.67522	6.68314	6.59318	6.69539	6.76641	6.62664	6.5523	6.61671	6.69116	6.75543	6.71145	6.73109	6.58696	6.62893
1147	8.86114	8.74305	8.60765	8.67746	8.47765	8.6795	8.99004	8.89194	8.82152	8.72742	8.76581	8.65152	8.7523	8.68657	8.58076	8.676	8.63754	8.6282	8.86604	8.81136	8.76884	8.81524	8.69426	8.44127	8.79988	8.70685	8.69054	8.64902	8.60357	8.66489	8.91996	8.66815	8.66218	8.54454	8.78174	8.87303	8.86378	8.7496	8.76068	8.662	8.83492	8.70536	8.83594	8.66235	8.78742	8.60854	8.67071	8.54366	8.58572
1149	6.61818	6.53502	6.65461	6.75811	6.6309	6.71267	6.67733	6.70963	6.65069	6.54596	6.70271	6.74857	6.70539	6.70161	6.65468	6.68828	6.64028	6.64928	6.68	6.66545	6.64959	6.62618	6.63258	6.65431	6.68855	6.57877	6.62443	6.5681	6.65211	6.65337	6.65554	6.67757	6.67397	6.6548	6.66904	6.67304	6.7087	6.62021	6.66149	6.61181	6.68014	6.62418	6.67665	6.71747	6.74146	6.65704	6.65673	6.79499	6.74598
1152	6.62231	6.60304	6.66548	6.53633	6.50937	6.76273	6.56777	6.61876	6.59959	6.61607	6.58739	6.78595	6.62097	6.57805	6.83247	6.85569	6.62503	6.78635	6.77958	6.63722	6.56929	6.49319	6.58152	6.52422	6.84869	6.6667	6.77122	6.77211	6.57197	6.61108	6.73694	6.6982	6.72541	6.61884	6.68697	6.59977	6.72668	6.6854	6.65013	6.58747	6.58854	6.70962	6.5556	6.63106	6.69527	6.71278	6.4107	6.66565	6.57079
1153	11.78	11.8786	11.8527	11.8566	12.1248	11.9048	12.0428	11.9628	11.7743	11.7444	11.9669	12.0146	11.5771	11.678	11.903	11.8101	12.0779	12.0044	11.907	12.0363	11.82	11.921	11.6835	11.6999	11.678	11.899	12.058	12.1016	12.0736	12.0448	11.4261	11.5822	11.6654	11.6404	11.9189	11.8276	11.6762	11.8686	11.8704	12.0363	11.9547	11.8508	11.8026	11.7127	11.9566	11.9868	11.9251	12.0559	11.6618
1155	9.43934	9.40624	9.71784	9.41986	9.46821	9.56506	9.3413	9.3095	9.33088	9.37933	9.12208	9.26179	9.15419	9.20784	9.35893	8.92416	9.43637	9.25787	9.10115	9.3587	9.34416	9.34485	9.09363	9.24483	9.18536	9.18706	9.21049	9.21157	9.21961	9.34485	8.96704	8.92472	9.02786	8.89785	9.37382	9.28855	9.02953	9.05245	9.45557	9.41887	9.20321	9.33088	9.24902	9.0362	9.17143	9.38422	9.12867	9.10156	9.22216
1160	6.59641	6.59704	6.57746	6.52024	6.48905	6.57355	6.4571	6.59034	6.60326	6.64587	6.54814	6.60596	6.56294	6.50309	6.63	6.65818	6.50171	6.44662	6.45382	6.4586	6.64402	6.66641	6.58323	6.595	6.60223	6.54947	6.59657	6.64439	6.51196	6.48609	6.58056	6.58314	6.60154	6.5047	6.5567	6.52717	6.51052	6.45786	6.62586	6.43993	6.48558	6.46967	6.79626	6.53985	6.60876	6.6103	6.54488	6.63195	6.58726
1161	6.98274	6.89426	6.93165	6.86758	7.03834	6.971	6.81771	7.01773	6.77424	6.88393	6.84742	6.81661	7.01822	7.10212	6.77241	6.78948	6.87659	7.01164	6.73006	6.71756	6.88449	6.80709	6.87046	6.96815	6.86137	6.94617	6.83595	6.92454	6.86032	6.87786	6.77681	6.84222	6.81304	6.90304	7.04622	6.89767	6.77375	6.87152	6.74314	6.95843	6.94138	6.855	6.805	6.83703	6.89388	6.97993	6.90092	6.84797	6.88016
1163	8.72111	8.6048	8.49041	8.37071	8.75417	8.75284	8.4047	8.62122	8.25562	8.40779	8.12886	8.00776	8.24254	8.1362	8.10383	8.14838	8.27158	8.14122	8.13155	8.21496	8.54739	8.5125	8.28602	8.3234	8.57294	8.5176	8.35149	8.36687	8.23379	8.25488	8.24165	8.31848	8.3458	8.10941	8.33758	8.37891	8.15213	8.10957	8.08925	7.93239	8.46126	8.35856	8.33558	8.44009	7.85892	8.05507	8.32457	8.35889	8.32654
1164	9.93608	9.98103	9.24399	9.30653	9.61865	9.56762	9.11206	9.10262	9.28792	9.16168	8.97812	8.83827	8.94462	8.93562	9.06715	9.23465	8.91836	8.91984	8.74938	8.76883	9.57051	9.65069	9.26183	9.07894	9.72226	9.80468	9.67939	9.64018	8.9889	8.95062	8.92356	8.88661	9.3921	9.36613	9.31296	9.29346	9.19163	9.27035	8.95868	8.91504	9.03305	9.0758	9.1644	9.33447	9.02225	8.96522	9.29849	9.24642	9.05262
1174	7.20989	7.18308	7.28773	7.08381	7.13886	7.06762	7.30049	7.17321	7.45099	7.19847	7.1677	7.2727	7.10872	7.04238	7.11376	7.07758	6.99424	7.11419	7.21629	7.05451	7.07152	7.22806	7.0707	7.14819	7.1803	7.0947	7.02002	7.09043	7.01591	7.3641	7.07771	6.92955	7.0983	6.93174	7.11841	6.96734	7.32912	7.04937	6.9847	6.95564	7.11615	7.09278	7.30032	6.99528	7.08846	7.12639	6.90908	6.95379	7.01638
1175	10.4798	10.5504	10.3933	10.5001	10.3659	10.2509	10.5504	10.6792	10.5405	10.3464	10.7996	10.8114	10.4947	10.5636	10.5074	10.4815	10.4842	10.7823	10.5163	10.5655	10.3237	10.2282	10.3858	10.4539	10.413	10.4248	10.1796	10.1018	10.6571	10.5786	10.7401	10.9685	10.5047	10.6394	10.5523	10.6109	10.4256	10.5083	10.4106	10.4539	10.254	10.3517	10.4375	10.4912	10.2179	10.1957	10.3382	10.4181	10.5386
1176	9.76956	9.6166	9.49388	9.3008	9.16416	9.31046	9.63235	9.4638	9.33075	9.36389	9.53541	9.69294	9.50565	9.41841	9.5083	9.48941	9.44027	9.36719	9.76237	9.64559	9.53778	9.41997	9.15217	9.05583	9.66012	9.56869	9.38537	9.4297	9.56193	9.63901	9.48334	9.46081	9.59959	9.44558	9.2633	9.24615	9.35608	9.35913	9.43571	9.32267	9.31162	9.52265	9.75949	9.44488	9.57738	9.39033	9.22998	9.27355	9.33885
1178	8.10316	8.25026	7.60722	7.51604	7.78388	7.74965	8.96346	8.8205	7.62315	7.45786	8.08885	8.12351	8.93096	8.91556	8.51932	8.3862	8.82987	8.92781	9.03378	9.17873	7.59777	7.68067	8.09463	8.11662	8.43716	8.44404	8.57109	8.50704	9.67046	9.47473	7.85379	7.77571	8.82885	8.63505	7.87246	7.90353	9.41528	9.43328	9.4389	9.2472	8.35737	8.49609	9.37628	9.41986	8.43563	8.4863	8.39239	8.34535	7.74339
1182	8.47023	8.42494	8.67545	8.72701	8.1131	8.25934	8.22267	8.28647	8.59766	8.42319	8.66946	8.70646	8.3965	8.31272	8.63406	8.54144	8.41117	8.44434	8.30437	8.32324	8.2314	8.25074	8.47353	8.70181	8.13532	8.11986	8.17298	8.26504	8.23245	8.44911	8.21338	8.16437	8.31407	8.60025	8.52552	8.34712	8.67071	8.57199	8.42894	8.20636	8.36493	8.25302	8.26457	8.23803	8.33072	8.2331	8.22905	8.0187	8.24913
1185	7.19442	7.13546	7.25441	7.22594	7.09339	6.99986	7.19946	6.98525	7.06157	7.01146	7.13899	7.21763	7.0847	6.99703	7.1932	7.19629	7.06076	7.19414	7.18625	7.26448	7.12485	7.11608	7.10843	7.15734	7.17256	6.98636	6.93548	6.99208	6.98284	6.98004	7.24504	7.16638	7.36875	7.20635	7.05746	7.07033	7.34035	7.26985	7.1671	7.06688	7.04192	7.1321	7.15121	7.18518	7.23317	6.99312	7.137	7.17129	7.13765
1192	12.5032	12.46	12.3898	12.2776	12.0281	12.1555	12.6304	12.7026	12.2088	12.3925	12.3119	12.3954	12.398	12.4367	12.431	12.3383	12.2214	12.2289	12.5689	12.591	12.0537	12.0757	11.7369	11.6222	12.2567	12.3411	11.9479	11.9953	12.3793	12.4686	12.6883	12.7061	12.3228	12.4882	12.0213	12.1824	12.4743	12.4255	12.1016	12.1529	12.1248	12.1529	12.5322	12.5121	12.804	12.6812	12.0191	12.1837	12.0736
1193	6.89734	6.8391	6.88601	6.8365	6.5641	6.66394	6.74269	6.75329	6.70652	6.63955	6.70581	6.73273	6.88072	6.76343	6.97413	6.95723	6.64577	6.64215	6.79018	6.70603	6.78306	6.75548	6.6385	6.82757	6.81656	6.7517	6.63349	6.62999	6.71587	6.70987	6.53831	6.46901	7.02912	7.06903	6.92296	7.01938	6.99575	6.89825	6.63415	6.70813	6.56696	6.77858	6.82826	6.66483	6.79166	6.73726	6.7639	6.81186	6.95553
1196	7.56043	7.8225	7.59372	7.71285	7.83031	7.54948	7.70961	7.70723	7.50971	7.65279	7.50307	7.58299	7.75957	7.6999	7.94288	7.76026	7.67418	7.74498	7.56073	7.56073	7.6952	7.74812	7.79721	7.8107	7.50346	7.40632	7.25286	7.48676	7.49597	7.35018	7.55884	7.63591	7.73016	7.79765	7.65381	7.59319	7.45835	7.66272	7.51973	7.61066	7.55635	7.47301	7.46075	7.52256	7.45847	7.45665	7.74134	7.77853	7.75459
1197	6.64078	6.61107	6.66723	6.59606	6.71632	6.65524	6.64179	6.59257	6.70458	6.48045	6.63441	6.65219	6.61365	6.56802	6.67005	6.73864	6.63313	6.59808	6.60519	6.66186	6.6166	6.44303	6.58323	6.54343	6.53298	6.61779	6.54815	6.63992	6.57056	6.51173	6.51684	6.54656	6.65634	6.59228	6.65101	6.57251	6.70617	6.58491	6.72456	6.60977	6.6526	6.57729	6.63101	6.5382	6.49028	6.66917	6.6298	6.5561	6.59025
1198	7.58057	7.57934	7.66006	7.46123	7.41014	7.34641	7.37348	7.53149	7.44248	7.70211	7.48402	7.44366	7.12958	7.42324	7.52326	7.62618	7.51272	7.58317	7.24459	7.48041	7.29166	7.33267	7.35156	7.37885	7.38788	7.3322	7.32591	7.51417	7.2727	7.32618	7.57339	7.57378	7.40595	7.3234	7.33534	7.36321	7.30695	7.44843	7.2879	7.47551	7.2355	7.5042	7.40487	7.37051	7.3908	7.54615	7.24615	7.19092	7.39256
1200	9.96121	9.86483	10.2964	10.1337	9.83471	10.1483	10.7764	10.5523	10.2689	10.5001	10.3655	10.4806	10.3496	10.3714	10.2633	10.1396	9.95477	10.1137	10.4619	9.98232	10.1585	10.1468	9.77257	9.89523	10.157	10.0328	9.76472	9.55214	10.1103	10.1882	10.6361	10.3882	10.5181	10.3639	10	10.1535	10.2432	10.2834	10.0869	10.0028	10.0103	10.4403	10.6556	10.4966	10.589	10.2517	10.0109	9.99544	10.4211
1201	7.49898	7.30361	7.74057	7.54489	7.31326	7.37671	7.52095	7.37057	7.57109	7.51148	7.42249	7.70846	7.47854	7.3122	7.5817	7.46151	7.41694	7.50944	7.75347	7.55616	7.57988	7.36098	7.29947	7.35782	7.39836	7.3114	7.20999	7.11855	7.46819	7.5085	7.37482	7.06687	7.66396	7.38927	7.35607	7.44337	7.74137	7.47039	7.24265	7.12487	7.12692	7.38558	7.58316	7.23221	7.4045	7.20209	7.32905	7.43607	7.51517
1203	7.99996	7.81394	7.97846	7.75391	7.90463	7.98444	7.96179	7.81681	7.89171	7.83942	7.89639	7.99585	8.03324	7.74194	7.76458	7.46265	7.85119	7.93435	8.06761	8.00036	7.84265	7.69662	7.91827	7.9103	7.71759	7.70475	7.70011	7.72985	7.9569	7.90821	7.9227	7.73514	7.9861	7.95576	7.98762	7.87624	7.71817	7.60752	8.02476	7.97126	7.94642	7.91967	8.22021	7.85684	8.03157	8.00118	7.98872	7.94668	7.81821
1207	10.3094	10.3044	10.5986	10.407	10.5321	10.6081	10.2485	10.3748	10.6527	10.6808	10.3522	10.428	10.6751	10.6016	10.2064	10.1134	10.1957	10.2956	9.83622	9.86675	10.4121	10.5796	10.389	10.389	10.5181	10.3899	10.6016	10.5852	10.5377	10.3949	10.0841	10.0411	10.443	10.5684	10.5833	10.6025	10.2041	10.3036	10.4763	10.6034	10.5689	10.558	10.3391	10.3422	10.0492	10.1796	10.4248	10.3701	10.254
1209	8.91677	8.98544	8.80982	8.95379	8.85504	8.81744	9.13977	9.0161	8.95706	9.29803	9.24927	9.17941	8.84018	8.88598	8.94328	9.05639	8.82808	8.8162	8.92941	8.87965	8.69665	8.60076	8.6673	8.62507	8.70035	8.83042	8.85166	8.86723	9.08093	9.02176	8.88344	8.84304	9.11305	9.03158	8.72055	8.94675	9.18264	9.13553	8.877	8.70554	8.74119	8.91455	9.11727	9.07395	8.92763	8.8306	8.78503	8.8758	8.81173
1213	7.1914	7.28705	6.96665	7.05932	6.86129	7.15104	7.15734	7.34936	7.3314	7.1567	7.14604	7.1945	7.13873	7.22264	7.1551	7.28561	7.35545	7.32468	7.54195	7.54855	7.32904	7.27636	7.27881	7.27755	7.59308	7.52549	7.43976	7.48616	7.45232	7.44886	7.57451	7.52483	7.31746	7.24967	7.15566	7.28177	7.35835	7.42482	7.4387	7.59372	7.38249	7.46402	7.63506	7.61477	7.609	7.69284	7.3934	7.43889	7.50266
1215	6.49713	6.52939	6.54566	6.5506	6.61189	6.68735	6.49435	6.65864	6.6834	6.5069	6.61793	6.52582	6.55013	6.56802	6.6667	6.49087	6.4614	6.61289	6.63955	6.67026	6.56063	6.63245	6.60261	6.56325	6.48305	6.69598	6.57234	6.52576	6.54178	6.65873	6.51226	6.51975	6.53501	6.68301	6.68332	6.52314	6.49861	6.72174	6.5416	6.55879	6.51911	6.57002	6.44945	6.57766	6.63052	6.73023	6.64809	6.46008	6.67283
1230	10.3004	10.3522	9.91731	10.0207	9.20183	9.26776	10.5047	10.3391	9.53684	9.54313	10.0975	9.96622	10.311	10.0749	10.2332	10.2397	9.58459	9.5346	10.9455	11.0494	9.87179	10.1279	9.32013	9.26584	10.7721	10.7449	10.1585	9.99678	10.3012	10.1644	10.3571	10.533	10.2332	10.2279	9.86735	9.69993	10.2586	10.1716	10.0664	9.88649	10.2264	10.1716	11.0098	10.6212	10.769	10.6351	10.0169	9.88619	9.75681
1232	7.37412	7.22187	7.04391	7.04501	7.01012	7.03641	7.84759	7.84963	6.76623	6.91845	7.29834	7.40897	7.78954	7.73269	7.19979	7.20024	7.99382	7.92865	7.95429	7.97386	7.0743	7.0202	7.34166	7.34111	7.04566	7.10673	7.24802	7.35744	7.99233	8.01547	6.82496	6.70248	7.8045	7.881	7.30563	7.21244	8.15296	8.1563	7.70061	7.68611	7.09891	7.05524	8.25611	8.19159	7.24238	7.23203	7.53101	7.56586	7.359
1233	8.40808	8.38342	7.66778	7.73818	8.21861	8.10738	7.70022	7.60415	8.73968	8.77773	8.47353	8.58453	8.47887	8.66181	8.69683	8.71527	9.33503	9.3123	8.18329	8.12096	8.06641	8.29517	8.14189	8.16162	8.37283	8.11812	8.99281	8.98775	9.10137	9.18113	8.05246	7.98342	8.41227	8.48957	8.31015	8.3348	8.77947	8.82829	8.52584	8.61563	8.82967	8.66946	7.83558	7.87065	8.1612	8.03771	7.78148	7.99082	7.43722
1235	10.9257	10.9804	10.8774	11.0295	11.391	11.3135	11.1576	11.2517	11.4915	11.4731	11.0426	11.1062	11.1846	11.2314	11.0921	11.185	11.683	11.6594	10.9898	10.9	11.1428	11.1152	11.4042	11.4833	11.0613	10.9764	11.4232	11.4168	11.2665	11.1945	10.8421	10.9097	11.1138	10.9583	11.0246	10.798	11.2573	11.3336	11.1708	11.2391	10.8864	11.0256	10.9663	10.8549	11.0072	11.048	11.0947	11.2393	11.0409
1236	12.1436	12.3063	12.5293	12.398	12.5179	12.4283	12.1154	12.3598	12.0852	11.7914	12.0044	11.8508	12.1863	12.3277	11.9479	12.2314	12.3516	12.1202	11.6725	11.903	12.2881	12.4973	12.8401	12.769	12.083	12.181	11.4658	11.5216	12.1365	11.9822	12.2238	12.1891	12.0321	12.0301	12.6565	12.5002	12.0648	12.1788	12.6922	12.769	12.2933	12.2238	11.9355	11.9931	11.8949	12.0341	12.7651	12.7243	12.6304
1238	6.63366	6.46373	6.60991	6.51238	6.6007	6.33551	6.35669	6.56115	6.63947	6.47652	6.59154	6.50354	6.5154	6.5561	6.47719	6.46788	6.49034	6.57993	6.59147	6.56173	6.58099	6.51297	6.53569	6.60654	6.59703	6.58717	6.41156	6.54278	6.58379	6.55385	6.65119	6.56302	6.54709	6.5794	6.65101	6.559	6.74172	6.50534	6.57794	6.64892	6.54827	6.6142	6.64155	6.63964	6.60708	6.60415	6.58805	6.58527	6.65518
1240	7.12329	7.20265	7.29031	7.45618	7.27952	7.05009	6.65298	6.76179	6.77847	7.11315	7.38014	7.11473	6.89257	7.02853	7.04396	7.214	6.71021	6.58928	7.11028	7.27522	7.13048	7.36724	6.72556	6.5259	6.99647	7.19588	6.7035	6.76674	7.15481	6.75676	6.91145	7.05066	7.07217	7.42273	6.97492	6.88003	7.20659	7.55999	6.58529	6.65971	7.21715	7.11752	7.21713	7.30821	6.95952	7.26269	7.40532	7.13734	6.84737
1241	6.58682	6.69868	6.58125	6.30193	6.67451	6.74214	6.65099	6.94744	6.65346	6.56237	6.73115	6.70577	6.60906	6.75774	6.69026	6.72727	6.5848	6.71254	6.65698	6.66881	6.6696	6.55708	6.52302	6.65234	6.57651	6.57198	6.58969	6.63715	6.7028	6.69088	6.74183	6.79651	6.61884	6.53933	6.53942	6.55294	6.7284	6.71562	6.51612	6.59244	6.6349	6.64837	6.54934	6.57766	6.769	6.73165	6.62283	6.7598	6.60638
1261	6.66378	6.51523	6.59734	6.5984	6.65306	6.61663	6.63598	6.62829	6.6063	6.56145	6.60545	6.51062	6.62919	6.6395	6.60093	6.65018	6.54586	6.61184	6.63421	6.58483	6.63144	6.59651	6.54646	6.59395	6.59593	6.53335	6.61708	6.70377	6.61657	6.6782	6.54178	6.57322	6.61339	6.55899	6.575	6.50451	6.62293	6.56865	6.64087	6.60877	6.53356	6.62267	6.57733	6.56391	6.58893	6.57843	6.5972	6.65994	6.56493
1263	6.85919	6.97599	6.79094	6.84653	6.78948	6.6508	6.73667	6.87977	6.64541	6.88286	6.97216	6.82563	6.92026	6.8847	6.9107	6.78881	7.07788	6.90571	6.81418	7.2499	6.92166	7.10857	6.76123	6.91888	6.7919	7.1189	6.94799	6.89567	6.72155	6.75436	6.93613	6.94371	6.82096	7.06157	6.98164	6.8036	6.9542	7.05571	6.94692	6.88946	7.02552	6.84277	6.77982	7.10157	6.7784	6.94671	6.83719	6.74425	7.02924
1265	7.25488	7.10629	6.86963	6.94964	6.96727	7.16083	7.4721	7.33075	7.18602	7.28156	6.91454	6.96046	7.26932	7.24952	7.24114	7.11577	7.08683	7.22208	7.39562	7.31954	6.98568	7.00028	7.17752	7.16468	7.18762	7.19226	6.95623	6.8787	7.01002	7.48635	7.14408	6.88561	7.17327	7.03846	6.93072	7.00769	6.89807	6.95025	7.29511	7.17698	6.77779	7.07177	7.30695	7.05116	7.5186	7.23044	6.99107	7.12659	7.29993
1266	7.58487	7.61667	7.52968	7.70417	8.06314	8.02227	7.47581	7.62793	7.37144	7.13197	7.26322	7.25375	7.86327	7.79103	7.25821	7.3067	7.32786	7.46402	7.32024	7.40698	7.45815	7.54578	7.79373	7.87646	7.68591	7.6388	7.5586	7.53541	7.2197	7.33739	7.7991	7.84207	7.10813	7.09145	7.95454	7.80582	7.01748	7.05333	8.04688	8.10819	7.80822	7.77196	8.09449	8.09822	7.2573	7.28266	8.1411	8.12826	8.07865
1267	6.57809	6.65501	6.72735	6.6041	6.58607	6.60136	6.83296	6.70513	6.64759	6.60525	6.67205	6.63947	6.76739	6.51328	6.52106	6.5796	6.67301	6.64643	6.58655	6.50817	6.62143	6.55897	6.75712	6.61973	6.62203	6.74745	6.58331	6.58617	6.46815	6.71919	6.49486	6.58157	6.61073	6.59503	6.57902	6.59035	6.52953	6.64637	6.55391	6.65363	6.49486	6.49062	6.48396	6.6099	6.61356	6.59696	6.53095	6.63698	6.56893
1268	6.66718	6.75731	6.80385	6.84243	6.84437	6.59915	6.84491	6.89028	6.94692	6.76506	6.73312	6.68502	6.67329	6.64531	6.64017	6.74835	6.64887	6.7199	6.81985	6.75207	6.69956	6.6118	6.64143	6.74395	6.60092	6.53847	6.6096	6.61495	6.59572	6.56038	6.64618	6.67338	6.61752	6.64602	6.70383	6.73459	6.6733	6.66137	6.75076	6.68711	6.8284	6.60208	6.66613	6.71834	6.6439	6.71145	6.73774	6.70961	6.77696
1278	6.5211	6.54051	6.59021	6.57415	6.45197	6.55962	6.51866	6.61603	6.47552	6.57837	6.57576	6.54231	6.43857	6.5929	6.5826	6.56123	6.39426	6.50457	6.53098	6.57096	6.48356	6.55122	6.47626	6.56315	6.56097	6.54517	6.57152	6.53485	6.52449	6.61502	6.60536	6.55555	6.51538	6.53752	6.6063	6.65097	6.61739	6.61097	6.51841	6.61065	6.62676	6.53625	6.50343	6.58526	6.34891	6.51037	6.45761	6.52402	6.5567
1281	6.55595	6.56876	6.48293	6.41635	6.44021	6.51537	6.66962	6.63377	6.4766	6.64816	6.55863	6.38328	6.48688	6.45286	6.36806	6.53545	6.53983	6.42341	6.55215	6.61916	6.54847	6.35747	6.53043	6.46705	6.49628	6.54615	6.48782	6.47655	6.5571	6.50017	6.61511	6.52879	6.52104	6.43208	6.54088	6.56298	6.56864	6.49245	6.53444	6.49367	6.55863	6.53346	6.59162	6.50683	6.53598	6.39526	6.41473	6.40163	6.47236
1284	6.69735	6.72663	6.485	6.66971	6.64814	6.53034	6.54649	6.56507	6.59578	6.74945	6.78177	6.7919	6.72012	6.58332	6.65386	6.7136	6.6265	6.57351	6.8029	6.64424	6.74959	6.70119	6.72187	6.52911	6.70711	6.65575	6.58969	6.58617	6.73668	6.59791	6.55186	6.53028	6.69361	6.71499	6.70106	6.77386	6.76872	6.69777	6.8303	6.72682	6.69091	6.79899	6.6369	6.86116	6.71623	6.7402	6.6513	6.70492	6.72341
1289	6.67773	6.66405	6.63193	6.62445	6.66119	6.6508	6.61448	6.67905	6.56219	6.61821	6.66386	6.69603	6.67468	6.80125	6.69888	6.52628	6.7259	6.78187	6.74395	6.67719	6.71176	6.68978	6.75429	6.69816	6.67885	6.65718	6.71465	6.78404	6.51796	6.59791	6.68128	6.67821	6.68606	6.73141	6.75997	6.64842	6.73203	6.6854	6.73091	6.60334	6.65579	6.71835	6.61343	6.70587	6.71447	6.76338	6.6759	6.68802	6.61101
1291	6.64816	6.68282	6.62467	6.55271	6.47836	6.49117	6.62535	6.69375	6.66323	6.56025	6.57692	6.45786	6.63582	6.73498	6.54275	6.54288	6.55029	6.7095	6.68523	6.53336	6.45194	6.6016	6.63985	6.49292	6.65994	6.51996	6.48938	6.6031	6.74962	6.48139	6.66754	6.59852	6.73536	6.66704	6.65807	6.67116	6.63988	6.59647	6.57283	6.54492	6.62506	6.63817	6.56629	6.66318	6.56425	6.55029	6.60706	6.67038	6.5793
1292	6.68193	6.6359	6.65645	6.70011	6.73696	6.62822	6.64658	6.67511	6.65341	6.69024	6.64	6.6333	6.72458	6.66552	6.74962	6.66224	6.69633	6.64745	6.68266	6.74952	6.58798	6.60468	6.72815	6.62031	6.70084	6.6734	6.66518	6.55136	6.71802	6.67002	6.70701	6.68686	6.68692	6.7034	6.63771	6.65089	6.6625	6.69587	6.65637	6.68134	6.68229	6.61302	6.67731	6.74523	6.71206	6.6869	6.76038	6.66581	6.68337
1293	7.23822	7.14518	7.05855	7.09779	7.21921	7.28414	7.17643	7.12636	6.87235	6.83768	6.71353	6.73591	7.21316	7.17718	6.93376	6.88894	6.8524	6.81734	6.55314	6.59081	6.90176	6.92531	7.19996	7.14523	7.00075	6.99818	6.99654	6.94607	6.84321	6.84618	6.83899	6.87355	7.17958	7.24486	7.10602	7.15097	6.86414	6.88222	7.11284	7.13759	7.34363	7.35437	7.1857	7.1562	6.94112	6.85398	7.14089	7.21276	7.11115
1294	6.51338	7.1544	6.68278	6.74002	6.77312	6.58034	6.69681	7.72903	6.47472	6.62783	6.65388	6.41289	6.67868	7.17969	6.54087	6.75636	6.57829	6.66122	6.69021	6.9311	6.60962	6.7321	6.67436	6.56479	6.55303	6.7517	6.4844	6.54424	6.87652	6.52184	6.81045	7.36656	6.52578	7.11565	6.62635	6.4633	6.52009	6.82105	6.58677	7.04167	6.89785	6.60378	6.72178	7.66664	6.5571	7.02168	6.64504	6.58356	6.57424
1296	7.04413	7.11357	6.93488	6.92308	6.99344	6.94006	7.14732	7.04038	6.90101	6.87508	6.95386	6.97795	6.95034	7.00592	6.89541	6.86388	6.82856	6.73148	6.84354	6.99587	6.91208	6.91555	6.92007	6.83538	7.00744	6.94197	6.80515	6.89325	6.84109	6.80339	7.03907	6.92202	6.88754	6.84975	6.94246	6.92119	6.89012	6.78993	6.85921	6.79705	6.82628	6.84415	7.00617	6.95446	6.86376	6.88861	6.8787	6.80959	6.81565
1298	6.50977	6.42332	6.52995	6.4473	6.52787	6.38769	6.44232	6.49541	6.45999	6.55448	6.46781	6.61266	6.41565	6.5561	6.49227	6.35285	6.44555	6.46739	6.44807	6.53132	6.54309	6.49938	6.50121	6.56175	6.43477	6.4098	6.41516	6.38473	6.44517	6.45437	6.52187	6.4885	6.35342	6.41778	6.50785	6.43617	6.45581	6.44977	6.53264	6.56223	6.5703	6.49062	6.58111	6.53146	6.4211	6.51517	6.46436	6.35664	6.44277
1299	6.52513	6.41692	6.56001	6.53831	6.46999	6.5368	6.5088	6.4405	6.54179	6.56843	6.69198	6.5171	6.5187	6.54617	6.62821	6.58769	6.64279	6.60963	6.43378	6.50078	6.65005	6.59805	6.52666	6.49647	6.71806	6.53358	6.41884	6.5594	6.67688	6.69854	6.54813	6.62231	6.57747	6.49073	6.52485	6.50106	6.52397	6.73507	6.58853	6.4633	6.54479	6.59164	6.67032	6.58787	6.49718	6.58166	6.60363	6.62713	6.53288
1302	6.76927	6.71711	6.4998	6.65119	6.60814	6.50868	6.69875	6.69375	6.50298	6.70656	6.80763	6.58999	6.72141	6.60994	6.76515	6.76392	6.56121	6.6888	6.65386	6.61916	6.58262	6.55181	6.6967	6.60957	6.66486	6.81297	6.58506	6.60739	6.82166	6.74697	6.73694	6.71485	6.81729	6.65336	6.65807	6.64655	6.65508	6.61445	6.71338	6.63763	6.6924	6.72019	6.66911	6.7919	6.81361	6.68424	6.69148	6.59341	6.60483
1303	6.70347	6.56682	6.69045	6.69199	6.73786	6.54564	6.79562	6.60558	6.62518	6.58705	6.62845	6.63491	6.71104	6.85967	6.7469	6.60384	6.85849	6.58629	6.77542	6.60149	6.69186	6.86316	6.573	6.61269	6.78007	6.62699	6.65585	6.52409	6.72019	6.60934	6.6274	6.72228	6.76062	6.69595	6.73085	6.8971	6.74172	6.57964	6.73243	6.61796	6.47353	6.83961	6.69765	6.65391	6.89935	6.78295	6.60534	6.62081	6.70198
1305	6.53462	6.54049	6.61247	6.58827	6.56239	6.50126	6.66653	6.56424	6.55282	6.46137	6.56531	6.59999	6.70071	6.63859	6.66233	6.66521	6.61292	6.66651	6.57609	6.73061	6.56737	6.68209	6.57924	6.64946	6.67737	6.60842	6.51164	6.55003	6.70087	6.66403	6.65579	6.57862	6.64119	6.67837	6.68975	6.65763	6.61111	6.64403	6.68805	6.56537	6.6214	6.53868	6.76343	6.52091	6.61209	6.63747	6.60361	6.63808	6.62072
1307	6.53874	6.65664	6.77327	6.67162	6.68066	6.55622	6.69875	6.63176	6.67493	6.58086	6.54197	6.57172	6.76151	6.62934	6.62485	6.66406	6.61327	6.59364	6.81531	6.63892	6.7203	6.63401	6.55105	6.63212	6.615	6.6914	6.85634	6.58617	6.63947	6.63003	6.70371	6.57985	6.65496	6.6082	6.64301	6.58831	6.74172	6.74169	6.76872	6.62119	6.65097	6.6996	6.68855	6.67402	6.64104	6.62344	6.69465	6.71298	6.59975
1308	6.55067	6.55788	6.58138	6.54284	6.55909	6.51945	6.54157	6.67621	6.56554	6.50467	6.61139	6.66267	6.57925	6.58033	6.63377	6.68377	6.62127	6.5371	6.75464	6.89115	6.6592	6.6236	6.52062	6.51695	6.70099	6.69678	6.69911	6.57096	6.60248	6.5994	7.53029	7.64537	6.59138	6.62014	6.66948	6.67547	6.61249	6.57892	6.61051	6.58589	6.5201	6.51833	6.71507	6.74406	6.58974	6.62025	6.56892	6.68057	6.50469
1310	6.50977	6.50105	6.6392	6.6041	6.60631	6.58034	6.45902	6.53595	6.5179	6.7525	6.52573	6.52235	6.46118	6.60004	6.45696	6.61998	6.60814	6.52683	6.68687	6.37941	6.65989	6.58526	6.70382	6.61114	6.50374	6.50383	6.60151	6.52085	6.5022	6.50017	6.62088	6.50441	6.50183	6.59228	6.48085	6.55498	6.52397	6.46746	6.5486	6.62277	6.54312	6.5279	6.5366	6.62441	6.48017	6.34445	6.58464	6.53413	6.50208
1312	8.10308	8.23666	7.75198	7.84486	8.10136	8.14592	8.13867	8.30074	7.84756	8.06971	8.20489	8.00387	7.93827	8.02019	7.921	7.82549	7.89636	7.92309	7.99404	8.07981	8.06168	8.14587	7.94604	7.89669	7.89013	7.81084	7.89997	7.84558	7.99193	8.03495	7.87894	7.97503	7.93916	7.93663	7.98801	7.97353	8.05468	8.01015	7.86778	7.83669	7.85037	7.88085	8.04637	8.1204	8.28581	8.30484	7.80234	7.86085	7.87348
1316	11.2685	11.123	11.248	11.1188	10.8271	11.0725	11.1978	10.9392	11.2856	11.0373	11.0533	11.4156	10.9072	10.7887	11.1985	11.3761	11.3659	11.7614	11.8352	11.4658	11.264	10.9931	10.4593	10.5796	11.4026	11.3677	11.5912	11.5721	11.6222	11.7314	10.7996	10.3874	10.5396	10.558	10.5224	11.1588	11.0466	11.0466	10.9001	10.8889	11.0712	11.2763	11.3181	10.3333	11.3846	11.048	10.5856	10.7351	10.7529
1317	8.62756	8.91153	8.32247	8.49074	8.36671	8.07179	8.66623	9.22306	8.11536	8.49092	8.84793	8.6953	8.62788	8.87682	8.49976	8.85187	8.94205	8.50268	8.95828	9.10741	8.18754	8.40823	8.36082	8.04626	8.31953	8.67236	8.34301	8.36844	8.86397	8.25488	8.68657	9.18446	8.70328	8.8586	8.58764	8.34346	8.74119	9.2347	8.47103	8.91877	8.99811	8.52502	8.99126	9.40178	8.68566	9.23776	8.57312	8.31288	8.32781
1318	10.6677	10.8536	10.2011	10.3118	9.68213	9.73187	10.2626	10.2218	9.98824	9.61109	10.1494	10.0158	9.75498	9.81239	10.6043	10.6797	10.2899	10.7226	10.7351	10.7465	9.11475	9.43429	9.02444	8.82767	10.9532	11.1019	10.2171	10.1904	9.54639	9.43328	9.70149	10.0089	9.99746	9.96955	9.71935	9.63685	10.0398	10.0783	9.50083	9.36999	9.49986	9.38374	10.1591	10.2979	10.3849	10.4223	9.77562	9.59065	9.69716
1326	9.84722	9.75378	10.3382	10.406	9.49376	9.65551	9.69993	9.42539	9.93147	9.91109	9.52674	9.66334	9.97088	9.65297	10.5065	10.4002	9.4469	9.46167	9.87243	9.85536	9.73243	9.94586	9.3892	9.38994	9.66688	9.77691	10.1436	10.2425	9.20854	9.48075	10.5434	10.5241	9.99678	9.82118	9.66866	9.90704	10.3874	10.1513	9.85671	9.66397	9.81929	9.90549	10.1022	10.2237	10.0934	9.98428	10.0512	10.0172	9.93085
1327	13.1681	13.0902	13.2221	13.2812	13.2581	13.2812	13.203	13.2221	13.1262	13.1182	13.2067	13.1681	13.0698	13.0453	13.11	13.2304	13.1342	13.0538	13.0415	13.0121	13.1016	13.1182	13.1991	13.1798	12.8909	12.8948	13.0818	13.0335	13.078	13.094	13.2109	13.2342	13.0698	12.866	13.1991	13.3088	13.2109	13.0577	13.0818	13.2109	12.9833	13.0453	12.9999	12.979	12.9667	12.9706	13.153	13.1182	13.0698
1329	11.5558	11.513	11.4156	11.3879	11.5755	11.3212	11.2561	11.5558	11.5441	11.2312	11.5216	11.3375	11.4536	11.4449	11.2625	11.2496	11.3744	11.414	11.3526	11.4502	11.356	11.4745	11.4173	11.2671	11.2731	11.361	11.1955	11.2327	11.451	11.5491	11.3033	11.506	11.3879	11.3862	11.4935	11.2086	11.4026	11.3458	11.5233	11.3862	11.4092	11.264	11.3659	11.3994	11.4607	11.5441	11.2655	11.2715	11.4075
1337	10.5074	10.3613	10.387	10.306	10.3102	10.5173	10.392	10.2041	10.4239	10.4421	10.2586	10.4097	10.1709	10.2899	10.1673	10.1528	10.3215	10.1606	10.1747	10.1468	10.1994	10.1577	10.326	10.1828	10.4215	10.3828	10.2324	10.452	10.5268	10.3504	10.2578	10.1468	10.4718	10.4011	10.3899	10.2964	10.3126	10.3488	10.4602	10.3308	10.2595	10.3584	10.3664	10.4147	10.3166	10.3832	10.1888	10.0965	10.2915
1340	11.8372	11.9566	11.9458	11.9547	11.9734	11.7853	11.9374	11.9039	11.917	11.6654	12.0757	11.9759	11.9868	11.9669	11.9976	11.9976	12.0604	11.9606	11.7558	11.7893	11.9891	11.9189	11.903	11.9189	11.8642	11.9089	11.9374	11.7968	12.0537	12.1365	11.887	11.9649	12.0169	12.0385	11.7127	11.8237	11.9231	11.9649	11.8333	11.8745	11.887	11.8566	11.8766	11.9586	11.8352	11.845	12.0084	12.0281	11.903
1345	11.8704	12.0559	11.8642	11.8831	12.0146	11.8432	11.8276	11.7055	12.0044	11.6086	11.8766	11.8745	11.8508	11.9334	11.8735	11.9231	11.7314	11.8237	11.6279	11.711	11.8508	11.8294	11.9334	11.9415	11.5249	11.8786	12.1601	12.0169	12.097	12.0757	11.7164	11.6347	11.9649	11.9606	11.9891	11.9272	11.7221	11.7183	12.0064	11.9586	12.0044	11.8294	11.6618	11.7596	11.711	11.818	11.9479	11.7651	12.0213
1349	10.7817	10.6853	10.6043	10.5674	10.4815	10.5074	10.8192	10.7297	10.5948	10.6818	10.4772	10.4741	10.8247	10.7108	10.7571	10.6993	10.7024	10.5091	10.7743	10.7669	10.6616	10.6727	10.6736	10.7475	10.7684	10.7497	10.8576	10.8271	10.9467	10.9366	10.7851	10.8203	10.6507	10.8576	10.6438	10.5477	10.696	10.4921	10.6085	10.69	10.8294	10.6982	10.8148	11.1299	10.7615	10.9802	10.5856	10.8681	10.8446
1350	13.0558	13.0661	13.0212	12.9495	12.9495	13.0538	12.8612	12.8241	12.8201	12.8567	12.899	12.8948	12.9116	12.9027	12.8001	12.7537	12.9876	12.8531	12.5032	12.5476	12.899	12.9833	13.0041	12.9533	13.0041	12.8361	12.9621	13.0415	12.9452	12.9406	12.777	12.75	12.7131	12.7279	12.5751	12.6992	12.7026	12.5596	12.8866	12.7537	12.9193	12.8401	12.6208	12.5813	12.6335	12.6304	12.9667	12.9999	12.9235
1351	12.0559	11.9231	11.915	11.891	11.8766	11.78	12.0736	12.1601	11.9189	11.6797	11.9649	11.9415	11.7257	11.799	11.8259	11.818	11.8939	11.9415	11.8686	11.95	11.633	11.7651	11.5079	11.6725	11.8508	11.8294	11.8508	11.801	11.9395	11.9272	12.0021	11.917	11.9395	11.8313	11.8313	11.8686	11.915	11.899	11.9089	11.8686	11.6581	11.7127	12.0084	11.9628	12.0281	12.1916	11.7893	11.7277	11.7405
1352	8.713	8.7268	8.53585	8.49657	8.80845	8.7993	8.48699	8.5125	8.52484	8.22052	8.73391	8.64665	8.67125	8.70421	8.33573	8.33969	8.5574	8.43629	8.31015	8.4001	8.68566	8.78877	8.54902	8.47054	8.54331	8.44549	8.79173	8.64611	8.44482	8.55932	8.32308	8.32324	8.59239	8.56627	8.68791	8.82582	8.50639	8.47599	8.66905	8.57467	8.55915	8.5154	8.42465	8.51417	8.42877	8.48837	8.7149	8.6589	8.4411
1353	6.55233	6.49665	6.56001	6.42264	6.43113	6.39445	6.436	6.4254	6.53569	6.65024	6.4737	6.70721	6.39623	6.49376	6.56014	6.48714	6.59996	6.64366	6.4726	6.51588	6.50697	6.5411	6.54076	6.5371	6.60358	6.55401	6.42881	6.43173	6.50385	6.44563	6.38327	6.62821	6.52894	6.63677	6.56293	6.53895	6.62946	6.59318	6.50268	6.49944	6.51564	6.36681	6.49554	6.66167	6.44989	6.46305	6.46074	6.47907	6.61703
1355	7.04358	7.04307	7.08408	7.00529	7.03478	6.97911	6.90304	6.89894	6.9191	6.8783	6.97788	7.05945	6.86312	6.8562	6.89015	6.93653	6.95069	6.8582	6.88862	6.93412	6.91056	7.01432	6.98176	6.92549	6.95151	6.92037	7.02062	6.89467	6.79141	6.83495	6.94471	6.99898	6.8551	6.857	6.94084	6.92262	6.91482	6.93296	6.9135	6.92925	6.84113	6.77723	6.8655	6.89541	6.91866	6.96638	6.96764	7.00988	6.7308
1360	6.67245	6.60681	6.45066	6.62054	6.64814	6.51537	6.54274	6.55529	6.54179	6.53368	6.6059	6.48923	6.65232	6.57641	6.5373	6.7136	6.5747	6.6011	6.50055	6.64951	6.59955	6.75254	6.54076	6.66202	6.61258	6.62091	6.66583	6.76767	6.63041	6.6129	6.59161	6.63383	6.68365	6.67567	6.6404	6.67116	6.552	6.70225	6.59683	6.58077	6.48195	6.68043	6.61029	6.55325	6.61511	6.51375	6.70676	6.61558	6.59357
1362	9.70207	9.7248	9.7815	9.86892	9.48245	9.46346	9.87533	9.90487	9.50933	9.22866	9.77849	9.69132	9.69716	9.76833	9.86985	9.84138	9.46267	9.61024	9.86828	9.94195	9.40153	9.54425	9.43534	9.40001	9.89742	9.95707	9.39018	9.48849	9.31898	9.25652	9.91731	9.97762	9.42391	9.53653	9.75434	9.60359	9.69654	9.92992	9.89903	10.0186	9.83291	9.73187	9.73904	9.85844	9.8731	10.0982	9.4853	9.42184	9.63565
1368	6.59435	6.70587	6.70596	6.64691	6.5052	6.6438	6.80056	6.76533	6.48677	6.58925	6.65185	6.47076	6.60616	6.53765	6.66831	6.56734	6.64125	6.51859	6.66032	6.51588	6.59955	6.60537	6.53043	6.46516	6.63431	6.59039	6.58969	6.51933	6.64969	6.52986	6.70901	6.6615	6.69881	6.77469	6.60297	6.62472	6.50655	6.71112	6.64221	6.76319	6.6188	6.45391	6.66911	6.69638	6.55076	6.64914	6.51835	6.57817	6.5919
1370	6.8143	6.72243	6.60386	6.67119	6.64563	6.60572	6.65473	6.66654	6.70282	6.63033	6.74947	6.73789	6.64655	6.71835	6.65422	6.64001	6.65826	6.76437	6.74114	6.73408	6.8139	6.74457	6.82434	6.70405	6.80147	6.71017	6.82665	6.72197	6.77548	6.73928	6.78684	6.79055	6.70221	6.71205	6.71006	6.81152	6.82238	6.73553	6.75228	6.75918	6.86916	6.81857	6.75902	6.70248	6.6817	6.69302	6.81349	6.73966	6.70216
1374	6.85363	6.69641	6.90755	6.75391	6.65647	6.70967	6.86823	6.84238	6.82544	6.89345	6.85449	6.94733	6.85822	6.87956	6.93666	6.81808	6.74334	6.82556	6.95139	6.90492	6.84334	6.77661	6.71368	6.74106	6.795	6.73076	6.81114	6.79928	6.76808	6.77402	6.86604	6.74689	6.88572	6.73737	6.7734	6.86409	6.88031	6.86338	6.74523	6.67936	6.75777	6.91692	6.89553	6.86718	6.87118	6.75745	6.74997	6.78167	6.9283
1376	8.67639	8.62788	8.45703	8.38091	8.59727	8.45683	8.86378	8.84419	8.59839	8.27413	8.72037	8.7287	8.60374	8.57395	8.83326	8.78542	8.64846	8.88363	8.49058	8.53543	8.5562	8.48159	8.67582	8.6766	8.58681	8.52275	8.54842	8.50092	8.58894	8.54161	8.6766	8.66055	8.55245	8.56737	8.53182	8.47023	8.74717	8.65537	8.70161	8.77752	8.60873	8.69092	8.80439	8.6832	8.77458	8.72742	8.67892	8.59544	8.63153
1380	7.47953	7.49689	7.38224	7.50071	8.34315	8.232	7.20944	7.3696	7.22161	7.34362	6.91144	6.99558	7.12183	7.2182	7.43089	7.30818	7.17683	6.96182	7.00339	7.0105	7.38128	7.38605	7.59079	7.40395	7.95132	7.81501	7.31684	7.33617	7.02863	7.01944	7.13342	7.04378	7.04829	7.02608	7.29297	7.00149	7.02978	7.08809	6.95615	7.02552	7.05022	6.85875	7.21465	7.31203	7.09007	7.20666	7.51189	7.54094	7.37215
1381	6.49103	6.64249	6.62645	6.56059	6.57391	6.52383	6.39924	6.47054	6.54596	6.61379	6.49603	6.48	6.64415	6.50998	6.59521	6.54288	6.58819	6.56099	6.52442	6.59793	6.48306	6.50698	6.53043	6.50507	6.42059	6.50882	6.61937	6.58325	6.57943	6.66186	6.54284	6.61645	6.47703	6.4809	6.56146	6.57829	6.56294	6.55732	6.53264	6.57437	6.47166	6.56475	6.44405	6.67868	6.50934	6.40867	6.52899	6.50668	6.58563
1382	6.62439	6.74002	6.69545	6.61873	6.65164	6.59272	6.64365	6.62054	6.61905	6.51938	6.62637	6.62228	6.71617	6.69581	6.68851	6.6895	6.763	6.55785	6.66358	6.89513	6.77236	6.80205	6.5248	6.69475	6.67279	6.71893	6.51089	6.67037	6.63801	6.74697	6.60664	6.64181	6.65215	6.70726	6.6482	6.7599	6.73661	6.65829	6.61611	6.75667	6.62506	6.56134	6.68537	6.75493	6.74164	6.64636	6.78365	6.64945	6.65949
1384	6.82673	6.43456	6.7393	6.8365	6.74155	6.74214	6.69088	6.85234	6.61315	6.69927	6.77944	6.69753	6.65663	6.72308	6.66346	6.64227	6.83378	6.81821	6.77542	6.79328	6.65625	6.82955	6.64593	6.71178	6.61258	6.63441	6.76479	6.62082	6.67818	6.69242	6.78233	6.75599	6.78468	6.62797	6.88834	6.99744	6.66425	6.73814	6.63075	6.58239	6.70969	6.63653	6.65242	6.74913	6.70492	6.5567	6.65277	6.6864	6.68718
1385	9.51679	9.49501	9.96801	9.98577	9.79329	9.85812	9.55726	9.56283	10.0109	10.3004	9.66343	9.73363	9.63922	9.73153	9.6573	9.73138	9.64297	9.67888	9.68649	9.40687	9.72534	9.76458	9.84209	9.77168	9.49965	9.51942	9.63177	9.61383	9.76065	9.65115	9.59291	9.61073	9.38911	9.61364	9.50023	9.50142	9.64658	9.55091	9.56	9.80735	9.72331	9.77151	9.39714	9.52025	9.59546	9.55253	9.85794	9.79762	9.61613
1386	7.9002	7.71022	7.74901	7.59193	7.57692	7.49226	7.56207	7.59713	7.54355	7.49881	7.46151	7.61526	7.63059	7.58248	7.65216	7.4996	7.44267	7.63185	7.77784	7.49019	7.60377	7.52451	7.41014	7.41155	7.53833	7.49744	7.56966	7.34928	7.31824	7.45421	7.54429	7.46722	7.64597	7.62513	7.54694	7.64565	7.64082	7.58557	7.62315	7.49709	7.46219	7.44795	7.5373	7.46455	7.59583	7.51613	7.3831	7.38779	7.45532
1387	7.8307	7.92986	8.02163	8.04675	8.15956	8.21775	8.23059	8.03782	8.30804	8.2858	8.24692	8.41884	8.40019	8.36847	8.527	8.46131	8.4276	8.35887	8.47388	8.38545	8.29551	8.21943	8.29988	8.39702	8.16489	8.15542	8.06101	8.16029	8.31516	8.11909	8.36916	8.32761	8.29815	8.3415	8.27972	8.20691	8.2726	8.3315	8.32507	8.27279	8.32699	8.22748	8.1525	8.23207	8.28197	8.27634	8.21748	8.24313	8.37425
1388	7.15591	7.31111	7.06499	6.97001	6.99063	7.08498	7.31267	7.22509	7.21996	7.07041	7.13571	7.23203	7.2338	7.24207	7.39294	7.17777	7.11111	7.16461	7.21359	7.16017	7.13305	7.15242	7.10843	6.97253	7.20725	7.14633	7.03452	7.19241	7.3091	7.15711	7.24001	7.46794	7.22806	7.24087	7.09339	7.31318	7.20595	7.29352	7.19002	7.18993	7.21856	7.14922	7.33283	7.02736	7.27098	7.41663	7.20725	7.08768	7.12646
1389	7.39464	7.52005	7.31574	7.4783	7.49547	7.34126	7.60752	7.36762	7.48437	7.44981	7.40127	7.67304	7.55991	7.4905	7.54916	7.48483	7.6992	7.72938	7.76508	7.52096	7.4642	7.4173	7.50858	7.73302	7.64228	7.53605	7.60643	7.55935	7.5729	7.75013	7.44694	7.49283	7.67381	7.46991	7.5777	7.56256	7.90981	7.46949	7.66262	7.62803	7.51311	7.70552	7.56903	7.34863	7.90721	7.4294	7.42808	7.70417	7.7256
1390	6.59029	6.56488	6.5893	6.49704	6.5965	6.68324	6.58701	6.56921	6.69517	6.60727	6.58526	6.63183	6.67193	6.65908	6.78748	6.53183	6.693	6.78776	6.68043	6.62826	6.77578	6.78614	6.89067	6.67751	6.87695	6.70682	6.96423	7.11309	6.97001	6.91657	6.81734	6.69656	6.64838	6.73955	6.73085	6.69415	6.73016	6.65247	6.66363	6.80117	6.863	6.79899	6.68389	6.89464	7.11804	6.92556	6.67433	6.91074	6.85067
1393	6.56724	6.56876	6.52597	6.56662	6.61189	6.61886	6.66767	6.74792	6.60725	6.58086	6.61374	6.57854	6.58946	6.55449	6.59521	6.63816	6.63313	6.68502	6.63584	6.69399	6.44794	6.65468	6.67143	6.65391	6.65746	6.58568	6.57878	6.66901	6.65818	6.58611	6.766	6.62375	6.66154	6.63059	6.58777	6.65036	6.51258	6.66661	6.55548	6.68898	6.78797	6.71672	6.75701	6.57448	6.70198	6.62344	6.62463	6.52334	6.54818
1396	11.2132	11.4011	12.0084	12.1555	10.984	11.0266	11.3276	11.2576	11.8333	11.7724	11.5508	11.4209	10.9339	11.056	11.028	11.028	11.2794	11.4553	11.0866	10.9467	11.0533	11.0882	11.5458	11.4092	11.3407	11.3051	10.5738	10.6447	11.1515	11.1632	10.5241	10.7401	10.8459	10.763	11.0189	10.9288	10.5317	10.5181	11.0574	11.1188	11.2576	11.1602	11.3132	11.3812	10.638	10.7297	10.875	10.793	10.7449
1397	6.96004	6.80928	6.90818	6.96024	6.81201	6.66818	6.96336	6.903	6.84102	7.01662	6.78814	6.855	6.84137	6.7158	6.59357	6.51403	6.82696	6.85798	6.8771	6.92435	7.02973	6.8964	6.79594	6.76576	6.59839	6.57035	6.67868	6.62403	6.90803	7.00795	6.67834	6.71794	6.83389	6.75385	6.66908	6.59617	6.44982	6.37015	6.82601	6.90767	6.95456	7.03982	6.67032	6.60669	6.54566	6.89765	6.51474	6.86766	6.66824
1398	7.88458	7.62348	7.51062	7.45161	7.43713	7.43116	7.72391	7.58226	7.56734	7.51691	7.52866	7.73164	7.59963	7.58108	7.67252	7.61691	7.40048	7.64258	7.75376	7.69799	7.33484	7.2366	7.20725	7.34173	7.63101	7.46039	7.59809	7.58636	7.50568	7.43477	7.81821	7.79995	7.62415	7.4712	7.41307	7.44393	7.5688	7.51455	7.55784	7.38934	7.4173	7.58977	7.93604	7.75944	7.79326	7.73906	7.3298	7.47301	7.501
1399	10.3832	10.3563	10.5852	10.2794	10.4611	10.1305	10.394	10.587	10.466	10.2883	10.4271	10.4718	10.4833	10.4745	10.3522	10.3215	10.4147	10.3222	10.2435	10.2226	10.3156	10.4078	10.4219	10.4781	10.3341	10.2286	10.3202	10.234	10.4556	10.2203	10.4593	10.6607	10.5814	10.5277	10.7247	10.7076	10.5434	10.5396	10.5609	10.5186	10.4798	10.3605	10.3584	10.4798	10.2996	10.3958	10.3488	10.5181	10.6071
1407	8.59009	8.44737	8.76085	8.82598	8.24308	8.39001	8.42044	8.52169	8.48093	8.49521	8.51325	8.47305	8.52633	8.55804	8.61603	8.7428	8.51921	8.41265	8.57531	8.59386	8.72608	8.69178	8.75872	8.61773	8.72645	8.73527	8.45523	8.47289	8.74276	8.83656	8.43363	8.30228	8.41975	8.55557	8.58339	8.58439	8.5926	8.57357	8.58741	8.56468	8.59779	8.4599	8.29641	8.31449	8.48077	8.53045	8.49516	8.52192	8.41675
1408	7.95272	8.04473	7.91938	8.21714	8.24194	8.1174	8.14879	8.19234	8.15012	8.09694	8.10039	8.04662	8.27952	8.18668	8.06629	8.15023	8.1582	8.06071	8.07936	8.1632	8.12381	8.14825	8.24194	8.27738	8.15065	8.13606	8.0331	8.0431	8.69073	8.69263	8.02942	7.99782	8.19016	8.1855	7.98551	8.10972	8.07519	8.02842	8.22138	8.11269	8.15325	8.15976	8.04389	8.00278	8.19003	8.20477	8.13889	8.16148	8.34124
1409	6.63554	6.5473	6.53962	6.62054	6.59872	6.61234	6.69875	6.69926	6.72985	6.63193	6.52376	6.712	6.82498	6.66228	6.70986	6.76191	6.7046	6.64905	6.66358	6.61916	6.64074	6.66641	6.6967	6.70091	6.61258	6.6693	6.71298	6.67175	6.67549	6.69401	6.62249	6.59852	6.77805	6.61209	6.75683	6.55498	6.51052	6.68824	6.43248	6.61306	6.62192	6.63479	6.64305	6.84721	6.73831	6.51678	6.59502	6.57638	6.58253
1415	6.77565	6.73442	7.24449	7.08693	6.96897	7.14009	7.15168	7.09579	6.93631	7.20799	7.09308	7.0638	7.06782	7.05182	7.12921	6.93401	6.90848	6.84934	7.01157	7.0801	6.97112	6.89982	7.07438	6.88353	6.93731	6.99033	6.86815	6.91699	6.84495	6.8465	6.63736	6.64672	6.67983	6.7663	6.69694	6.77569	6.88391	6.98909	6.79175	6.72863	6.94957	7.152	6.7525	6.95561	6.88435	6.86188	6.66081	6.68177	6.78678
1419	6.5746	6.56682	6.60067	6.82765	6.5681	6.58441	6.60426	6.47894	6.54381	6.54602	6.53972	6.4394	6.70282	6.74178	6.73372	6.49312	6.65474	6.65862	6.65077	6.61022	6.59796	6.70301	6.67907	6.63901	6.66626	6.64548	6.56127	6.70817	6.62486	6.55875	6.76932	6.64337	6.59894	6.62402	6.62938	6.76522	6.73203	6.64945	6.63861	6.59723	6.62847	6.56134	6.65242	6.62141	6.56952	6.61906	6.64654	6.49365	6.59975
1427	6.63554	6.5828	6.73284	6.57928	6.57391	6.6916	6.59495	6.6001	6.70652	6.60325	6.44083	6.60284	6.61961	6.61825	6.62821	6.61008	6.69472	6.735	6.53999	6.59793	6.6665	6.66474	6.68206	6.7271	6.47703	6.47496	6.51741	6.53666	6.41902	6.46684	6.40461	6.59534	6.78586	6.56578	6.6154	6.52717	6.61692	6.58981	6.67194	6.54139	6.57856	6.4888	6.5585	6.53146	6.45682	6.50867	6.67283	6.69832	6.68273
1428	6.52274	6.61191	6.63863	6.61801	6.61099	6.45011	6.58823	6.602	6.52887	6.57519	6.5375	6.60014	6.66137	6.55597	6.52409	6.54459	6.66812	6.6934	6.6291	6.66785	6.69785	6.61434	6.62965	6.61054	6.66106	6.67281	6.63235	6.62555	6.62274	6.58987	6.60436	6.63943	6.61466	6.57036	6.59383	6.51934	6.61254	6.56444	6.55244	6.70641	6.59831	6.59512	6.69188	6.61538	6.61337	6.67503	6.60236	6.53619	6.58907
1431	9.83951	9.74909	9.57768	9.56329	9.73562	9.85294	9.47054	9.53041	9.6217	9.83217	9.60574	9.56298	9.53179	9.53653	9.55727	9.49162	9.42529	9.43772	9.48258	9.59965	9.5877	9.59659	9.39782	9.40974	9.54976	9.47753	9.78121	9.71861	9.58406	9.49167	9.56567	9.52326	9.6456	9.59104	9.7259	9.73618	9.56915	9.5869	9.67821	9.43884	9.52978	9.58054	9.73797	9.72732	9.64575	9.59645	9.44882	9.48628	9.43733
1432	6.88948	6.87199	6.86667	6.84183	6.78401	6.75636	6.82686	6.85053	6.83914	6.96266	6.77447	6.80235	6.89069	6.83372	6.78716	6.82843	6.78817	6.85509	6.8286	6.84019	6.83119	6.85813	6.72864	6.77275	6.7014	6.79263	6.66779	6.72704	6.81992	6.66602	6.88899	6.93856	6.84501	6.73563	6.85371	6.827	6.85735	6.75831	6.80071	6.8034	6.81342	6.79176	6.83573	6.82193	6.82917	6.84002	6.76582	6.80968	6.77692
1434	9.80692	9.55552	9.62234	9.56891	9.75059	9.80175	9.59058	9.53116	9.60958	9.61766	9.44321	9.54913	9.74165	9.71729	9.36276	9.33829	9.56679	9.50867	9.28495	9.20125	9.63314	9.81103	9.59415	9.60916	9.60387	9.70623	9.68222	9.59941	9.48424	9.39027	9.55138	9.46512	9.56201	9.56467	9.59698	9.56528	9.57149	9.42143	9.51939	9.54828	9.55066	9.44449	9.5405	9.49474	9.38435	9.35777	9.30763	9.40895	9.47824
1436	10.2179	10.1052	9.60084	9.71753	10.1404	10.1892	11.361	11.0009	10.7669	10.5358	10.9685	11.1048	11.2609	11.0942	10.9995	11.0334	11.3276	11.4092	11.2072	11.109	9.98027	9.9749	9.55811	9.82667	9.90167	9.79001	9.66514	9.57171	10.0186	9.98095	12.0877	11.8745	11.0963	10.793	10.9878	10.9259	11.5738	11.297	10.2875	10.0169	10.6982	11.0949	11.7932	11.5283	11.0177	10.4394	10.398	10.5777	10.416
1437	7.80016	7.23044	8.96743	9.19699	7.31892	7.48898	6.62347	6.65131	10.0997	9.79951	7.5729	7.34396	7.15156	7.10723	8.443	8.18343	8.78837	8.40823	7.82614	7.81909	8.01161	7.80797	6.90842	6.78363	8.04052	8.06943	9.99219	9.96089	7.21723	7.31252	6.59161	6.68584	9.14268	8.81232	7.7229	7.64314	7.66314	7.43976	6.92045	6.80914	7.01278	7.28402	7.04406	6.97942	6.90266	6.94771	7.25165	7.21828	6.93902
1438	9.44111	8.92416	8.98235	9.0597	8.60291	8.78154	9.25742	9.1249	9.52078	9.36241	9.43031	9.74252	9.56478	9.19299	9.73788	9.44411	9.09153	9.34109	9.85671	9.69348	9.70026	9.39144	8.07111	8.3208	9.30423	9.15501	8.956	8.84114	9.30052	9.3636	9.5378	9.25674	9.89712	9.51193	9.03158	9.12958	9.41372	9.12713	9.11856	9.12028	8.81154	9.21342	9.67622	9.4485	9.78302	9.4469	9.27788	9.38007	9.34198
1439	7.31369	7.14724	7.0321	7.06399	6.79687	7.03832	7.015	7.12989	6.91559	7.01662	7.04781	7.16442	7.11615	7.11826	7.43492	7.56143	7.13414	7.0198	7.43419	7.64555	7.0936	7.10951	7.00228	6.82535	7.28096	7.32032	7.22666	7.28048	7.47484	7.36753	7.01824	6.97528	7.25121	7.25683	7.01573	7.07828	7.39112	7.58454	7.17383	7.12967	6.93723	7.10145	7.31674	7.12308	7.58827	7.26964	7.04744	7.09836	7.09883
1443	6.67646	6.55203	6.46597	6.47764	6.47486	6.4874	6.44622	6.5045	6.46297	6.45041	6.4523	6.49967	6.50832	6.49906	6.46192	6.50258	6.51827	6.46249	6.59337	6.50475	6.52137	6.51519	6.50571	6.46544	6.48264	6.49913	6.5106	6.52364	6.54704	6.49131	6.4838	6.48738	6.5187	6.52269	6.5358	6.48192	6.53804	6.49765	6.50459	6.5214	6.55229	6.39153	6.47827	6.5523	6.45159	6.58238	6.43044	6.5575	6.60553
1444	6.5188	6.61876	6.62094	6.49704	6.57992	6.42018	6.57516	6.63377	6.70065	6.55648	6.63051	6.81345	6.5583	6.47013	6.55843	6.58166	6.56984	6.38946	6.56956	6.63722	6.61479	6.55361	6.65764	6.54503	6.77469	6.61779	6.60643	6.56853	6.59284	6.51675	6.56457	6.60611	6.52409	6.60294	6.52994	6.63267	6.63988	6.64136	6.69709	6.52737	6.60575	6.68701	6.74457	6.5032	6.63203	6.65073	6.63139	6.4454	6.61703
1448	6.50782	6.32412	6.45749	6.42731	6.35758	6.37436	6.42307	6.39906	6.3249	6.41415	6.27654	6.39933	6.32354	6.35754	6.3851	6.1665	6.38144	6.44841	6.42973	6.25871	6.35206	6.25534	6.3308	6.39735	6.35136	6.2859	6.31429	6.35119	6.34401	6.42086	6.23207	6.38263	6.40571	6.34398	6.32279	6.39747	6.34431	6.42739	6.36672	6.36093	6.27832	6.48482	6.42139	6.28581	6.36839	6.31611	6.46635	6.41761	6.37499
1452	8.29239	8.24579	8.16248	8.12208	8.15001	8.19712	8.35455	8.43132	8.07043	7.89184	8.23065	8.12812	8.24706	8.32811	8.05446	8.16985	8.11839	8.22182	7.99741	8.11754	8.17343	7.98662	8.02543	7.94721	8.07519	8.24238	8.09449	8.19334	8.25934	8.18943	8.37118	8.33388	8.12394	8.08633	8.27631	8.01335	8.14937	8.14743	8.07164	8.24748	8.14951	8.13646	8.17452	8.13845	8.13246	8.36718	8.02254	7.9759	8.06258
1453	8.58201	8.68039	8.58698	8.42561	8.84154	8.87051	9.17076	9.20583	8.36428	8.68712	8.36327	8.41372	8.49302	8.62438	8.76145	8.79518	8.68399	8.74849	8.59492	8.63903	8.48246	8.47599	8.61108	8.51692	8.66163	8.71024	8.6517	8.58218	8.37027	8.45512	9.20004	9.05763	8.38512	8.31635	8.47586	8.79274	8.78837	8.80104	8.88973	8.81978	8.55143	8.67362	8.7603	8.79173	8.89115	8.88286	8.1326	8.40436	8.91192
1454	8.45571	8.54212	8.46634	8.42401	8.76938	8.69711	8.58455	8.68561	8.49507	8.25937	8.52256	8.4707	8.52658	8.56329	8.42858	8.48774	8.61676	8.49457	8.49681	8.52774	8.61832	8.68657	8.51978	8.53743	8.34093	8.37057	8.6408	8.60818	8.49956	8.60945	8.35289	8.4151	8.38869	8.49088	8.51293	8.60564	8.37341	8.37584	8.4732	8.52399	8.35276	8.44599	8.41582	8.38877	8.39031	8.40283	8.37618	8.32144	8.50275
1455	11.1939	11.1705	11.3761	11.3896	11.4396	11.4173	11.3896	11.3812	11.5335	10.9956	11.4485	11.4261	11.6474	11.6137	11.6385	11.7743	11.6654	11.5876	11.4762	11.3896	11.4011	11.419	11.8276	11.8045	11.2464	11.3879	11.3994	11.2102	11.414	11.4011	11.2702	11.3002	11.297	11.2043	11.4952	11.5558	11.4779	11.4278	11.6493	11.6366	11.3407	11.4209	11.1847	11.2327	11.3474	11.1803	11.5155	11.393	11.4607
1457	7.32166	7.46794	7.33493	7.25971	7.28337	7.3113	7.28473	7.18407	7.28379	7.09501	7.20159	7.06299	7.44287	7.43509	7.31808	7.21699	7.22971	7.11172	7.15405	7.0519	7.31857	7.28042	7.06219	7.0696	7.2153	7.22989	7.37459	7.31082	7.17486	7.28546	7.20249	7.30745	7.2776	7.30787	7.13156	7.10176	7.20362	7.12677	7.1575	7.02684	7.18901	7.11939	7.1917	7.33718	7.18762	7.24409	7.08222	7.07886	7.06757
1459	7.96498	7.9903	8.14578	8.04923	8.10442	7.99343	7.77772	7.7891	8.09956	8.44042	8.12192	8.1677	7.93769	7.91499	8.0637	8.00239	7.92605	8.08004	7.86882	7.77444	7.90318	7.92181	8.17298	8.16292	8.13155	8.02507	8.00536	7.94861	7.9865	7.95299	7.91499	7.86956	8.02374	8.13084	8.063	7.95159	8.02476	7.92282	7.99202	8.063	7.85856	7.81501	7.85428	7.84759	7.65856	7.6715	7.95286	7.9633	8.09037
1460	11.0373	10.9995	10.7986	10.6727	10.7743	10.9773	10.8365	10.9242	10.8092	10.8148	10.867	10.8038	10.5312	10.8071	10.7351	10.746	10.7896	10.6576	10.9865	10.9582	10.5738	10.6566	10.3782	10.1779	10.4619	10.5636	10.8435	10.7097	10.8954	10.8271	10.8624	10.7417	10.9253	10.7774	10.7307	10.8471	10.7513	10.6755	10.6303	10.695	10.6556	10.6517	10.8192	10.6322	10.8787	10.6566	10.7172	10.4903	10.5303
1463	6.93487	7.07974	6.93587	7.08693	7.05229	6.77001	7.041	6.97759	6.99732	6.90716	7.0341	7.02831	7.01367	6.96515	6.91252	6.9666	6.83689	6.92049	6.91867	6.99182	6.89799	7.04522	7.12672	6.90644	6.91454	7.04019	7.00548	6.89196	7.13972	7.04497	7.27726	7.10012	6.95197	7.0543	7.0052	6.98909	6.97128	6.99998	7.08517	6.92801	6.93018	7.01273	6.95458	6.95953	7.09925	7.07816	6.92733	6.95205	7.06757
1464	6.56902	6.48828	6.59656	6.52024	6.54571	6.43295	6.50011	6.55722	6.53971	6.48657	6.2816	6.64078	6.61058	6.52203	6.43406	6.53728	6.56479	6.38339	6.52783	6.49871	6.50873	6.39531	6.5917	6.42926	6.58066	6.48465	6.46491	6.44477	6.58379	6.48139	6.5284	6.58467	6.55124	6.57533	6.53324	6.39993	6.52208	6.50346	6.57969	6.48794	6.46409	6.54294	6.5148	6.52959	6.47511	6.43818	6.46846	6.46971	6.47929
1466	6.70188	6.77134	6.60067	6.67382	6.66308	6.442	6.66205	6.64176	6.60142	6.6701	6.69982	6.79037	6.67069	6.66825	6.71288	6.66003	6.5366	6.69268	6.55887	6.75879	6.6696	6.68508	6.78558	6.64685	6.63557	6.5996	6.76479	6.71257	6.67144	6.73829	6.69822	6.77043	6.64838	6.60558	6.67822	6.59977	6.76694	6.73014	6.79917	6.66139	6.60902	6.70797	6.65518	6.75203	6.74322	6.69859	6.62463	6.5968	6.82692
1468	6.78302	6.97754	6.83432	7.02187	7.21231	6.99528	6.91248	6.84566	7.15248	6.84181	6.94412	6.87591	6.98082	6.93265	7.05347	7.02776	6.88379	7.00824	6.79508	6.87023	6.7401	6.97803	6.9984	6.91888	7.09487	7.02561	7.03022	6.83878	6.86592	7.0651	6.89113	6.9107	6.99236	6.86754	6.99822	7.11207	7.00233	6.96862	6.96528	6.94815	6.92364	6.87736	6.97185	7.09705	6.95304	6.96624	6.79302	6.99219	6.99608
1471	12.398	12.2695	12.0064	11.9189	11.8432	11.8642	12.6705	12.6498	11.8392	11.8119	12.463	12.5062	12.2595	12.2595	12.2881	12.1722	11.7369	12.0471	12.7926	12.9452	11.4225	11.4467	11.4588	11.3948	12.6335	12.4686	11.8432	11.8159	12.3954	12.3089	12.7886	12.7845	12.244	12.2985	11.9458	12.2187	12.1891	12.0779	12.0406	11.7706	11.7257	12.1064	12.6847	12.4283	12.6208	12.6335	11.5721	11.4833	12.1132
1472	6.63345	6.51527	6.50023	6.5375	6.54505	6.56476	6.44983	6.61244	6.55709	6.56452	6.5324	6.55941	6.5329	6.59274	6.47858	6.55768	6.4688	6.59754	6.5431	6.65067	6.52687	6.55584	6.57553	6.59815	6.54141	6.58803	6.5457	6.63136	6.54278	6.50186	6.54076	6.64503	6.59091	6.62568	6.53809	6.55185	6.59593	6.58479	6.6181	6.54055	6.59303	6.57466	6.69338	6.61605	6.61701	6.53991	6.51979	6.5497	6.48528
1474	6.79336	6.65455	6.75929	6.67327	6.7015	6.72244	7.04405	7.03364	6.66335	6.66947	6.80701	6.79623	6.79129	6.78704	7.21585	7.03796	6.75162	6.69834	6.67213	6.7671	6.63291	6.59607	6.68107	6.73377	6.59738	6.62306	6.72555	6.79422	6.6724	6.67829	7.06516	6.97396	6.84336	6.77004	6.67291	6.64377	6.98412	6.84722	6.72962	6.65337	6.94944	6.98452	7.49123	7.39393	6.82125	6.8016	6.78381	6.75239	6.59397
1475	7.00343	7.04918	7.12579	7.01967	6.76119	6.76273	7.13519	7.10629	6.83769	6.76861	7.05301	7.13577	7.73027	7.77784	7.03765	7.07758	6.83249	6.93773	6.9036	6.90314	6.68561	6.6495	6.6776	6.69954	6.96001	6.89726	6.80724	6.93723	7.11703	7.03068	7.43996	7.32204	7.26023	7.31701	6.89741	6.9257	7.09371	7.13886	7.45222	7.36824	6.82668	6.69323	7.02446	7.12038	7.42782	7.50645	6.58113	6.58861	6.89164
1476	12.7577	12.431	12.4397	12.097	11.9251	12.4009	12.8278	12.5293	12.1365	12.0105	12.5179	12.6775	12.0537	11.7816	12.7131	12.4229	11.9131	12.4255	13.0335	12.87	12.4174	12.2517	12.1087	12.0691	12.591	12.2361	12.6239	12.2517	12.3847	12.5293	11.9669	11.7466	13.094	12.6599	11.8585	12.1746	12.463	12.1877	12.1788	11.8432	11.7369	12.382	12.75	12.2161	12.5502	12.2113	12.1891	12.3708	12.4453
1477	6.70896	6.63629	6.62789	6.59804	6.60196	6.66997	6.69053	6.59225	6.70392	6.63676	6.64582	6.63626	6.62524	6.59521	6.6274	6.53845	6.65893	6.68466	6.51671	6.59415	6.62915	6.60388	6.63484	6.64196	6.59655	6.5891	6.58392	6.65281	6.58284	6.60665	6.59044	6.61821	6.68549	6.5897	6.67833	6.63854	6.75626	6.59673	6.6511	6.63558	6.74571	6.5891	6.63626	6.61782	6.59569	6.61545	6.63474	6.58151	6.6361
1478	8.89356	8.87323	8.74504	8.6766	8.96324	8.89319	8.59526	8.39786	8.78689	8.64417	8.54077	8.54041	8.65759	8.5661	8.68957	8.69112	8.72185	8.46765	8.3664	8.35399	8.87504	8.94946	8.52293	8.60638	8.81725	8.80538	8.92617	8.97611	8.49785	8.4518	8.45645	8.37536	8.72779	8.67467	8.78386	8.72489	8.63472	8.65642	8.63613	8.78083	8.58783	8.93538	8.69648	8.63806	8.49369	8.42413	8.50043	8.66946	8.44268
1479	7.84759	7.87149	8.01707	7.90147	7.88803	7.73759	7.62355	7.61747	7.88488	7.77195	7.91858	7.82446	7.83906	7.85242	8.11279	7.9642	7.69741	7.70682	7.69904	7.79026	7.80845	7.73232	7.90108	7.84404	7.88973	7.89741	7.89671	7.96833	7.63879	7.66554	7.66329	7.65505	7.9146	7.88831	7.93688	7.73994	7.87951	7.93851	7.64058	7.67056	7.82461	7.72239	7.89203	7.91988	7.86102	7.84403	7.91638	7.85629	7.68696
1486	9.15651	9.20342	9.11946	9.19343	9.11201	9.0222	9.46216	9.44876	9.07233	8.79572	9.02402	8.98172	9.11771	9.1673	9.24784	9.18512	9.01715	9.03338	9.5602	9.52212	8.8923	8.92819	9.12007	8.92819	9.18467	9.20386	9.13574	9.13699	9.04559	9.23978	9.3432	9.31783	8.79518	8.90145	9.16094	9.08271	8.9759	8.74305	9.37049	9.527	9.26605	9.13553	9.14716	9.04044	9.17499	9.03916	9.00769	8.95787	8.99244
1487	8.20213	8.13867	8.07679	8.01885	8.20327	8.24941	8.21357	8.27543	8.21543	8.27942	8.18829	8.26968	8.36271	8.29873	8.12117	8.0741	8.13929	8.08966	8.1153	8.22652	8.1253	8.15819	8.01638	8.21003	8.09486	7.90782	8.08652	8.2074	8.26632	8.29493	8.25892	8.22086	8.21846	8.08672	8.1869	8.09761	8.16873	8.18383	8.30277	8.11951	8.02554	8.1618	8.29676	8.21546	8.14694	8.23557	8.08134	8.14874	8.29921
1488	7.21955	7.0517	7.18122	7.00283	6.82927	6.93367	7.50091	7.28686	7.00852	6.86107	7.03668	7.06098	7.13557	7.15455	7.27853	7.20241	6.84091	6.99778	7.17663	7.09756	6.98754	6.83127	6.74009	6.73151	7.115	6.97047	7.00725	7.10978	7.01997	7.03954	7.185	7.08923	7.05763	7.03375	6.85457	6.87567	7.11557	7.0378	7.01514	6.85267	6.93441	6.97998	7.21315	7.1181	7.33484	7.12323	6.86163	7.06219	6.9479
1491	6.72759	6.57275	6.65791	6.55271	6.40126	6.61234	6.58316	6.66639	6.58569	6.51311	6.59742	6.58343	6.6907	6.58988	6.6166	6.60799	6.4436	6.45208	6.47458	6.65111	6.573	6.65468	6.60429	6.50172	6.6416	6.53847	6.50741	6.59988	6.55858	6.58611	6.58212	6.57078	6.49682	6.50612	6.57902	6.57829	6.5742	6.63364	6.48359	6.69713	6.57505	6.63653	6.60596	6.58787	6.63515	6.5216	6.5697	6.70137	6.44674
1493	8.72281	8.78429	8.21906	8.27232	8.57567	8.33464	8.07179	8.18283	8.60496	8.60549	8.33527	8.42303	8.70092	8.56486	8.74659	8.71851	8.71395	8.61471	7.13906	7.16181	9.04427	9.19699	7.98778	7.56428	8.68621	8.82623	8.95706	9.10594	8.76145	8.85542	8.08618	8.00387	8.89378	8.79102	8.40074	8.39272	8.48465	8.61528	8.53976	8.53618	8.75535	8.77015	8.09204	8.28402	8.15184	8.25663	8.15296	8.08085	7.77067
1495	10.6911	10.5277	10.2956	10.1999	10.0364	10.261	11.1602	11.0111	10.285	10.1331	10.5905	10.6094	10.8081	10.5938	11.0229	10.8799	10.3086	10.5777	10.756	10.7351	10.5105	10.5627	9.65696	9.6448	10.3496	10.2087	10.0364	9.8359	10.1716	10.3841	10.8424	10.7974	10.6708	10.5513	10.3275	10.5627	10.2469	10.1137	10.1018	9.81603	10.2409	10.6034	10.6911	10.3899	10.7807	10.6253	10.1591	10.2618	10.7851
1496	6.36631	6.49665	6.48701	6.35488	6.55592	6.62696	6.56957	6.4662	6.5255	6.46193	6.50187	6.4339	6.49675	6.59341	6.49227	6.5796	6.5036	6.54529	6.53853	6.49086	6.56759	6.63245	6.60782	6.58804	6.61258	6.5766	6.56441	6.65663	6.68404	6.54886	6.60851	6.57078	6.65215	6.58597	6.58184	6.67522	6.48269	6.56942	6.65343	6.49367	6.64575	6.55969	6.51637	6.57945	6.48362	6.51517	6.61768	6.55786	6.64812
1497	6.80192	6.82811	6.75055	6.79634	6.55193	6.6438	6.70234	6.60558	6.79072	6.66214	6.79232	6.80121	6.78264	6.71872	6.82209	6.79418	6.78157	6.79563	6.71688	6.66484	6.81081	6.73975	6.70995	6.56759	6.78167	6.67751	6.74781	6.67782	6.72789	6.73976	6.63083	6.58612	6.86154	6.85681	6.72464	6.69603	6.88235	6.87676	6.70742	6.56422	6.66701	6.58463	6.81743	6.91028	6.69527	6.58166	6.60534	6.62558	6.78182
1500	6.84969	6.66296	6.79235	6.81113	6.79001	6.79342	6.81567	6.83882	6.74793	6.69712	6.7901	6.72314	6.82335	6.808	6.7371	6.74	6.72056	6.81074	6.79787	6.73754	6.72384	6.70501	6.66559	6.70263	6.82693	6.80323	6.75363	6.77816	6.72355	6.78789	6.99799	6.80842	6.80475	6.78342	6.79689	6.73193	6.77791	6.74043	6.81284	6.79303	6.79658	6.82324	6.87204	6.82449	6.87502	6.79853	6.70602	6.83928	6.74494
1506	6.8033	6.7769	6.94129	6.96362	6.88774	6.94615	6.81358	6.81238	6.83592	6.63379	6.75106	6.85869	6.85144	6.88965	7.14855	7.23293	7.01726	7.01748	7.11405	6.91708	6.94134	7.04816	6.95038	6.7692	6.72728	6.93553	6.89083	6.92821	6.69025	6.8794	6.58527	6.76251	6.87222	6.86525	6.82873	6.74063	6.80115	6.84383	6.73776	6.6294	6.64946	6.74529	6.651	6.62946	6.72891	6.78746	6.86321	6.85964	6.87834
1509	9.20252	8.96842	8.39771	8.28557	8.26221	8.24693	9.34898	9.6011	8.5011	8.79668	9.11558	9.27766	8.52519	8.83139	8.68338	8.67342	8.3458	8.69054	9.99483	10.1454	8.48074	8.46126	8.39832	8.443	9.27854	9.22151	8.33743	8.44997	9.44876	8.91877	8.78023	8.94307	9.13426	9.39475	8.63542	8.382	9.12782	9.22283	8.88616	9.11436	8.91172	8.99648	9.72228	9.66134	9.3095	9.29757	8.66542	8.46588	9.14417
1511	6.57976	6.59704	6.71988	6.70783	6.57787	6.5368	6.69284	6.80557	6.7587	6.84025	6.68593	6.6506	6.56628	6.63887	6.80127	6.90049	6.50171	6.53019	7.35018	7.42047	7.26773	7.24736	6.56456	6.52911	6.5889	6.62699	6.4595	6.61805	6.53552	6.60092	8.33181	8.43931	6.52741	6.60156	6.43286	6.50887	6.52953	6.6011	6.50844	6.51635	6.83756	6.75588	7.13867	7.14695	7.01505	7.02055	6.57292	6.5561	6.62759
1513	6.4746	6.31746	6.65581	6.50796	6.46999	6.5281	6.63631	6.5732	6.68118	6.5111	6.59154	6.55509	6.55013	6.52741	6.71748	6.49538	6.57829	6.68502	6.65539	6.53522	6.5896	6.63086	6.50302	6.57628	6.46767	6.57198	6.45648	6.50081	6.392	6.64301	6.48962	6.46901	6.60778	6.54905	6.68823	6.46965	6.55547	6.62221	6.55391	6.49558	6.38713	6.4266	6.53172	6.48425	6.44085	6.44192	6.51474	6.59032	6.57755
1514	12.7095	13.2304	12.0947	12.4772	12.899	12.6741	13.5521	13.6015	12.4229	12.6668	13.1565	12.6335	12.4036	12.804	12.8165	13.0212	13.0741	12.8742	13.4437	13.6314	12.3871	12.8866	12.181	11.7762	12.769	13.13	13.1016	13.3088	13.2181	12.9235	11.9911	12.7537	12.8742	13.4319	12.75	12.301	13.1798	13.4006	12.2567	12.6174	12.8866	12.2414	12.601	12.9406	13.1756	13.4006	13.1377	12.9275	12.87
1515	6.58314	6.47794	6.4912	6.58324	6.61392	6.50868	6.63078	6.67905	6.55179	6.57459	6.49991	6.65992	6.64816	6.63214	6.60681	6.51832	6.58158	6.56896	6.68225	6.47843	6.65989	6.56629	6.64143	6.61836	6.67623	6.66024	6.60808	6.72297	6.66566	6.62532	6.53507	6.57985	6.65764	6.63923	6.62372	6.63267	6.74834	6.64788	6.72035	6.69713	6.56029	6.57364	6.65907	6.63106	6.67687	6.51375	6.59151	6.58527	6.65949
1519	8.05971	8.03824	7.95534	7.97911	8.03757	8.30827	8.04283	8.01802	7.9728	8.13346	8.26146	8.11549	7.9002	7.8026	8.11036	8.07082	8.01147	8.07689	8.37861	8.41227	8.28783	8.21819	8.23715	8.38309	8.38154	8.32442	8.18696	8.26115	8.27216	8.38169	8.03529	8.0814	8.2042	8.13959	8.37397	8.23923	8.23615	8.20835	8.22267	8.29905	8.27385	8.08203	8.26392	8.38882	8.26083	8.348	8.40683	8.31677	8.29211
1520	9.23847	9.28189	9.0949	9.1267	8.77323	8.80237	9.2083	9.19738	8.70859	8.76802	9.12253	9.20762	8.90759	8.928	9.53046	9.42235	8.60391	8.71545	9.39475	9.29132	8.84715	8.98213	8.52148	8.47236	9.29827	9.2525	8.60891	8.66712	8.69588	8.78368	8.62875	8.72906	9.32581	9.46531	8.77156	8.88748	9.43281	9.41762	8.65927	8.70219	8.86703	8.84419	9.36506	9.28898	9.32812	9.21916	8.94053	8.80385	9.21916
1521	7.32068	7.42073	7.62618	7.49122	7.08222	7.08375	7.30149	7.33306	8.28468	8.31562	8.09125	8.04756	7.83797	7.8717	7.4327	7.51189	7.2573	7.21538	7.32739	7.49274	7.86144	7.87993	7.86813	7.64933	7.81083	7.72502	8.05369	8.00549	7.89813	7.87886	7.14231	7.10196	7.48542	7.34536	7.65996	7.56114	7.05224	7.00905	7.48879	7.50604	7.53112	7.44565	7.0845	7.18631	7.56586	7.58896	7.50674	7.45525	7.70363
1522	10.6767	10.6905	10.7307	10.7615	10.2729	10.4101	10.7236	10.6982	10.6556	11.0992	11.1299	11.3342	11.1076	11.1761	10.9083	10.9852	10.2582	10.348	11.3228	11.2731	10.6293	10.5149	10.3374	10.4903	10.853	10.6708	10.0481	10.0557	10.5144	10.3812	10.5712	10.7635	11.3994	11.3915	10.2532	10.4126	11.4449	11.5216	10.1628	9.99028	10.2602	10.3774	10.8182	10.7974	10.694	10.501	10.6788	10.6052	10.9645
1523	7.27995	7.41798	7.3003	7.39352	7.46895	7.59176	7.813	7.83171	7.47298	7.51263	7.48472	7.64075	7.91045	7.81403	7.56826	7.64186	7.4497	7.58285	7.82776	7.79976	7.36788	7.44415	7.59085	7.71411	7.55747	7.61172	7.56481	7.52796	7.68718	7.65629	8.10473	8.01244	7.85575	7.73397	7.59777	7.59564	7.71471	7.85329	7.82517	7.76384	7.67203	7.59497	7.80823	7.80763	8.01969	7.94248	7.50158	7.55143	7.59767
1525	6.4785	6.4473	6.52203	6.57928	6.52211	6.46811	6.47395	6.36354	6.48052	6.40808	6.65388	6.47427	6.50828	6.60186	6.45696	6.36753	6.49208	6.6172	6.42973	6.42897	6.51058	6.38664	6.60605	6.56759	6.55714	6.51678	6.48097	6.47018	6.62486	6.63003	6.55186	6.53182	6.63867	6.60023	6.55191	6.53508	6.5667	6.5253	6.52562	6.51635	6.56859	6.50396	6.51	6.54807	6.63667	6.57231	6.53787	6.55437	6.44277
1534	7.26127	7.40048	7.34587	7.25397	7.40249	7.23607	7.07776	7.05963	7.46499	7.22237	7.31053	7.44694	7.2338	7.17634	7.19875	7.1912	7.48559	7.35342	7.13342	7.33856	7.24094	7.30854	7.16468	7.20167	7.16041	7.08006	7.28561	7.20927	7.09292	7.33434	7.17298	7.18058	7.06053	7.15697	7.18657	7.3249	7.15536	7.11291	7.32778	7.349	6.98576	7.25228	6.99349	7.11543	7.14945	7.14701	6.96523	6.92255	7.06157
1535	12.3654	12.1625	12.42	12.2088	11.7743	11.6618	12.2542	12.1746	12.3076	12.3146	12.2804	12.2804	12.333	12.0779	12.3277	12.2491	12.3411	12.5383	12.2933	12.1202	11.8809	11.8724	11.8949	11.9374	11.9931	12.0301	12.0095	11.7369	11.8209	11.917	12.3465	12.1365	12.4283	12.2187	11.9315	12.1722	12.2263	12.0281	12.1916	12.0624	11.8138	11.9953	12.364	12.3492	12.3358	12.2517	12.0257	12.0406	12.244
1537	10.3316	10.092	9.92424	9.94911	10.1457	10.0692	10.0735	10.0975	9.94421	9.94455	9.92625	9.83777	10.0281	10.0582	9.96693	9.74102	9.82757	9.6282	9.84196	9.97359	9.99544	9.92137	9.79345	9.68623	9.97159	9.90322	10.0706	10.1178	9.87113	10.1025	9.77009	9.79893	10.2045	10.1843	9.99941	10.0752	9.92768	9.76707	9.78919	9.76591	9.82241	9.85155	9.9928	10.2214	9.85816	9.73428	9.87442	9.91109	9.61054
1538	6.56127	6.70387	6.66548	6.62245	6.68066	6.61667	6.63433	6.51994	6.46633	6.61607	6.49186	6.59647	6.62645	6.60356	6.60173	6.45066	6.54687	6.61441	6.5486	6.63722	6.61311	6.64077	6.57131	6.52747	6.66364	6.68823	6.64913	6.53516	6.66428	6.55562	6.61712	6.65243	6.67983	6.67567	6.72325	6.52914	6.58524	6.71718	6.60187	6.72863	6.58358	6.66936	6.51956	6.59311	6.50581	6.5122	6.62463	6.59503	6.50028
1540	7.29598	7.16834	7.29955	7.33502	6.90254	6.96665	6.96884	7.13906	7.14965	7.24512	7.12913	7.09055	6.98337	7.13414	7.26076	7.32645	7.24722	7.32256	7.01649	7.02945	7.30704	7.04931	6.92041	6.89067	7.05619	7.19832	7.32989	7.33291	7.22777	7.24512	7.10264	7.03503	7.11405	7.11389	7.02496	6.92382	7.00386	6.99325	7.04314	6.94692	6.95186	7.07492	7.17999	7.08932	7.23223	7.09334	7.08852	7.07886	6.9735
1545	10.9995	10.8506	10.4036	10.4851	10.5824	10.6848	11.0685	10.9891	11.5929	11.754	11.4833	11.1863	11.2404	11.2102	12.0877	12.181	10.2003	10.534	12.2161	12.5941	11.3441	11.3115	11.1285	11.0882	11.4092	11.1719	11.4536	11.3964	11.9355	11.8313	11.2163	11.1924	12.3516	12.5782	11.0567	10.9339	11.9395	11.9272	11.5876	11.6528	11.2464	11.1931	10.7087	10.638	10.9142	10.9001	11.0439	11.0387	11.1761
1549	6.56318	6.45974	6.5893	6.47124	6.62419	6.4085	6.56378	6.61521	6.5919	6.47211	6.4737	6.43766	6.60023	6.5882	6.63	6.47407	6.60161	6.50322	6.67037	6.61379	6.56063	6.45553	6.60958	6.62498	6.49938	6.63298	6.593	6.44949	6.6004	6.54728	6.64618	6.53672	6.52741	6.56578	6.57751	6.41903	6.46652	6.51821	6.65169	6.65836	6.58027	6.5279	6.46977	6.6099	6.57111	6.50697	6.64346	6.48091	6.51956
1553	6.54077	6.69091	6.71438	6.55856	6.52989	6.46585	6.43826	6.69926	6.63334	6.57235	6.40293	6.66142	6.63192	6.69703	6.6166	6.58573	6.64279	6.45388	6.48396	6.59972	6.64695	6.63579	6.65117	6.61691	6.59297	6.57198	6.68658	6.63587	6.69881	6.66026	6.60508	6.56162	6.70793	6.68022	6.58342	6.62676	6.5538	6.62402	6.6001	6.668	6.50842	6.54461	6.58848	6.64876	6.53112	6.68424	6.7442	6.63195	6.61424
1571	6.48483	6.46373	6.44855	6.58539	6.57192	6.55405	6.50226	6.64361	6.53569	6.38905	6.49003	6.57689	6.48857	6.47579	6.56323	6.52808	6.53483	6.57351	6.70768	6.59793	6.47144	6.57352	6.56967	6.48275	6.51119	6.66162	6.49112	6.51186	6.50711	6.51338	6.56457	6.58747	6.53044	6.62915	6.51995	6.57647	6.52208	6.60941	6.62893	6.61475	6.61729	6.39714	6.51	6.45397	6.60876	6.5216	6.5129	6.61903	6.52614
1573	6.65165	6.57076	6.87607	6.73425	6.81201	6.79945	6.58701	6.62054	6.7605	6.69231	6.72899	6.8164	6.72141	6.7158	6.54795	6.58976	6.71917	6.59808	6.62378	6.54475	6.74297	6.7955	6.72657	6.70585	6.81656	6.67613	6.76791	6.80319	6.42579	6.45261	6.67297	6.56925	6.65496	6.63187	6.89879	6.73244	6.62203	6.58491	6.70742	6.60827	6.80876	6.70117	6.70392	6.64442	6.78837	6.70758	6.84383	6.74957	6.7576
1583	6.71274	6.69091	6.8714	6.73605	6.90433	6.66197	6.90478	6.81238	6.74534	6.82595	6.80293	6.79306	6.78893	6.80702	6.73535	6.93249	6.82398	6.80078	6.64948	6.88742	6.78456	6.63245	6.72187	6.71647	6.77854	6.83495	6.85923	6.89096	6.96336	6.9083	6.80135	6.76574	6.87898	6.92089	6.77424	6.73676	6.84727	6.77257	6.84046	6.72513	6.73016	6.78883	6.85238	6.82273	6.7784	6.80085	6.69295	6.75392	6.70332
1588	6.61312	6.6207	6.51612	6.70783	6.64988	6.63129	6.41699	6.56304	6.57002	6.58296	6.50794	6.38328	6.57221	6.6406	6.60334	6.56345	6.53824	6.64776	6.62203	6.66689	6.61311	6.66641	6.59948	6.56479	6.67034	6.6471	6.59125	6.7412	6.61595	6.59321	6.69287	6.71485	6.63081	6.67896	6.71915	6.44044	6.55723	6.66401	6.44247	6.67585	6.63781	6.40666	6.59162	6.56521	6.54219	6.77463	6.55889	6.47717	6.47929
1591	6.35449	7.93807	6.37259	6.46289	8.0637	6.31181	6.39924	9.82055	6.39651	7.215	7.25964	6.36967	6.35568	9.69107	6.39276	7.12759	7.18128	6.45761	6.32044	8.27862	6.38795	7.60214	8.15081	6.41925	6.37139	7.33349	6.399	7.09789	7.94668	6.32408	6.38148	11.0909	6.38843	8.52201	7.67506	6.3035	6.35541	9.09826	6.4167	8.96469	9.71784	6.37551	6.35886	11.0922	6.35501	9.9836	6.62816	6.3686	6.4688
1593	7.99475	7.72204	7.3139	7.27098	7.06659	7.34003	8.51417	8.03378	7.66706	7.45786	8.28618	8.25578	7.84243	7.58547	8.35149	8.07675	8.29095	8.7213	9.16162	8.58698	7.39024	7.23745	6.88024	7.09866	8.38294	8.08274	7.60264	7.47364	7.18561	7.36107	7.86765	7.45319	8.36493	7.7593	7.99422	8.40652	8.7942	8.22596	7.64868	7.51709	7.06399	7.44321	7.74227	7.43553	8.13449	7.76724	7.47192	7.63756	7.44951
1594	6.66239	6.72254	6.72377	6.77534	6.63582	6.75418	6.72779	6.577	6.65723	6.80283	7.09732	7.01722	6.6509	6.65908	6.73707	6.63637	6.98779	6.88695	6.72308	6.84852	6.76761	6.72107	6.61942	6.68103	6.79917	6.77301	7.04042	7.07677	6.77304	6.71328	6.74712	6.63255	6.94537	6.83643	6.86176	6.94993	6.76135	6.83981	6.62432	6.55547	6.65579	6.7482	6.69494	6.84459	6.84402	6.65372	6.75261	6.61399	6.62291
1595	7.47663	7.32221	7.16384	7.09366	7.29159	7.46676	7.39367	7.25739	7.3747	7.28489	7.39294	7.40689	7.29859	7.35138	7.15722	7.20024	7.66609	7.47002	7.57913	7.53527	7.62209	7.42782	7.44108	7.4476	7.61624	7.64741	7.87697	8.09422	7.42209	7.50702	7.48579	7.56586	7.24074	7.33696	7.40807	7.29352	7.49412	7.37514	7.32364	7.43602	7.91902	7.79935	7.77343	8.02802	7.5727	7.67791	7.53238	7.61784	7.35771
1601	7.80161	7.84488	7.74675	7.78495	7.83803	7.74569	8.838	8.92041	7.96216	7.97093	8.15243	7.99328	8.19198	8.2456	7.60334	7.62857	8.06293	8.02106	8.82601	9.00754	7.80849	7.88173	7.58526	7.54386	7.99029	8.09176	7.66746	7.53529	8.18933	8.08315	8.18877	8.41188	8.3567	8.42987	8.09109	8.00509	8.30047	8.31179	7.85229	8.05293	7.75481	7.7822	8.63867	8.62935	8.05042	8.15634	8.07531	7.94033	7.90442
1602	6.57266	6.78436	6.70439	6.57312	6.67654	6.75195	6.82959	6.8287	6.67314	6.64587	6.6059	6.65992	6.71749	6.68209	6.76515	6.65637	6.65767	6.72508	6.79666	6.92761	6.64542	6.82955	7.11998	7.24101	6.58323	6.58291	6.68658	6.67465	6.80783	6.83733	6.94557	6.99751	6.94025	6.93065	6.7806	6.80004	6.7401	6.89057	6.84708	6.86992	6.72189	6.71835	6.91575	6.95811	6.73698	6.77923	6.7899	6.85295	6.92476
1603	11.9779	11.8566	11.7614	11.8119	11.9566	11.8508	11.6241	11.612	11.801	11.6474	11.7558	11.6961	11.5876	11.5526	11.78	11.7914	11.799	11.8642	11.5424	11.471	11.7425	11.8352	11.7314	11.735	11.6581	11.5841	11.6944	11.6034	11.7834	11.7687	11.2731	11.2058	11.8831	11.8392	11.7968	11.95	11.6872	11.7405	11.5576	11.633	11.6618	11.5771	11.6797	11.3862	11.4011	11.5458	11.5787	11.6313	11.7651
1606	7.19869	7.09475	7.16265	7.11174	7.31652	7.30036	7.12335	7.19621	7.22925	7.32479	7.09003	7.02211	7.12466	7.16982	7.05298	7.08674	7.46593	7.46008	7.18017	7.20651	7.18975	7.18877	7.52838	7.45501	7.02537	7.01981	7.00877	7.12718	7.15723	7.2444	7.23053	7.14344	7.20189	7.15108	7.21106	7.22284	7.1331	7.08771	7.24061	7.25455	7.27273	7.34787	7.08515	7.0401	7.0583	7.01744	7.32621	7.39956	7.3635
1612	8.03647	8.09956	7.97477	8.00291	8.00078	7.80224	8.31576	8.29501	7.74845	8.02556	7.30318	7.25805	7.96025	8.08748	8.22964	8.13805	8.26663	8.42494	8.53249	8.60619	8.38428	8.60747	7.09525	7.01046	7.93755	7.88482	7.64048	7.65354	7.51952	7.4471	7.93807	8.10686	8.44762	8.68263	7.91311	7.87874	8.0876	8.2686	7.79398	7.79282	8.27707	8.42041	8.62251	8.58609	8.15601	8.06492	7.58846	7.54229	8.50877
1613	6.9036	6.74002	6.93941	6.86784	6.73974	6.82373	6.95733	7.00775	6.82893	6.9412	6.88213	6.79886	6.85344	6.84187	6.84659	6.7907	6.90848	6.83079	6.76926	6.83036	6.76139	6.74937	6.83658	6.94457	6.80201	6.88304	6.71465	6.76319	6.8484	6.77851	6.71565	6.78604	6.79149	6.73038	6.7321	6.84507	6.73016	6.76711	6.65689	6.67907	6.76861	6.96749	6.8327	6.70107	7.0784	6.75896	6.92583	6.90724	6.84314
1615	11.6296	11.7127	11.6204	11.6816	11.9089	11.9415	11.7521	11.9355	11.6797	11.6137	11.506	11.5441	11.4745	11.5405	11.4693	11.3292	11.8939	11.921	11.5162	11.4571	11.8392	11.8527	11.617	11.6404	11.7893	11.7484	12.0736	12.0779	11.6797	11.6599	11.4156	11.4059	11.4396	11.7092	11.849	11.724	11.3711	11.398	11.7466	11.6979	11.6204	11.6907	11.5526	11.3228	11.3896	11.2448	11.6923	11.5841	11.4762
1616	7.67161	7.65655	7.70417	7.71886	7.59394	7.56586	7.40672	7.46826	7.4782	7.74758	7.70233	7.44512	7.46713	7.64357	7.58157	7.51189	7.47182	7.52702	7.56073	7.3907	7.51151	7.50221	7.41199	7.35301	7.36645	7.52744	7.49312	7.64334	7.46048	7.44239	7.47031	7.54509	7.57793	7.51765	7.64968	7.65935	7.45467	7.45577	7.52444	7.39918	7.52088	7.43733	7.50139	7.41663	7.37178	7.44668	7.18128	7.38642	7.48268
1621	6.53341	6.57467	6.65581	6.56451	6.94157	6.82896	6.63999	6.73341	6.56616	6.51938	6.45361	6.56497	6.64415	6.63559	6.51238	6.55125	6.81502	6.63192	6.43993	6.51399	6.57116	6.5411	6.94367	6.93043	6.5303	6.48302	6.53523	6.50868	7.00204	6.88881	6.64928	6.58314	6.49519	6.58844	6.73633	6.72667	6.54827	6.56594	7.08517	7.04264	6.77779	6.80678	6.65762	6.66318	6.45857	6.58617	6.6965	6.79758	6.90469
1622	10.1998	10.4283	10.3431	10.2662	10.2838	10.2321	10.4123	10.3024	10.3768	10.2233	10.1554	10.2225	10.0371	10.0365	10.2851	10.2832	10.2565	10.3082	10.3733	10.2889	10.3553	10.302	10.1528	10.1197	10.4202	10.3605	10.3196	10.3134	10.3346	10.409	10.1186	10.1247	10.4456	10.4264	10.3388	10.2803	10.2596	10.2061	9.85935	9.85709	10.3668	10.322	10.4422	10.41	10.2719	10.2852	10.4003	10.2389	10.3805
1628	6.75716	6.79368	6.67472	6.72624	6.57992	6.82138	6.72779	6.72837	6.7737	6.90969	6.83733	6.79037	6.70019	6.60004	6.75237	6.83403	6.73753	6.76904	6.78409	6.68322	6.78306	6.69469	6.81289	6.93972	6.57383	6.63441	6.54352	6.66121	6.80649	6.64478	6.5987	6.68273	6.7268	6.74764	6.75836	6.75228	6.81151	6.81168	6.67377	6.68069	6.75832	6.66936	6.52111	6.789	6.59892	6.68152	6.79147	6.76117	6.84449
1629	6.84487	6.68109	6.83432	6.79004	6.73582	6.72254	6.68889	6.67172	6.72232	6.76684	6.8225	6.74701	6.7235	6.83012	6.66498	6.7136	6.77404	6.75744	6.66358	6.73244	6.68072	6.75548	6.83288	6.89982	6.89191	6.70846	6.61118	6.76176	6.69314	6.66793	6.84422	6.68724	6.69758	6.66823	6.76831	6.65623	6.89807	6.75683	6.7292	6.73697	6.73611	6.66575	6.74969	6.68336	6.68161	6.70758	6.7821	6.86337	6.97764
1632	7.56802	7.74261	7.4704	7.74183	7.85229	7.63785	7.55423	7.6999	7.50527	7.30948	7.68425	7.65645	7.59869	7.60706	7.46618	7.46826	7.63722	7.42922	7.49312	7.64218	7.51613	7.73328	7.51546	7.50249	7.52013	7.4983	7.47663	7.50285	7.63425	7.56578	7.51538	7.69069	7.61526	7.62275	7.79603	7.74021	7.68097	7.61957	7.69898	7.49918	7.61805	7.5042	7.69329	7.59182	7.61858	7.80619	7.51594	7.45143	7.46618
1633	9.77468	9.91047	10.1117	10.254	10.0769	9.84942	9.63748	9.63458	9.90549	9.7812	9.80741	9.86158	9.74189	9.65356	9.78856	9.79711	9.77321	9.86355	9.73399	9.74376	9.60656	9.77468	10.099	10.0877	9.51774	9.68681	9.65042	9.57474	9.70867	9.82581	9.49647	9.37526	9.74313	9.62035	9.76536	9.65073	9.76298	9.99411	9.90766	9.83777	9.64106	9.57572	9.7248	9.62434	9.80382	9.71181	9.86859	9.92037	10.0335
1641	6.44918	6.46171	6.61385	6.52612	6.64431	6.45289	6.57924	6.48479	6.61709	6.5111	6.51564	6.52924	6.48027	6.49767	6.45902	6.48714	6.61148	6.71691	6.53853	6.52187	6.60623	6.5299	6.54076	6.66854	6.661	6.55735	6.54509	6.61661	6.54025	6.54084	6.51839	6.63116	6.52741	6.49862	6.56293	6.61318	6.57776	6.63055	6.7021	6.60493	6.48945	6.65903	6.91437	6.55151	6.49538	6.6013	6.60534	6.56458	6.45029
1642	7.85765	7.82542	7.67371	7.72588	7.77237	7.9365	7.72547	7.67024	7.64761	7.96371	7.64904	7.69768	7.82157	7.73896	7.66292	7.6101	7.57659	7.61338	7.55382	7.64999	7.84866	7.73208	7.66703	7.6376	7.72375	7.63521	7.79811	7.74998	7.71695	7.77672	7.72453	7.68808	7.77341	7.69635	7.64786	7.76597	7.66139	7.76968	7.69918	7.59215	7.78987	7.79351	7.92716	7.91571	7.63353	7.69537	7.75614	7.82466	7.6626
1643	6.7726	6.86588	6.84301	6.78828	6.77937	6.73021	6.63999	6.77311	7.03364	7.10526	6.70581	6.85775	6.71875	6.69439	6.88099	6.86851	6.81623	6.86479	6.74883	6.66484	6.88388	6.91421	6.84577	6.77409	6.87695	6.73412	6.83231	6.68365	7.024	6.96202	6.53977	6.61934	6.79262	6.79554	6.79774	6.70589	6.63131	6.63205	6.77707	6.8225	6.98061	6.95889	6.72325	6.59988	6.64237	6.74811	6.70823	6.66884	6.85832
1646	6.50365	6.76296	6.55804	6.5036	6.53991	6.70849	6.72779	6.73007	6.36067	6.43042	6.64251	6.66464	6.50667	6.66228	6.45304	6.57533	6.61654	6.59505	6.62032	6.69546	6.5144	6.50698	6.44337	6.61836	6.58192	6.6914	6.70404	6.6031	6.75119	6.75968	6.6274	6.56468	6.70931	6.73955	6.49469	6.51296	6.61317	6.5949	6.6405	6.53434	6.56859	6.59498	6.5289	6.53305	6.64237	6.63369	6.54653	6.56293	6.5381
1647	7.49103	7.61482	7.37075	7.33888	7.55922	7.47029	7.58872	7.60378	7.42693	7.46927	7.50467	7.54073	7.46371	7.6505	7.81825	7.90582	7.78855	7.5191	7.37785	7.56668	7.36315	7.38414	7.61437	7.39436	7.33268	7.60464	7.31154	7.44869	7.57632	7.61017	7.4096	7.58853	7.60353	7.76104	7.42045	7.47729	7.53258	7.74657	7.27284	7.53874	7.51736	7.33151	7.31892	7.50316	7.46112	7.48026	7.75606	7.56778	7.44565
1649	7.94524	8.18373	8.37103	8.3725	7.92091	7.601	8.42335	8.33402	8.06858	7.91017	7.83104	7.97254	8.06396	7.9609	8.35841	8.29051	7.94171	8.06589	8.84813	8.61996	8.32232	8.30883	8.33587	8.08192	7.92997	7.90581	7.86314	7.90368	7.67139	7.797	7.87683	7.9969	8.04794	7.93663	7.76937	7.83955	7.95118	7.97173	8.03998	8.07195	7.76892	7.90429	7.73525	7.98563	8.08938	8.03647	8.05369	8.1253	7.92411
1650	10.9326	11.077	10.7952	10.6755	10.6428	10.6645	10.6905	10.6278	10.84	10.7625	10.9596	10.8081	10.7329	10.6351	10.7518	10.7172	10.6677	10.7087	10.7162	10.558	10.7721	11.0587	10.8329	10.8006	10.6566	10.793	10.6993	10.6698	11.056	10.9431	10.5495	10.6818	10.69	10.6982	10.7066	10.7896	10.592	10.6687	10.7247	10.7066	10.6089	10.734	10.6708	10.7605	10.6303	10.6546	10.7881	10.6517	10.5452
1653	10.3563	10.1709	10.3522	10.4593	10.4637	10.2806	10.1821	10.2425	10.2641	10.2729	10.2939	10.2705	10.4511	10.4448	10.1637	10.2509	10.2858	10.2279	10.2555	10.3496	10.4288	10.3697	10.3358	10.3292	10.2983	10.4483	10.3522	10.407	10.5551	10.2532	10.1046	10.0855	10.6259	10.4642	10.5703	10.426	10.3118	10.4993	10.3341	10.2241	10.428	10.3849	10.1404	10.1972	10.0478	10.2363	10.379	10.4615	10.2454
1654	9.07095	9.05997	8.93235	8.98411	8.72383	8.91237	8.96886	8.95211	8.76426	8.99865	8.7647	8.76104	8.88933	8.85217	8.78751	8.77615	8.86276	8.77215	9.05081	8.93514	8.78955	8.79131	9.02481	9.15238	9.16243	9.20698	8.88625	9.05349	9.01909	8.87511	8.90629	8.9006	8.8254	8.77041	9.12315	9.23496	8.82442	8.8826	9.05806	8.96293	8.826	8.78512	8.93741	8.93555	8.92623	8.80496	8.98819	9.1077	8.77064
1655	10.0534	10.0996	10.1517	10.2371	10.2064	10.1731	10.2455	10.2755	10.0082	9.74003	9.95598	10.1027	10.1806	10.1556	10.0614	10.0729	10.2431	10.0104	9.98282	9.94529	10.1672	10.2295	9.99874	10.1088	10.2916	10.2388	10.3179	10.1702	10.1155	10.1723	10.1217	10.15	10.1473	10.0881	10.1297	10.2286	10.0649	9.98794	10.1156	10.1085	10.0544	10.1491	10.1025	9.85733	10.0449	10.0886	10.0943	10.0686	10.0668
1656	7.10526	6.94762	7.00588	7.01199	7.0734	7.03327	6.88735	7.05315	6.9452	6.99998	6.87617	6.83319	7.12183	7.09211	7.1551	7.18638	6.87853	6.87236	6.92204	6.95511	6.9847	6.90143	6.77667	6.90511	6.88574	6.92611	6.91575	7.05614	7.02264	6.81366	7.11069	7.10012	6.98677	6.99251	6.92045	6.9257	6.956	7.06136	6.89914	6.81848	7.10777	6.94176	7.01824	6.97034	7.08355	7.14126	7.00386	6.87398	6.9479
1657	6.72604	6.6207	6.71796	6.78442	6.55193	6.57818	6.98938	6.68653	6.67493	6.71373	6.68382	6.67522	6.67468	6.87952	6.71596	6.96462	6.99587	6.89521	6.91733	7.02202	6.77111	6.81422	7.01748	6.99963	6.87547	6.7546	6.86377	6.89855	6.98164	6.94908	6.86233	6.89645	6.84705	6.84299	6.90272	6.69996	6.79023	6.77567	6.74749	6.98883	6.81172	7.00034	6.84805	6.90061	7.03477	6.95006	7.03182	7.06559	7.07587
1659	7.17887	7.21555	7.2398	7.25516	7.0734	7.14413	7.34882	7.22989	7.2795	7.17346	7.19762	7.1544	7.21609	7.2958	7.16614	7.23007	7.1073	7.13564	7.31156	7.17544	7.07048	7.1181	7.30434	7.15156	7.4823	7.35	7.26286	7.04497	7.14841	7.0095	7.0499	7.23184	7.13	7.08683	7.11265	7.1079	7.36329	7.22671	7.04092	7.24912	7.25705	7.04167	7.39821	7.33601	7.3234	7.29914	7.1745	7.12543	7.18827
1660	7.28723	7.26355	7.27344	7.25014	7.31622	7.23921	7.14114	7.19214	7.07541	7.08487	7.15623	7.05322	7.15942	7.16058	7.16922	7.19781	7.14679	7.21042	7.0588	7.1182	7.3093	7.29165	7.18886	7.159	7.2299	7.30664	7.35853	7.28868	7.22851	7.10023	7.1147	7.08453	7.13955	7.16645	6.92217	7.03513	7.26232	7.24313	7.13096	7.09704	7.2049	7.21318	7.24154	7.24462	7.13823	7.09282	7.30325	7.15185	7.1732
1662	9.12051	9.11946	8.92472	9.06178	9.27571	9.23753	8.56718	8.68584	8.78083	8.9296	8.68152	8.76068	9.04603	8.95229	8.49738	8.52077	8.82373	8.66253	8.31303	8.48766	9.04926	9.13426	8.93404	8.65781	9.06971	9.14994	9.25063	9.27114	8.81938	8.77117	8.58485	8.5938	8.79173	8.92018	9.13019	9.07233	8.78581	8.87486	8.74923	8.6998	8.85028	8.76482	8.86625	8.91856	8.64611	8.68192	8.93841	8.98485	8.71545
1663	6.65165	6.46958	6.8608	6.56451	6.5681	6.62904	6.50226	6.77665	6.89295	6.9493	6.48805	6.73146	6.57694	6.5561	6.82209	6.71568	6.69144	6.67258	6.59993	6.58514	6.82035	6.88974	6.66983	6.68608	6.59703	6.71594	6.5582	6.51627	6.67549	6.71772	6.38708	6.66873	6.57353	6.4616	6.53156	6.55294	6.65879	6.75826	6.62278	6.56223	6.6349	6.74668	6.66911	6.56892	6.66629	6.58327	6.74923	6.84107	6.51454
1665	10.8144	10.9692	11.0119	11.0081	11.0002	11.0729	10.7432	10.8136	10.9525	10.8799	10.7295	10.7075	11.0555	11.0592	10.8395	10.9071	10.8174	10.7857	10.7841	10.7357	11.1021	11.0037	11.0288	10.8893	10.9851	11.0267	11.1205	11.1447	10.8178	10.7253	10.7105	10.9294	11.017	11.0134	10.9868	10.872	11.0106	11.0232	10.8242	10.8492	10.9668	10.9378	10.9431	11.0025	10.8914	11.0686	10.933	10.916	10.8968
1666	10.9142	10.8028	10.8446	10.6556	10.5866	10.237	10.2919	10.123	10.6703	10.5824	10.8913	10.8131	10.302	10.3029	10.8823	10.8495	10.6127	10.7952	10.5259	10.5349	10.7097	10.8114	10.6173	10.5119	10.7684	10.7974	10.6497	10.4956	10.6025	10.6385	10.3069	10.4097	10.335	10.3382	10.5303	10.4854	10.7392	10.712	10.4363	10.3816	10.5241	10.5396	10.5627	10.6626	10.6399	10.4438	10.5119	10.4763	10.7486
1669	6.61312	6.64598	6.68861	6.60813	6.5341	6.50223	6.77982	6.98525	6.88533	6.80131	6.63246	6.80907	6.82047	6.72159	6.82209	6.91234	6.55408	6.55472	7.48926	7.56903	7.83289	7.90673	6.59012	6.43892	6.65994	6.53358	6.61937	6.59988	6.44821	6.5083	10.5618	10.4548	6.77204	6.64261	6.67579	6.67116	6.53907	6.58981	6.66548	6.61475	7.05229	6.96563	7.98342	7.89788	7.49623	7.51282	6.73109	6.59341	6.78431
1672	7.28662	7.36736	7.21546	7.41014	6.80087	6.66818	7.28266	7.48181	7.55516	7.61055	7.12752	6.99057	7.10453	7.24812	8.15442	8.32218	7.07507	7.04352	6.95025	7.12568	7.38128	7.53875	6.7946	6.7692	8.31166	8.4381	7.0857	7.16813	6.58242	6.55221	7.37885	7.58308	6.69758	6.69937	6.85119	6.77232	6.69911	6.91694	6.74424	6.8393	7.11899	6.8691	7.87483	8.20589	8.30423	8.44404	6.91914	6.6736	7.0376
1675	10.8954	10.6537	9.81639	9.74313	10.1371	10.2633	10.6043	10.4966	9.52939	9.4389	9.88211	9.82697	10.5065	10.4412	9.88883	9.7782	9.55214	9.89152	11.8294	11.911	9.71815	9.63486	9.83291	9.73848	10.6117	10.343	10.6487	10.6626	10.6089	10.696	10.6777	10.6645	10.0417	9.95957	9.71997	9.88914	10.638	10.5861	10.4682	10.3874	10.1113	10.2523	11.1299	11.0853	11.6404	11.4363	10.5136	10.4984	9.97021
1676	7.3112	7.22663	7.26705	7.29988	7.34614	7.39161	7.24943	7.1634	7.32165	7.32517	7.264	7.3129	7.2549	7.30463	7.31389	7.32173	7.3776	7.28976	7.18712	7.21722	7.33536	7.3097	7.4178	7.31975	7.24773	7.2824	7.32117	7.34563	7.3442	7.36059	7.23816	7.14875	7.13822	7.21166	7.34996	7.22334	7.29298	7.16743	7.27544	7.30839	7.27809	7.36491	7.23987	7.29065	7.17709	7.16688	7.32028	7.28327	7.30068
1677	7.19882	7.22977	7.26697	7.28917	7.0734	7.06762	7.2135	7.27451	7.21751	7.24367	7.27187	7.11749	7.29352	7.29452	7.24714	7.10043	7.23955	7.09031	7.09933	7.15186	7.45346	7.07401	7.28011	7.34306	7.08544	6.9876	6.9518	7.04852	7.07028	7.10017	6.93265	6.81725	7.1447	7.21609	7.01962	7.07828	7.13753	7.16765	6.99786	7.13231	7.0801	6.94029	7.05418	6.88038	7.14324	6.95151	7.2054	7.19832	7.06621
1678	7.60687	7.56713	7.53833	7.56832	7.66423	7.65279	7.34527	7.45854	7.61724	7.47338	7.29834	7.43485	7.58896	7.64627	7.53149	7.32475	7.27472	7.37215	7.21215	7.1181	7.66576	7.62713	7.61899	7.58956	7.79731	7.74794	7.93703	7.80411	7.41758	7.54073	7.42056	7.38233	7.78104	7.83165	7.67506	7.55544	7.41207	7.45724	7.60687	7.63048	7.69799	7.50285	7.78003	7.96217	7.67932	7.61135	7.74713	7.47395	7.59109
1690	7.34423	7.31111	7.49899	7.51262	7.18908	7.3266	6.91765	6.80398	6.97546	6.79002	7.54409	7.59687	6.92797	6.85577	6.70518	6.64227	7.00446	7.11419	7.07764	6.97524	7.42902	7.61713	7.17895	7.21642	7.73351	7.65541	7.07903	7.27004	7.00051	7.06862	6.88047	6.85404	7.07312	7.0252	6.95394	6.89225	6.70277	6.70225	6.94157	6.94973	6.76393	6.79721	7.06847	7.07974	7.06251	7.16265	6.74755	6.76242	6.79703
1716	7.76257	7.88838	7.84845	7.97628	7.97143	8.14271	7.9595	8.00651	7.88814	7.79234	7.7014	7.74306	7.80107	7.66192	7.89171	8.07082	8.08318	7.94768	7.71259	7.84146	7.89937	7.83476	7.83452	7.71361	7.73039	7.7078	8.21293	8.35068	8.0978	7.90328	7.95647	7.90554	7.83797	7.77479	7.5113	7.74678	7.87724	7.92681	7.79398	7.54694	7.84048	7.73362	7.93123	7.84265	7.92681	7.91979	7.91766	7.93308	7.84686
1718	7.14971	7.17688	6.75744	6.79862	6.95208	6.98436	6.69494	6.64176	6.87387	6.79317	6.92235	6.91231	6.67329	6.74583	6.47909	6.51192	6.82978	6.9484	6.93917	6.76617	6.871	6.94021	6.69194	6.82757	6.85979	6.80707	7.74068	7.6445	6.74541	6.60092	6.66754	6.78604	6.82996	6.71837	6.83009	6.88072	6.85048	6.74949	6.82457	6.86992	7.40897	7.20193	7.08577	7.28444	7.0009	6.85212	6.7442	6.91419	6.71528
1719	7.2317	7.06002	6.84301	6.86599	7.0987	6.92382	7.06057	7.15304	7.14178	7.08138	6.9457	7.03085	7.03858	7.16704	6.94382	6.83004	7.17321	7.21418	6.94105	6.98077	6.95261	7.01125	7.2669	7.15961	6.98233	7.12824	6.94489	7.05769	7.18239	7.10017	7.43045	7.33066	7.09992	7.15988	7.07828	7.04314	6.9457	7.04937	6.80645	6.81551	7.19193	6.96051	7.08257	7.23013	7.01649	7.08375	7.16878	7.03663	7.12442
1723	6.73937	6.69356	6.59846	6.6217	6.72995	6.7476	6.68498	6.63183	6.6055	6.72663	6.47642	6.70506	6.68483	6.59484	6.51475	6.49056	6.64982	6.5976	6.50036	6.52956	6.66795	6.72342	6.59561	6.70338	6.60749	6.60179	6.63779	6.76334	6.63987	6.60666	6.58615	6.58091	6.7045	6.66254	6.649	6.66753	6.59902	6.61053	6.62678	6.67228	6.59538	6.64978	6.65405	6.56724	6.5649	6.61749	6.64182	6.73253	6.60233
1725	8.03955	8.03902	8.0725	8.088	8.088	8.08055	7.82542	7.8105	8.09172	7.97228	8.1579	7.99452	7.86327	7.90581	7.85967	7.86068	8.06667	8.09489	7.58988	7.55852	7.94562	7.91282	8.10221	7.84585	7.89184	7.8448	8.05656	8.06071	7.93239	8.11957	7.66272	7.62935	7.76177	7.74944	8.02543	8.07565	7.81632	7.74043	7.75225	8.08113	8.05491	7.99233	7.89006	7.99202	7.66564	7.62022	8.21553	7.98003	7.9164
1727	9.95599	9.86625	9.50813	9.53943	9.57045	9.67829	10.193	10.0207	9.71582	9.54027	9.94791	10.0384	9.93851	9.88771	9.87123	9.80242	9.66613	9.75279	9.98692	9.8716	9.70466	9.58662	9.65579	9.73863	10.0491	9.89839	9.73496	9.71222	9.81878	9.93179	10.1001	9.95784	9.82534	9.9069	9.63465	9.85587	10.0858	9.95085	9.85046	9.73256	9.79768	9.91715	10.0383	9.85036	10.2505	10.1889	9.72609	9.71357	9.75776
1730	7.89628	7.86205	7.86339	8.02914	7.80387	7.80485	8.13776	8.18387	8.03704	7.88078	8.02531	8.23409	8.09463	7.89702	7.95562	7.80411	7.87218	8.00789	7.8357	7.76761	8.12163	8.16221	7.71792	7.70282	8.15398	7.98513	7.99082	7.85967	8.01386	7.88066	8.01816	8.09172	8.45645	8.41426	7.93755	8.02017	8.29225	8.03902	7.48437	7.4453	8.09985	8.11241	8.33245	8.35841	7.65175	7.66805	8.00975	8.03363	8.09204
1731	7.36498	7.34963	7.33493	7.31413	7.20119	7.59963	7.13016	7.12429	7.27677	7.49977	7.21896	7.10485	7.21335	7.29452	7.21025	7.08415	7.43222	7.2244	7.15664	7.02945	7.33322	7.41377	7.34166	7.32166	7.27204	7.28637	7.40387	7.37013	7.34597	7.3219	6.9193	7.1313	7.2966	7.31701	7.22217	7.18821	7.19054	7.3152	7.17129	7.3536	7.23745	7.20526	7.26956	7.12171	7.16291	7.09632	7.28522	7.40007	7.27525
1735	6.67424	6.74389	6.66179	6.69766	6.68066	6.62098	6.79396	6.77485	6.60725	6.67221	6.62009	6.58343	6.65663	6.60665	6.52451	6.63248	6.5485	6.64905	6.65077	6.65484	6.62143	6.6071	6.58323	6.65234	6.71442	6.67751	6.81216	6.4655	6.58379	6.64965	6.79424	6.78604	6.646	6.62915	6.75164	6.65227	6.63801	6.62402	6.65013	6.5661	6.62664	6.72183	6.55705	6.66483	6.52121	6.58617	6.71332	6.7318	6.71685
1736	10.9455	10.9288	10.5782	10.5136	11.2281	11.0508	10.5277	10.6351	10.5852	10.4754	10.4181	10.394	10.8704	10.7721	10.2578	10.1859	10.4565	10.3613	10.0568	10.1447	10.8823	10.8799	10.6419	10.5504	10.9156	10.769	10.9956	10.9645	10.6818	10.559	10.3529	10.6043	10.6869	10.7996	10.9353	10.6808	10.4173	10.4256	10.502	10.6607	10.7205	10.5386	10.6428	10.7142	10.519	10.5268	10.6677	10.6322	10.5967
1737	8.12053	8.05985	7.48252	7.47425	7.54977	7.64048	6.6025	6.59257	7.45655	7.54294	7.72256	7.96025	7.98513	7.92411	7.18908	7.39017	7.83322	7.84621	7.66889	7.75139	7.56595	7.53584	8.01802	8.0272	8.13633	8.15645	8.16045	8.24693	7.91511	7.9609	7.66839	7.67918	7.98926	7.85119	8.00964	7.88735	7.80676	7.87004	7.39655	7.4408	7.46628	7.59079	8.01361	7.90429	7.44276	7.53614	7.96295	8.12982	7.97641
1738	9.19827	9.50886	9.07395	9.17671	8.93578	8.94925	9.2474	9.3139	9.19238	9.16162	9.03113	8.96604	9.19605	9.29595	9.19942	9.22129	9.11581	9.14822	9.35179	9.1574	9.21498	9.04644	9.18287	9.15419	9.48123	9.44087	9.28667	9.29355	9.55542	9.31739	9.2152	9.55651	9.31829	9.39144	9.09325	9.08073	9.0762	9.11986	9.12978	9.27477	9.38657	9.27181	9.26179	9.42757	9.49058	9.39192	9.29496	9.15017	9.20273
1739	6.84827	6.68478	6.79094	6.7158	6.73582	6.84411	6.76806	6.76533	6.82556	6.80895	6.94799	6.8227	6.77001	6.79844	6.91676	6.84185	6.70783	6.91568	6.78714	6.67907	6.7401	6.80205	6.85128	6.9644	6.87952	6.88621	6.91699	6.86541	6.91671	6.83733	7.02827	6.9163	6.86057	6.82787	6.85893	6.86871	6.74172	7.01613	6.92793	6.66945	6.78201	6.9013	6.83857	6.75493	6.841	6.90778	6.89491	6.78589	6.89905
1742	6.65165	6.55911	6.62295	6.63018	6.61392	6.6416	6.69681	6.707	6.67137	6.77153	6.87755	6.75624	6.85344	6.82342	6.73707	6.73339	6.64887	6.85545	7.00859	6.68521	6.58783	6.6495	6.7806	6.88617	6.55714	6.54307	6.48938	6.4655	6.72789	6.68806	7.04658	6.68584	6.70003	6.77093	6.73346	6.64233	6.78626	6.83209	6.82321	6.65992	6.66863	6.68043	6.95458	6.77696	6.83686	6.57849	6.58805	6.80578	6.88224
1743	8.35789	8.13943	8.14387	8.23245	8.18711	8.29657	8.12945	8.25546	8.04556	8.4685	8.14691	8.0706	8.17927	8.28708	8.11826	8.22714	8.25976	8.25503	8.35676	8.35871	8.12613	8.0417	8.2669	8.132	8.07027	8.15704	8.1942	8.17536	8.20792	8.12366	8.16587	8.17243	8.16306	8.19993	8.21113	8.1134	8.35871	8.20502	7.99422	8.16532	8.21277	7.99313	8.1974	8.19133	8.30482	8.15457	8.16162	8.18387	8.17854
1746	6.55055	6.5828	6.49771	6.58981	6.41075	6.53884	6.6198	6.55153	6.5179	6.7217	6.49796	6.60596	6.54216	6.4473	6.62648	6.59375	6.51373	6.63344	6.55887	6.52752	6.66322	6.56629	6.54756	6.58206	6.70589	6.55232	6.71465	6.59822	6.54178	6.58171	6.56759	6.68584	6.7026	6.58597	6.59236	6.4928	6.62387	6.50918	6.59846	6.67585	6.64764	6.58285	6.63251	6.71041	6.53598	6.67182	6.56446	6.58527	6.71065
1747	6.65555	6.56097	6.65791	6.79862	6.46174	6.72602	6.61028	6.66639	6.77581	6.52541	6.54197	6.73551	6.75439	6.54083	6.55156	6.54288	6.67301	6.67556	6.59483	6.69546	6.67614	6.78614	6.53898	6.63349	6.661	6.67061	6.72258	6.61661	6.60547	6.66366	6.77671	6.70085	6.74362	6.69269	6.66465	6.70176	6.80115	6.92386	6.65511	6.69071	6.70068	6.84641	6.68389	6.66806	6.56611	6.69999	6.52519	6.55966	6.70482
1748	6.53341	6.59502	6.56981	6.67605	6.56203	6.72057	6.63631	6.62245	6.56431	6.59934	6.70785	6.61923	6.54216	6.64996	6.66831	6.70953	6.5313	6.49268	6.55712	6.60504	6.64695	6.77738	6.717	6.61973	6.66757	6.64237	6.58821	6.54278	6.60381	6.61755	6.72623	6.60468	6.6508	6.55192	6.54741	6.57251	6.60207	6.63055	6.61775	6.5725	6.61571	6.57186	6.51158	6.64608	6.57111	6.58327	6.5746	6.60397	6.50754
1756	6.40266	6.37938	6.40871	6.43602	6.47226	6.4232	6.38226	6.40447	6.3776	6.38977	6.4015	6.35136	6.48815	6.41715	6.46796	6.38902	6.36648	6.43303	6.55716	6.42325	6.53827	6.39981	6.43241	6.46611	6.41941	6.4026	6.4204	6.39133	6.38917	6.41596	6.40756	6.40797	6.47375	6.41599	6.46772	6.45692	6.4408	6.37328	6.36553	6.40377	6.33487	6.38156	6.49806	6.32726	6.39433	6.41554	6.40975	6.43912	6.46325
1757	6.7786	6.71711	6.63565	6.53417	6.4447	6.52383	6.60631	6.71797	6.53569	6.70474	6.57051	6.5122	6.51174	6.4052	6.41519	6.51403	6.49978	6.63783	6.41815	6.54105	6.54672	6.6071	6.51031	6.55002	6.48453	6.49278	6.4341	6.49598	6.67688	6.61108	6.4966	6.52285	6.49021	6.55602	6.69839	6.48619	6.5667	6.69638	6.61454	6.63259	6.58854	6.61591	6.5947	6.51727	6.46018	6.47998	6.64968	6.5696	6.58726
1762	6.82378	6.74969	6.72377	6.9052	6.77724	6.87157	6.61238	6.67905	6.89295	7.05219	6.70785	6.89253	6.82607	6.88829	6.90712	6.79791	6.86034	6.80224	6.88404	6.65675	6.83392	7.00715	6.80657	6.84069	6.96381	6.7562	6.89403	6.93354	6.78861	6.83485	6.85176	6.82671	6.84818	6.85872	6.86017	6.82496	6.81878	6.73014	6.85855	6.92801	6.80728	6.78025	6.77982	6.86332	6.73698	6.66416	6.78497	6.84457	6.66984
1763	6.67071	6.67679	6.70237	6.76093	6.67964	6.60358	6.67343	6.59751	6.65222	6.54185	6.71947	6.67569	6.67298	6.66542	6.64756	6.63908	6.69924	6.71278	6.68989	6.73938	6.62869	6.73991	6.66161	6.73244	6.5585	6.59035	6.55444	6.64725	6.62327	6.57267	6.59602	6.63603	6.78126	6.69254	6.7616	6.8295	6.65891	6.68718	6.61693	6.62772	6.63029	6.57868	6.78661	6.60956	6.54353	6.73193	6.61557	6.61564	6.60131
1768	6.67219	6.58096	6.55126	6.54248	6.50785	6.64254	6.54501	6.56319	6.53007	6.58183	6.5948	6.58227	6.49039	6.52614	6.5554	6.56029	6.40648	6.55922	6.54787	6.51512	6.57244	6.61809	6.56346	6.62667	6.52128	6.53185	6.56359	6.59169	6.53387	6.53618	6.54013	6.56096	6.41905	6.51665	6.5947	6.53484	6.50923	6.54801	6.59277	6.50106	6.6338	6.57451	6.52934	6.52341	6.51464	6.55989	6.54018	6.52218	6.52875
1770	6.66239	6.47999	6.60991	6.55664	6.45953	6.47014	6.67724	6.48479	6.56798	6.51938	6.4429	6.50886	6.46802	6.61498	6.59685	6.51403	6.58158	6.48174	6.57979	6.54475	6.57116	6.63579	6.53043	6.55717	6.65468	6.61779	6.62376	6.58617	6.57056	6.64478	6.55839	6.44644	6.58441	6.66957	6.60833	6.537	6.5705	6.6854	6.63246	6.63101	6.62506	6.57186	6.55705	6.6413	6.57781	6.61752	6.53442	6.57817	6.56588
1774	6.66565	6.49665	6.60991	6.54021	6.67451	6.49332	6.53282	6.51133	6.63334	6.39933	6.62845	6.49453	6.55666	6.57309	6.50482	6.59578	6.51044	6.57351	6.65539	6.66881	6.57641	6.61499	6.48291	6.70468	6.57235	6.61936	6.52891	6.61495	6.55249	6.47968	6.68128	6.77205	6.62432	6.50917	6.50292	6.44676	6.53138	6.62058	6.65343	6.63419	6.45118	6.57909	6.50196	6.55664	6.49901	6.61608	6.55175	6.47353	6.51266
1776	6.98865	6.87882	6.98507	6.98773	7.10693	7.22565	6.99864	6.95953	6.94862	6.89538	6.96559	7.05948	7.14771	7.23897	6.95906	6.84185	6.73624	6.66654	7.0072	6.94244	6.84235	6.89807	7.25273	7.36674	6.94282	6.67061	6.82688	6.78236	7.02634	6.94908	6.89538	6.85567	6.87661	6.94935	7.24065	7.10176	7.38217	7.14977	6.91884	6.77906	6.75138	6.84641	7.01944	6.96453	6.95478	6.93135	6.7718	6.80716	7.22369
1777	8.76707	8.84154	8.90258	8.84037	8.68359	8.48023	9.12958	9.20937	8.8776	8.49785	8.80457	8.75913	8.65963	8.90542	8.68791	8.74284	8.67342	8.71395	8.75535	8.80498	8.6939	9.02703	8.6321	8.53423	8.77694	8.78485	8.37134	8.37905	8.72528	8.64471	8.94595	9.24616	8.53829	8.8782	8.48716	8.53991	8.46469	8.45664	9.10258	9.26958	8.63456	8.77438	9.0432	8.96684	8.82747	8.99587	8.60221	8.35412	8.82623
1778	8.50092	8.47721	8.50268	8.53302	8.61256	8.69479	8.97325	8.896	8.8209	8.69753	8.77553	8.87072	9.11305	8.94413	9.0262	8.91516	8.83177	8.79723	9.14395	8.97946	8.7575	8.70421	8.66038	8.63993	8.87663	8.73637	8.54144	8.52992	9.10839	8.94905	8.80611	8.62069	9.19583	9.06134	8.6589	8.74778	9.39912	9.2185	8.73199	8.63005	8.89863	9.14605	8.95068	8.77553	9.13574	8.93322	8.96704	8.90401	8.8695
1781	10.0623	9.86546	10.022	9.85601	9.73369	9.67511	10.0869	9.88747	9.85187	9.84849	9.67747	9.76707	9.91298	9.85729	9.97955	9.84911	9.68452	9.91298	9.94718	9.87806	9.68772	9.70444	9.50036	9.52939	9.91731	9.7443	9.70622	9.60805	9.76769	9.73551	10.1739	9.9465	9.79525	9.70089	9.87993	9.83291	9.97991	9.84262	9.75619	9.60995	9.90453	9.85844	9.95444	9.86925	10.0165	9.89215	9.61247	9.80382	9.88747
1783	9.11771	9.23603	9.33088	9.15823	9.021	8.83748	9.26354	9.08399	9.20047	9.15354	9.2607	9.31274	9.34066	9.19448	9.36482	9.33996	9.25915	9.21157	9.34757	9.2253	9.0432	9.1563	9.09849	9.23603	9.05009	9.11095	9.08631	9.1308	9.08356	9.00708	9.41255	9.40203	9.35425	9.27477	9.29546	9.22752	9.29664	9.30332	9.2481	9.04236	9.12846	9.08504	9.21049	9.15196	9.28169	9.1992	9.09619	9.17541	9.19066
1785	7.57065	7.58781	7.34899	7.4026	7.44352	7.35858	7.55148	7.6446	7.44942	7.56646	7.42729	7.35282	7.41298	7.4003	7.49757	7.54555	7.55365	7.54322	7.52896	7.5187	7.43171	7.47582	7.56561	7.42916	7.23559	7.33907	7.26196	7.33443	7.4924	7.42225	7.66334	7.46456	7.47498	7.44316	7.35119	7.47842	7.56979	7.48406	7.37392	7.42418	7.50418	7.43277	7.51247	7.45834	7.42977	7.48463	7.39909	7.35563	7.4704
1786	10.4511	10.3496	10.8506	10.7583	11.0602	11.1006	10.7266	10.5127	11.5649	10.8601	11.109	11.3172	11.0685	10.8977	11.2593	11.0712	11.2448	11.3677	11.5441	11.0825	11.4278	11.197	11.2937	11.3212	10.9449	10.853	11.0033	10.8553	10.9379	11.052	10.8835	10.4772	11.7724	11.2902	11.0866	11.2576	11.498	11.0412	10.8908	10.8763	10.7507	11.2404	11.0084	10.4198	10.5861	10.3284	11.1588	11.3778	11.2193
1788	6.84168	6.76988	6.70486	6.76614	6.83393	6.72791	6.69339	6.80654	6.74309	6.79688	6.82613	6.84031	6.71902	6.75902	6.74581	6.72607	6.66803	6.72175	6.72729	6.65019	6.8437	6.78862	6.71119	6.7291	6.7487	6.84479	6.92279	6.8782	6.80704	6.84666	6.69184	6.64509	6.81955	6.74258	6.7598	6.78187	6.77726	6.76951	6.78922	6.65491	6.79185	6.80328	6.82354	6.67742	6.91538	6.77576	6.66558	6.83288	6.77993
1789	6.70711	6.79913	6.74232	6.69199	6.7645	6.78186	6.54274	6.74103	6.81278	6.66428	6.74901	6.61582	6.68001	6.75657	6.85842	6.61008	6.56289	6.60825	6.71166	6.70796	6.51243	6.84063	6.717	6.74121	6.61125	6.71594	6.66875	6.71875	6.68866	6.65249	6.63736	6.72363	6.71163	6.74764	6.72724	6.67888	6.69185	6.63512	6.51238	6.63763	6.71254	6.65723	6.67161	6.6772	6.63203	6.64499	6.66926	6.71298	6.60638
1794	9.94586	9.99812	10.0834	10.1152	10.3496	10.2026	10.3222	10.2302	10.5153	10.0034	10.2685	10.2309	10.4036	10.281	10.0783	10.0255	10.4448	10.3765	10.379	10.2286	10.2544	10.326	10.2409	10.4384	10.108	10.0811	10.0595	9.8488	10.0796	10.2818	10.379	10.206	10.558	10.3324	10.2681	10.3542	10.4768	10.343	10.0478	9.9783	10.1942	10.4097	10.2026	9.96693	10.108	9.9092	10.2446	10.3722	10.1487
1795	6.95025	7.07185	7.09732	6.9103	6.84614	6.66394	7.06057	6.96927	6.95424	6.8219	6.94799	6.87591	6.87494	7.01933	7.03765	6.9311	6.93174	6.92675	6.95728	6.95999	6.76943	6.71761	6.85449	6.82757	7.06847	6.98113	6.83231	6.92955	6.95335	6.79669	6.98572	7.26822	7.07189	7.02912	6.802	7.02723	6.90459	6.89825	6.99786	7.04378	6.82506	6.80263	6.884	6.96453	7.1601	7.16101	6.82134	6.76242	6.83523
1798	7.84267	7.79439	7.89415	7.91162	7.80297	7.77249	7.59019	7.61739	7.78874	7.82817	8.01394	7.79892	7.65392	7.75757	7.78603	7.83173	7.98176	7.90557	7.44526	7.49599	7.92883	7.92944	7.78587	7.73158	7.47391	7.67716	7.73065	7.76768	7.68117	7.8073	7.28122	7.19314	7.6135	7.6902	7.62384	7.68657	7.8276	7.77117	7.36695	7.37599	7.73942	7.65775	7.68426	7.60693	7.45277	7.4023	7.78572	7.84941	7.80052
1801	6.65165	6.56876	6.60605	6.47522	6.72027	6.54785	6.45902	6.5713	6.5817	6.50907	6.63441	6.62076	6.5187	6.52568	6.6134	6.49921	6.41427	6.66122	6.46913	6.47427	6.50517	6.67329	6.61608	6.52119	6.50238	6.4506	6.60151	6.64132	6.53377	6.56714	6.5334	6.44312	6.53965	6.45321	6.53156	6.50106	6.51052	6.56425	6.45294	6.55379	6.5311	6.52979	6.41997	6.51727	6.52293	6.4454	6.61768	6.50866	6.6786
1802	7.28363	7.27823	7.17923	7.25004	7.52998	7.42509	7.33502	7.11316	7.07129	7.11984	7.10465	7.06955	7.13684	7.08279	6.90712	6.95896	7.17061	6.95191	6.82412	6.76807	7.35195	7.40818	7.13088	6.97812	7.07593	7.34605	7.53865	7.50971	7.05311	7.21962	7.01154	7.00502	7.10432	7.02037	7.14588	7.3249	6.90459	7.1317	7.03112	7.10498	7.24459	7.18722	7.02235	7.18518	7.06908	7.09185	7.07776	7.09836	7.0321
1803	6.7786	6.90644	7.02074	7.00283	6.95301	6.94416	7.0758	6.96927	7.30529	7.15536	7.06503	7.01514	7.08017	6.97911	6.88551	6.89321	7.39367	7.56595	7.09315	7.15186	7.2475	7.17798	7.25565	7.34777	7.19888	7.13765	7.4294	7.32723	7.45665	7.37857	7.03746	7.06026	7.244	7.22509	7.16516	7.32627	7.07974	7.1079	7.14285	7.19681	7.60316	7.16299	6.80675	6.81126	6.78686	6.90507	7.24199	7.35052	7.19832
1804	6.62642	6.51499	6.54167	6.46922	6.54571	6.55002	6.58316	6.59257	6.59768	6.52341	6.57051	6.47238	6.62097	6.53437	6.58875	6.60384	6.57829	6.52018	6.5538	6.61022	6.48306	6.56441	6.52302	6.52911	6.49059	6.58126	6.65073	6.50081	6.53719	6.53906	6.59513	6.49938	6.58717	6.52599	6.45907	6.54887	6.53907	6.57964	6.58677	6.45946	6.52069	6.53928	6.5289	6.58117	6.49028	6.55832	6.5697	6.48449	6.53126
1806	7.10225	6.99495	7.22153	7.33421	7.07136	7.36321	7.18225	7.14057	7.44981	7.37569	7.35564	7.38505	7.20595	7.43172	7.36427	7.22285	7.37769	7.35514	7.04073	7.05451	7.47859	7.63933	7.12228	7.07739	7.13937	7.22777	7.07903	7.00905	7.1116	7.16937	7.51272	7.64302	7.46939	7.47386	7.39112	7.35335	7.70687	7.4726	6.94312	6.99661	7.08234	7.39248	7.40603	7.39205	6.90097	6.98073	7.4649	7.35052	7.5601
1808	10.7392	9.93654	10.558	10.2883	9.39978	9.92768	10.6556	9.93481	10.8446	10.0041	9.99812	10.5833	10.296	9.83291	10.4052	9.73021	9.54074	10.2302	10.5684	9.6387	10.4876	9.78971	9.72844	10.2485	10.4456	9.75256	9.58396	9.20091	9.49877	10.0603	10.6127	9.87628	10.8092	10.0818	10.1432	10.4394	10.1862	9.60251	10.5074	9.95444	9.74313	10.7392	10.9582	9.78971	10.4885	9.48556	9.62035	10.0294	10.5541
1809	6.71623	6.73442	6.75971	6.6406	6.59025	6.6438	7.01656	7.00497	6.47259	6.60325	6.8565	6.79628	6.78684	6.79981	6.71748	6.81278	6.67636	6.74699	7.20257	7.4244	6.64542	6.55181	6.68363	6.65543	6.891	6.93902	6.68202	6.97916	6.99915	6.81032	6.96723	7.00925	6.72541	6.84185	6.76831	6.57829	6.61859	6.80562	6.71054	6.94089	6.81872	6.77221	6.93582	7.0687	7.20675	7.40559	6.60205	6.52876	6.7576
1810	9.66397	9.45887	9.60829	9.50514	9.4853	9.46893	9.33948	9.39475	9.78518	9.74991	9.33391	9.47604	9.54799	9.42311	9.69222	9.31344	9.38422	9.53943	9.42957	9.34151	9.4853	9.3288	9.58076	9.76445	9.42513	9.36677	9.3015	9.43255	9.58631	9.48795	9.56506	9.49008	9.60251	9.44484	9.49428	9.48957	9.05031	9.20715	9.42808	9.40026	9.22843	9.38633	9.46531	9.60251	9.39372	9.64902	9.25564	9.07478	9.58687
1814	6.90164	6.75371	6.71109	6.53633	6.57787	6.67047	6.72183	6.68821	6.60927	6.57672	6.5098	6.64738	6.68521	6.64236	6.66831	6.49921	6.53483	6.56746	6.60706	6.62486	6.71323	6.6495	6.6495	6.62107	6.62503	6.64237	6.61287	6.67037	6.58836	6.53146	6.56144	6.62659	6.69881	6.69144	6.54741	6.74063	6.59112	6.69638	6.6405	6.61306	6.60575	6.66422	6.56152	6.55664	6.7639	6.70603	6.5571	6.51047	6.55293
1815	6.5746	6.67921	6.72557	6.65999	6.6007	6.73232	6.59105	6.65314	6.5919	6.68933	6.65185	6.54826	6.77345	6.74738	6.58051	6.59178	6.5313	6.60269	6.63415	6.72197	6.49305	6.63754	6.78558	6.73763	6.49192	6.71271	6.53359	6.48628	6.60547	6.58887	6.48776	6.58157	6.40426	6.63554	6.56908	6.58034	6.66233	6.64788	6.64855	6.54139	6.65417	6.53166	6.57677	6.5365	6.58893	6.77923	6.62645	6.49365	6.5398
1816	6.49925	6.55125	6.42087	6.54021	6.38168	6.53465	6.39518	6.52808	6.48052	6.55448	6.53778	6.49628	6.48027	6.53605	6.47369	6.35506	6.2816	6.48533	6.48781	6.5962	6.53053	6.45338	6.50844	6.51816	6.51272	6.41307	6.47141	6.50701	6.51499	6.4781	6.48077	6.44644	6.54405	6.46935	6.5347	6.47979	6.51463	6.5779	6.48731	6.50523	6.47694	6.43277	6.68991	6.54807	6.51966	6.43638	6.54996	6.37287	6.51788
1819	7.1914	7.29181	7.39294	7.2795	7.42863	7.40033	7.26714	7.34306	7.3314	7.4294	7.22345	7.38569	7.38771	7.34289	7.37993	7.28561	7.4471	7.34793	7.2565	7.19394	7.31746	7.26513	7.32698	7.19676	7.25273	7.2503	7.35892	7.3694	7.39384	7.28345	7.26083	7.31559	7.3609	7.29228	7.44676	7.39884	7.37112	7.31824	7.28018	7.32211	7.35666	7.30426	7.38102	7.36381	7.28458	7.52307	7.21002	7.41457	7.21912
1820	8.38217	8.63923	8.12208	8.40601	8.25887	8.02003	8.75554	9.26692	8.35631	8.32509	8.55299	8.41292	8.39463	8.76598	8.4745	8.49525	8.38512	8.27752	8.45853	8.77361	8.46439	8.71319	8.28738	8.1362	8.62665	8.55775	8.30498	8.42319	8.38604	8.24507	8.85108	9.08697	8.61364	8.83326	8.4159	8.31831	8.38023	8.81039	8.22456	8.40302	8.40535	8.11924	8.37846	8.7097	8.53618	8.79479	8.34908	8.19377	8.28767
1822	6.80962	7.03865	6.81649	6.92197	7.10569	7.06098	6.89754	6.79534	7.17828	7.28266	7.03544	7.16069	7.18073	7.11731	7.07256	6.95723	6.97084	6.90858	7.11557	7.04356	7.20547	7.13144	6.98366	7.00223	7.19127	7.07558	7.00245	7.18986	7.36566	7.34446	7.14408	6.86172	7.2241	7.22983	7.01104	7.09698	7.10017	7.16552	6.98641	7.02552	7.01278	7.06898	7.24776	7.24246	7.10673	7.11346	6.99495	6.9933	6.94885
1825	6.53341	6.77134	6.88759	6.62054	6.64628	6.60563	6.71994	6.58843	6.90574	6.67423	6.65618	6.58823	6.66097	6.81	6.68408	6.71568	6.79538	6.80224	6.92525	6.85282	6.71323	6.7955	6.72784	6.63901	6.71669	6.73726	6.71465	6.77363	6.89327	6.71619	6.81045	6.75903	6.67719	6.82585	6.77958	6.90254	6.83769	6.75968	6.7187	6.68206	6.84595	6.85719	6.60324	6.86914	6.75863	6.68553	6.6591	6.82927	6.7563
1826	6.77565	6.75911	6.76476	6.72179	6.84437	6.74773	6.65657	6.71797	6.6834	6.55836	6.68788	6.77787	6.72498	6.73857	6.48652	6.62402	6.61654	6.70666	6.62203	6.63722	6.71734	6.64425	6.65926	6.61414	6.66224	6.74332	6.82508	6.75008	6.65094	6.73829	6.7709	6.63677	6.74086	6.75385	6.77958	6.8393	6.70617	6.71112	6.70585	6.85669	6.76393	6.74965	6.72325	6.71978	6.67542	6.65827	6.67102	6.66102	6.62445
1827	7.2094	7.18294	7.39783	7.39701	7.18434	7.29137	7.21789	7.19512	7.29936	7.31236	7.4178	7.40409	7.2328	7.31762	7.41529	7.30791	7.32978	7.35042	7.27984	7.29165	7.22783	7.23519	7.22916	7.22933	7.20101	7.16747	7.25681	7.33589	7.26559	7.2323	7.12949	7.18394	7.39569	7.44823	7.28238	7.23332	7.35078	7.35123	7.28171	7.13275	7.21143	7.26305	7.31245	7.2394	7.19867	7.21535	7.25458	7.32987	7.2681
1831	7.955	7.99344	7.93527	7.88242	7.85506	7.76093	8.03307	8.30262	7.84288	8.01061	8.18624	8.65911	7.66485	7.78279	7.93121	7.97975	8.11583	8.78114	8.53452	8.7669	7.54306	7.68052	8.44435	8.64294	7.55803	7.55786	7.39777	7.49426	8.10019	8.12112	7.88308	8.08996	7.7567	7.91616	7.87522	8.31204	8.00631	8.00643	8.68561	8.56227	7.86602	7.87566	7.78369	7.96707	8.03263	7.8985	8.02155	7.83582	7.89109
1836	7.18171	6.99028	7.07651	7.05737	7.13121	7.25698	7.26837	7.26223	7.35071	7.2058	7.21615	7.09259	7.14187	7.11272	7.19875	7.24512	7.237	7.17165	7.28096	7.28497	7.18066	7.0505	7.29501	7.34561	7.37309	7.43517	7.27254	7.49725	7.4472	7.3139	7.40365	7.37933	7.25419	7.32716	7.21647	7.22531	7.17822	7.24169	7.3677	7.44404	7.33039	7.35564	7.21185	7.30242	7.41394	7.3244	7.27799	7.3913	7.37747
1837	6.49305	6.52738	6.52597	6.7057	6.50324	6.57116	6.5367	6.53799	6.51986	6.52341	6.64066	6.60119	6.64415	6.60994	6.46628	6.51192	6.45548	6.62032	6.6274	6.70986	6.51828	6.57514	6.46605	6.50335	6.64826	6.60533	6.61639	6.51933	6.55404	6.6316	6.82136	6.74552	6.52894	6.56861	6.59375	6.54685	6.53138	6.50724	6.73091	6.59563	6.60739	6.56475	6.6369	6.57766	6.70492	6.53265	6.54653	6.55786	6.58563
1840	6.73435	6.88533	6.53962	6.70783	6.59232	6.77001	6.85423	6.71797	6.64541	6.48657	6.7173	6.74833	6.71251	6.71422	6.70658	6.6895	6.6265	6.73767	6.63774	6.77524	6.62804	6.66641	6.65117	6.76319	6.83211	6.77563	6.64752	6.76467	6.72019	6.7021	6.71565	6.69325	6.61884	6.76227	6.64555	6.62676	6.65508	6.62058	6.68553	6.74903	6.70505	6.64126	6.75126	6.68336	6.77217	6.68705	6.50517	6.58527	6.67999
1841	7.02972	6.87282	6.87095	7.08595	6.87234	6.98586	6.97204	6.95204	7.01931	6.91468	7.00988	6.93482	6.95895	7.10165	6.90492	6.90145	6.94915	6.94839	6.94543	6.94697	6.8465	7.04988	7.01935	7.02433	6.96688	7.08048	6.97727	6.93275	7.06553	7.05748	6.95964	6.99444	7.06169	6.97332	7.03298	6.96012	6.896	6.91381	7.11949	7.03461	7.07541	7.03872	6.95171	7.00302	7.00768	7.12481	7.08104	6.98654	7.04273
1843	12.3411	12.5238	11.3181	11.3693	11.7425	11.8218	12.9452	12.8401	10.9931	10.9859	12.4094	12.6042	11.8766	11.9231	11.5441	11.754	11.3115	11.767	12.804	12.6883	11.7651	11.9089	11.0058	10.8114	12.3411	12.3202	12.2881	12.2161	12.0234	12.3516	12.2187	12.3202	12.2905	12.3847	11.419	11.7932	11.4867	11.5491	11.4919	11.5198	11.9479	12.1698	12.5564	12.2933	12.1916	12.1132	11.3831	11.6528	12.1414
1844	9.74075	9.59744	9.48298	9.63108	9.36726	9.27718	9.02642	8.62564	9.40805	9.90674	8.57534	8.7942	9.32156	9.39864	9.56174	9.46964	8.63063	8.81469	8.96549	8.65718	8.98419	9.21613	9.62035	9.07375	9.10781	8.97832	9.32445	9.0366	8.41673	8.5942	8.99345	8.77286	9.30904	9.01241	8.7097	9.14909	9.23824	9.18536	9.67976	9.10506	9.36677	9.3003	9.57905	9.02138	9.54151	9.19299	9.08399	9.14953	9.16637
1845	10.0021	9.69835	9.83154	9.55811	9.52291	9.72291	10.1521	9.68652	9.82055	9.28855	9.67622	9.69685	9.9558	9.65467	9.81995	9.63284	9.35709	9.59518	10.2972	9.97891	9.92298	9.49269	9.22913	9.30285	10.037	9.63053	9.78245	9.45257	9.59294	9.75981	9.92236	9.4485	10.2979	9.94586	9.50111	9.64159	9.85787	9.51295	9.98428	9.37142	9.16952	9.79435	10.4637	9.90581	9.92696	9.35332	9.26	9.51092	9.89016
1846	7.67845	7.6431	7.13822	7.30262	7.25534	7.1832	7.04491	7.07127	7.05868	7.03649	7.17656	7.23969	7.1982	7.14867	7.29225	7.37153	7.11467	7.01623	7.06877	6.91528	7.4558	7.40304	7.13659	6.90342	7.39551	7.39969	7.38185	7.44638	7.09807	7.24893	6.74006	6.84589	7.01956	7.09033	6.77472	6.9701	7.24825	7.10726	6.90692	6.96119	6.98397	7.11685	7.03891	7.09174	7.07868	7.09397	6.81157	6.82717	6.93022
1847	10.8388	10.9467	11.109	11.0976	10.5674	10.3924	10.2586	10.2286	11.0533	10.93	11.0853	10.8704	10.9192	11.0124	11.1456	11.287	10.8137	11.1833	10.9379	10.8846	10.8459	10.8329	10.5477	10.172	11.349	11.2544	11.4035	11.2193	10.734	10.6264	10.3517	10.389	10.9353	11.0935	10.9918	11.0295	11.2576	11.1386	10.534	10.7351	10.7076	10.7013	10.7615	10.7183	10.9083	10.9168	10.9443	10.787	10.6993
1848	9.22124	9.48093	8.49376	8.88119	9.24578	9.24953	9.7993	9.98698	9.18416	9.59549	9.70888	9.58743	9.34536	9.47463	9.13635	9.54948	9.57031	9.38632	10.3318	10.4838	8.88948	8.99878	8.87224	8.69669	9.4091	9.67587	9.53996	9.73378	9.68033	9.42267	10.2644	10.4759	9.41593	9.58867	9.42843	9.17859	9.58058	9.69872	9.22207	9.3394	9.60835	9.5136	9.68334	9.87509	9.7592	10.0338	9.38564	9.10978	9.15612
1849	6.69025	6.52738	6.61547	6.60813	6.6828	6.71251	6.7556	6.54566	6.69517	6.75586	6.58091	6.59971	6.72241	6.7946	6.52451	6.73339	6.62985	6.83484	6.65231	6.61022	6.67614	6.67329	6.77516	6.68351	6.72353	6.72325	6.58821	6.577	6.72019	6.64301	6.55003	6.70085	6.67445	6.71354	6.54741	6.76522	6.69185	6.63656	6.6772	6.5857	6.72863	6.70962	6.78298	6.69116	6.61511	6.70758	6.60891	6.76117	6.74261
1850	6.84042	6.84995	6.79902	6.94601	7.04579	6.89757	6.74048	6.93052	6.91117	6.9493	7.0878	6.99187	6.83004	6.85785	6.90441	7.1542	7.03544	6.87648	6.87547	6.94551	6.91175	7.05836	6.80785	6.93694	6.84369	6.99033	7.35138	7.05386	7.02973	6.93187	6.70371	6.95568	6.87345	6.94066	6.92466	6.87238	6.97302	6.9821	6.86047	6.79422	6.8495	6.77858	6.76106	6.97855	6.63052	6.86766	6.81256	6.9497	6.9163
1854	7.14117	7.03865	7.08105	7.0396	7.00601	7.15846	6.96336	7.03319	7.01775	6.83372	7.03846	6.95255	7.0048	6.94258	6.85842	6.79958	6.87853	6.90455	6.75048	6.89791	7.11258	7.15645	7.17214	7.23237	7.04457	7.04511	7.08937	7.04345	7.14084	7.29252	7.07587	7.1153	7.13258	7.10904	7.10043	7.04042	6.84405	6.99427	6.9923	7.05746	7.06399	7.07177	6.99196	7.06263	6.86821	6.95542	6.94554	7.01006	6.95933
1855	6.58857	6.51695	6.48083	6.56662	6.49116	6.47839	6.64179	6.64548	6.4516	6.51311	6.57896	6.54496	6.46615	6.58332	6.66027	6.62835	6.51546	6.59077	6.67857	6.62486	6.59488	6.63401	6.5194	6.60805	6.56541	6.69446	6.56276	6.66756	6.63041	6.57335	6.42132	6.65104	6.51776	6.59897	6.57039	6.63867	6.64376	6.66264	6.53792	6.52905	6.54827	6.60563	6.68537	6.50873	6.46018	6.54563	6.67102	6.60037	6.60941
1856	7.08381	7.04511	7.27629	7.18789	6.97063	7.01674	7.02425	7.03081	7.04517	7.27032	7.03846	7.08362	7.01681	6.99439	7.09843	6.98069	7.05926	7.07481	7.07197	6.87392	7.13605	7.04007	7.03894	7.15036	7.13715	6.99525	7.05763	7.14117	7.1767	7.08444	6.92587	6.96233	7.19639	7.09866	7.08154	7.08368	7.01104	7.03345	7.02978	6.90767	6.99344	6.91417	7.11086	6.98152	6.91713	7.04173	7.01495	7.00856	7.00299
1857	7.42922	7.41298	7.3368	7.54062	7.46306	7.57843	7.70233	7.62793	7.64036	7.64048	7.66587	7.68795	7.71449	7.74889	7.85967	7.82383	7.51821	7.67274	7.71382	7.74468	7.52055	7.59963	7.54519	7.44617	7.58026	7.56304	7.39471	7.43525	7.50849	7.56397	7.73143	7.82924	7.65164	7.8225	7.46686	7.59319	7.81453	7.79838	7.59202	7.57702	7.60994	7.66993	7.63321	7.7135	7.65856	7.66025	7.60335	7.63332	7.63477
1861	9.26312	8.93997	9.07478	9.09282	8.67984	9.01777	9.13596	9.10424	8.84384	9.12403	9.12097	9.06621	9.14564	9.15868	8.85765	8.86527	9.10638	9.0831	8.90759	8.93859	9.04468	9.04342	8.84925	8.94088	8.93538	8.91069	8.75989	8.89701	9.16513	9.18356	9.07395	9.03015	9.12208	9.01858	8.79723	8.8209	9.05099	9.0344	8.86825	8.90737	8.857	8.81978	9.06621	9.04493	8.80309	8.96965	8.77713	8.66452	8.90657
1869	7.11152	7.26188	7.43525	7.31413	7.34553	7.10134	7.18573	7.29151	7.41992	7.16749	7.46984	7.12045	7.09228	7.02684	7.23607	7.04971	7.43458	7.46065	6.9964	7.18577	7.24329	7.10391	7.47681	7.27506	7.16827	7.41278	7.63252	7.36143	7.31971	7.24307	7.33809	7.29608	7.31849	7.14953	7.55902	7.4047	7.2277	7.21199	7.51805	7.28048	7.21156	7.19433	7.17007	7.26264	7.41394	7.14126	7.40799	7.20812	7.0956
1870	7.06675	7.21239	6.83083	6.79634	7.38102	7.13577	7.19491	7.32535	8.10994	7.72836	7.16345	7.12824	7.44565	7.49402	7.28315	7.25228	6.72748	6.86133	7.96127	8.01423	7.0512	7.04522	7.09998	7.34439	7.21888	7.20989	6.79587	6.64132	6.67	6.72224	9.67099	9.7272	7.62532	7.6992	9.45913	9.40477	7.14819	7.12489	8.24112	8.26621	7.00062	7.00316	6.9692	7.0406	7.23877	7.2899	6.68658	6.74561	6.73184
1871	9.82055	9.88056	9.68802	9.64985	9.68623	9.68681	10.1644	10.0227	9.91516	9.75498	9.96724	9.86607	9.80072	9.80204	9.84262	9.90453	9.92828	9.87502	10.1688	9.98693	9.72627	9.73369	9.75619	9.83777	9.73127	9.68931	9.64613	9.76678	9.83471	9.86859	10.0434	9.96819	9.76648	10.0082	9.7738	9.69561	10.0377	9.87376	9.8215	9.81112	9.81239	9.83032	9.94849	9.97661	9.92768	9.96955	9.7455	9.7782	9.90613
1874	9.51564	9.65073	9.47143	9.50751	9.56877	9.61054	9.68181	9.51952	9.43403	9.35131	9.60333	9.59802	9.53485	9.54899	9.52617	9.58768	9.45963	9.54256	9.44612	9.50571	9.62434	9.71092	9.33649	9.31877	9.64613	9.66397	9.72873	9.66334	9.47423	9.64958	9.67976	9.65813	9.53302	9.47448	9.48957	9.63807	9.55375	9.31877	9.40877	9.368	9.42513	9.40551	9.64714	9.46114	9.66219	9.44745	9.57197	9.44586	9.3139
1875	8.31921	8.25441	8.3323	8.24238	8.59544	8.54275	7.79935	7.73742	7.98926	8.10642	7.45497	7.55749	7.88801	7.74609	7.59425	7.58937	7.60578	7.53156	7.64025	7.56771	8.05701	7.97022	8.21437	8.1942	8.03434	8.11986	8.09156	8.05275	7.56752	7.58547	7.76529	7.82627	7.71817	7.7593	7.97295	8.14164	7.83042	7.86836	7.92617	7.89974	7.68932	7.69296	8.13943	8.09862	7.67284	7.807	8.40569	8.50385	8.11066
1877	8.74324	8.83079	9.04644	9.01175	9.04884	8.95068	8.92259	8.91897	9.11395	8.63884	9.0126	8.97925	9.1007	9.01099	9.26377	9.31919	9.238	9.11749	8.88616	8.77773	9.02198	9.31697	9.19238	9.2525	8.8452	8.82152	8.84967	8.80572	8.58201	8.66126	8.82521	8.82152	9.05639	8.93878	8.98257	9.05384	9.13596	9.02057	8.88852	8.98008	8.87362	8.94434	8.62344	8.723	8.50668	8.59147	9.03959	9.14038	9.02057
1879	9.11515	9.26	8.78896	8.73335	9.56961	9.62406	7.97989	7.86314	9.03358	8.62685	8.32066	8.27498	8.22442	8.20735	7.91255	7.86443	7.65001	7.56823	7.59891	7.45983	8.4473	8.36031	8.2401	8.14451	8.90005	8.88789	9.09682	8.98775	8.8903	8.73637	7.73661	7.77412	8.1681	8.13832	8.38982	8.25415	7.77592	7.88788	8.41458	8.28084	8.11754	8.27847	8.29671	8.20735	8.21933	8.36155	8.577	8.69133	7.73071
1880	11.6526	11.6502	11.285	11.3363	11.5518	11.5602	11.8456	12.0735	11.7888	11.9297	11.4986	11.3083	11.7338	11.8867	11.4872	11.4223	11.5925	11.6703	11.4758	11.7108	11.6525	11.6149	11.3782	11.4537	11.4725	11.542	11.7912	11.8716	11.8224	11.8746	11.5329	11.8908	11.8935	12.0788	11.3306	11.274	11.4127	11.5417	11.7127	11.8731	11.8868	11.662	11.7479	11.984	11.7457	11.8469	11.1768	11.1819	11.303
1889	6.86384	6.9687	6.88092	6.85461	6.90254	6.81713	6.89067	6.99349	6.71028	6.76059	6.73925	6.56652	6.78684	6.85267	6.71915	6.84185	6.60321	6.60414	6.81264	6.86188	6.71598	6.79201	6.70854	6.64165	6.88092	7.08421	6.68043	6.94697	6.94204	6.62238	6.71722	6.9924	6.77694	6.87964	6.76831	6.48619	6.5742	6.92696	6.76262	6.83259	6.96963	6.79228	6.73221	7.18631	6.7784	7.05846	6.83138	6.80157	6.71685
1890	9.2799	9.21939	9.16186	8.96429	8.67746	8.87944	8.98525	9.01525	8.51985	9.02505	9.16472	9.25742	9.04724	9.08013	9.24418	8.93461	8.76127	8.95991	9.22596	9.14673	8.41476	8.59221	8.15184	8.07662	9.06727	9.00397	9.05161	9.04193	8.69808	8.71658	8.60532	8.71658	8.8758	8.84176	8.55405	8.72619	9.21739	9.06416	8.56757	8.59988	8.8182	9.19299	9.61161	9.4599	9.57418	9.25204	8.60765	8.52465	8.86378
1891	9.02867	9.1743	9.09244	9.247	9.3892	9.30171	8.97946	9.17454	9.58659	9.70058	9.40376	9.2422	9.10297	9.14097	9.08802	9.14974	9.60251	9.33856	9.0383	8.97529	9.12936	9.33603	9.63284	9.76951	8.79873	8.84869	8.75653	8.76364	9.25337	9.1563	8.96801	8.99244	8.90798	9.05495	9.17541	9.31697	9.2132	9.27967	9.15264	9.231	8.91418	8.92435	8.73525	8.68419	8.68791	8.83847	9.40401	9.26734	9.08463
1892	8.84715	8.68399	8.76864	8.72832	8.99207	8.90483	8.80866	8.90379	8.96217	8.93117	9.04468	8.99405	9.131	9.08333	8.57582	8.61453	8.76977	8.95478	8.97794	8.83867	8.74193	8.72985	8.9484	8.98667	8.41442	8.38169	8.54705	8.5145	8.74231	8.83847	8.18015	8.26606	8.78174	8.71963	8.78272	8.82787	8.94494	8.75592	8.65045	8.78724	8.57071	8.67163	8.82657	8.87486	8.52584	8.49353	8.82354	8.67256	8.84419
1893	6.70188	6.6513	6.70596	6.83155	6.5681	6.67253	6.66962	6.56921	6.6834	6.55448	6.54814	6.61107	6.72637	6.759	6.70062	6.60182	6.68665	6.65039	6.7214	6.66024	6.60266	6.70301	6.56456	6.58943	6.81533	6.53679	6.65585	6.60739	6.4896	6.61463	6.67297	6.69481	6.82738	6.75151	6.71107	6.65801	6.69364	6.66401	6.63415	6.8225	6.6203	6.6209	6.71504	6.60669	6.68013	6.75	6.74585	6.53958	6.71528
1894	6.76927	6.67921	6.84672	6.91708	6.72027	6.76491	7.09941	6.85919	6.68731	6.83144	6.92235	6.76491	6.8503	6.82342	6.81878	6.75849	6.6819	6.80989	6.97133	6.66484	6.82158	6.88729	6.82307	6.84522	6.69701	6.73582	6.55465	6.65518	6.75281	6.91904	7.07587	6.87877	6.94025	6.87389	6.88834	6.72265	6.91974	6.76287	6.73091	6.72181	6.65766	6.75908	6.90251	6.94255	6.69014	6.78621	6.75425	6.59858	6.96758
1901	9.49109	9.27524	9.62463	9.8136	9.62882	9.57965	9.69348	9.81112	10.257	10.4384	9.98894	9.80559	9.73611	9.97696	9.64613	9.63748	10.6698	10.6061	10.2766	10.0262	9.67334	9.56989	10.3253	10.3722	9.53117	9.65186	10.0294	10.3198	10.501	10.1782	9.69414	9.6168	9.66545	9.93283	9.69222	10.0364	9.67334	9.76951	10.2923	10.1724	10.19	10.0906	9.29757	9.55651	9.15566	9.62203	10.061	9.99678	9.96153
1902	6.8397	7.83269	6.8155	7.3273	7.3282	6.72762	6.84022	7.66483	6.88247	7.58811	7.36474	6.80894	6.88499	7.50474	7.00283	7.67061	7.73449	6.90232	7.65355	8.22919	6.86108	7.49741	7.00237	6.60424	7.31927	8.00439	6.76369	7.4299	7.46003	6.97217	6.56598	7.40586	7.19948	7.95738	7.33831	6.70563	7.27598	7.96763	6.86075	7.57733	7.89951	7.06002	7.06329	8.10279	6.95816	8.05103	7.67783	6.83097	6.92934
1903	6.52298	6.69295	6.59297	6.5036	6.48269	6.53884	6.44657	6.48479	6.45788	6.63564	6.55863	6.60284	6.6509	6.66985	6.5373	6.50744	6.5313	6.4979	6.66204	6.49667	6.50517	6.39531	6.53732	6.53213	6.51119	6.48465	6.44488	6.50543	6.60827	6.52341	6.57089	6.63677	6.69636	6.57133	6.50292	6.48411	6.53719	6.50346	6.46432	6.53785	6.46254	6.38435	6.49725	6.7953	6.53433	6.6013	6.48325	6.36429	6.50379
1907	6.45524	6.81605	6.54768	6.66774	6.73386	6.50653	6.52236	6.48905	6.61905	6.59518	6.59961	6.58182	6.51711	6.54775	6.66193	6.59375	6.49978	6.55785	6.48578	6.68695	6.46558	6.59805	6.59328	6.4688	6.69847	6.5996	6.49926	6.60459	6.54178	6.61108	6.66217	6.69325	6.52104	6.52021	6.62372	6.65227	6.47467	6.51821	6.67036	6.68898	6.52578	6.68979	6.58263	6.67868	6.56065	6.67052	6.55175	6.56781	6.55293
1908	6.25227	6.4558	6.39643	6.34598	6.34401	6.37881	6.4101	6.4662	6.39007	6.31031	6.4616	6.39307	6.37544	6.4052	6.53383	6.44222	6.43083	6.43116	6.41815	6.50249	6.47144	6.35066	6.32843	6.43322	6.35856	6.49759	6.37607	6.32317	6.2662	6.33763	6.40461	6.40561	6.43898	6.34574	6.38956	6.30621	6.25274	6.34428	6.53792	6.43993	6.32327	6.39263	6.40278	6.25932	6.38494	6.5	6.44278	6.46389	6.3686
1910	6.61312	6.70056	6.53542	6.59814	6.56612	6.57818	6.97034	6.69548	6.54596	6.59518	6.74536	6.79886	6.76287	6.83646	6.90571	6.86455	6.79538	6.81617	6.763	6.74221	6.58262	6.65648	6.63533	6.5466	6.72728	6.86133	6.61462	6.58325	6.67	6.83733	7.50732	7.26001	6.71722	6.61209	6.68567	6.90594	7.20595	7.07301	6.63075	6.53785	6.57856	6.76372	6.74342	6.62764	6.81688	6.74649	6.81256	6.82346	6.69933
1911	6.81568	6.7772	6.75094	6.76481	6.89759	6.74993	7.0239	6.92548	6.75245	6.7356	6.70967	6.76799	6.75261	6.73466	6.8063	6.79849	6.75241	6.79644	6.94169	6.7654	6.76107	6.79449	6.8222	6.74325	6.78529	6.65978	6.83026	6.62083	6.67476	6.79417	6.67571	6.6789	6.74762	6.74923	6.76171	6.75911	6.73029	6.74935	6.75934	6.715	6.63003	6.78862	6.8064	6.7156	6.76851	6.71209	6.70091	6.69748	6.79181
1912	6.77134	6.95293	6.7971	6.96002	6.96201	6.90304	7.1973	7.09442	6.93023	6.99068	6.89316	6.99109	6.97762	7.00584	6.8838	7.04699	6.89521	6.87348	6.92654	7.08476	6.88514	6.82867	6.94495	6.92122	6.88374	6.90348	6.96924	7.01119	7.02375	6.95229	7.05668	7.18346	6.87455	6.95508	6.91263	6.97228	7.02715	7.01689	6.80506	6.89876	7.05446	6.91031	6.95274	6.89922	6.91706	7.04812	6.78373	6.73191	6.84253
1917	6.77409	6.78036	6.67867	6.68032	6.77312	6.84126	6.86025	6.71797	6.83942	6.87652	6.67205	6.52924	6.65801	6.57805	6.64576	6.53545	6.71068	6.74284	6.64129	6.74686	6.65802	6.64425	6.58843	6.60369	6.64826	6.60243	6.58821	6.5382	6.84091	6.81907	6.75103	6.6179	6.48694	6.64385	6.81347	6.58034	6.66059	6.57964	6.74424	6.77761	6.78201	6.70962	6.69633	6.58117	6.83966	6.66416	6.59328	6.46784	6.65949
1933	8.90552	9.0286	8.62367	8.58471	8.87223	8.9983	8.8109	8.75672	8.56705	8.44895	8.76472	8.72431	8.71051	8.74997	8.41209	8.39644	8.53856	8.64113	8.62529	8.73358	8.61691	8.69778	8.67878	8.58174	8.80833	8.76849	8.93623	8.96616	8.86435	8.83646	8.48762	8.65132	8.58033	8.70032	8.66821	8.67003	8.34391	8.50118	8.63942	8.80295	8.82635	8.67633	8.77816	8.90445	8.7976	8.95798	8.66885	8.48331	8.45776
1936	10.7733	10.8937	11.0368	11.0831	10.9682	11.0971	10.5636	10.5915	10.7526	10.9148	10.6428	10.5428	10.4173	10.5062	10.6356	10.6406	11.4126	11.2097	9.99208	10.0094	10.2086	10.4986	10.7979	10.7012	10.2215	10.2786	10.6966	10.8465	11.3102	11.2138	9.77654	9.75276	10.0554	9.89075	9.44572	9.65671	9.98876	10.0881	10.3899	10.4357	11.0972	11.0711	10.2328	10.286	10.679	10.5795	11.1249	11.1216	11.1515
1937	13.4276	13.4744	13.4596	13.301	13.4857	13.4437	13.2623	13.2304	13.4124	13.4358	13.0293	13.0698	13.2775	13.301	13.0495	13.094	13.3656	13.1417	12.8241	12.979	13.1909	13.1909	13.078	13.0661	13.0741	13.153	13.0252	13.0082	13.11	13.1949	12.8866	13.078	13.1377	13.2856	13.5681	13.5015	12.6143	12.7279	13.3051	13.203	13.2581	13.3968	13.3124	13.1834	13.0212	13.086	13.2221	13.1873	13.4935
1938	12.746	12.9027	12.7789	12.6304	12.644	12.7651	12.4512	12.8444	12.8001	12.6775	12.804	12.7351	12.9706	12.5444	12.5723	12.3847	12.746	12.777	12.4686	12.4714	12.5596	12.6599	12.9833	12.9706	12.5975	12.4453	12.6812	12.7926	12.8866	12.7537	12.4714	12.5782	12.6957	12.8001	12.9621	12.9317	12.6498	12.6812	12.7131	12.8444	12.6992	12.7061	12.6883	12.7061	12.6239	12.5878	12.7095	12.6404	12.7026
1939	7.93334	7.78209	7.8248	7.95378	7.95772	7.87558	7.89363	7.87434	7.86667	7.86617	7.89107	7.7875	7.87822	7.96316	7.52005	7.70453	7.89661	7.77772	7.53952	7.50948	7.74746	7.91364	8.00803	8.14341	7.80235	7.68785	7.86956	7.85757	8.02886	7.89687	7.5914	7.54824	7.70676	7.70373	7.94668	7.88322	7.65836	7.51205	8.21598	8.0518	7.97022	8.06178	7.65381	7.72463	7.60214	7.61858	8.03902	7.9861	7.95772
1944	6.49103	6.42566	6.55192	6.37793	6.59423	6.57597	6.46956	6.46229	6.55376	6.58086	6.62227	6.45957	6.4936	6.48304	6.48095	6.5451	6.60814	6.53512	6.5486	6.51221	6.41453	6.55527	6.53569	6.51637	6.58066	6.54947	6.62523	6.52236	6.57056	6.46828	6.56144	6.54656	6.49519	6.57533	6.44022	6.49494	6.50453	6.55904	6.53971	6.65675	6.57856	6.52436	6.5085	6.48089	6.5391	6.55029	6.47778	6.60913	6.59025
1945	6.91064	7.06142	6.90818	6.97399	7.03452	6.96908	6.9257	6.89972	7.05986	6.93197	6.97966	6.99187	6.98337	6.91676	6.99483	6.9666	6.95078	6.96533	6.92204	6.85981	6.82368	6.93367	6.93415	6.9017	6.78975	6.8678	6.81823	6.86406	7.02753	6.88881	7.02541	6.74552	7.02653	6.94697	6.87982	6.82881	7.11804	7.01885	6.95908	6.99046	6.87526	6.94349	7.05709	6.91203	6.9194	6.92059	6.88485	6.93741	6.95933
1951	6.5652	6.55911	6.68861	6.65549	6.86801	6.77782	6.74661	6.70513	6.82005	6.61607	6.77317	6.70872	6.87601	6.93753	6.97615	6.93249	6.91608	6.80852	6.57471	6.47024	6.86225	6.97112	6.84299	6.70817	6.84487	6.90669	6.97311	7.01461	6.6004	6.73171	6.79211	6.84185	6.91371	7.11104	6.88596	6.90083	7.05763	7.02031	6.75076	6.668	7.0532	6.9484	6.72037	6.83945	6.93008	6.91763	6.5129	6.69327	6.77546
1952	6.53696	6.56682	6.73131	6.6406	6.53789	6.49786	6.56378	6.6001	6.6678	6.79317	6.61374	6.71803	6.64816	6.53605	6.59521	6.63248	6.67636	6.6172	6.65386	6.67026	6.60104	6.58526	6.63202	6.77189	6.68553	6.63915	6.52228	6.55626	6.66124	6.60389	6.58527	6.66873	6.66286	6.68159	6.59236	6.64445	6.65322	6.70355	6.53615	6.54316	6.60269	6.73992	6.5585	6.5365	6.66931	6.52796	6.61444	6.59032	6.61862
1954	6.72935	6.55308	6.49331	6.68442	6.54986	6.61234	6.61807	6.57503	6.59578	6.43415	6.66785	6.65833	6.62902	6.63887	6.73372	6.67944	6.63152	6.65185	6.49705	6.69907	6.56063	6.55181	6.53405	6.77409	6.62037	6.52611	6.67206	6.67465	6.65972	6.56523	6.51839	6.57378	6.63978	6.70848	6.57617	6.6346	6.77789	6.62752	6.77546	6.71287	6.60108	6.57186	6.6384	6.59988	6.61826	6.59531	6.68823	6.61727	6.60318
1955	6.85653	6.84455	6.92029	6.83329	6.74232	6.76392	6.97088	7.10573	6.91432	6.9325	6.79731	6.8983	6.96409	6.97118	6.814	6.88671	6.80012	6.78932	6.85473	6.72414	6.83595	6.82266	6.73405	6.82194	6.81104	6.87055	6.67053	6.67816	6.89193	6.70128	7.0654	7.26906	6.8796	6.81964	6.82522	6.6793	6.72789	6.76321	6.81348	6.95841	6.92521	6.89413	7.0688	7.18293	6.95966	6.74576	6.84184	6.77357	6.83038
1956	6.60581	6.55125	6.61385	6.59172	6.62215	6.57818	6.58509	6.5672	6.61514	6.56438	6.51964	6.62866	6.70417	6.74021	6.54606	6.60182	6.55226	6.55472	6.50582	6.5962	6.6665	6.66014	6.56807	6.44813	6.61384	6.54615	6.55465	6.51465	6.77855	6.58611	6.57415	6.84039	6.54264	6.63923	6.62233	6.537	6.50453	6.65099	6.62586	6.63101	6.61729	6.65397	6.62218	6.6601	6.57111	6.62764	6.59328	6.52689	6.57079
1958	10.3253	10.5367	10.5957	10.7313	10.7034	10.8103	9.91173	9.9341	10.4921	10.6788	9.96955	10.0214	10.6566	10.6233	10.1882	10.3509	10.3748	10.3366	10.5429	10.254	10.5967	10.4825	10.7194	10.7013	10.3605	10.5312	10.6667	10.4673	9.82241	10.0478	10.6837	10.748	10.6313	10.5163	10.3664	10.5114	10.6993	10.7996	10.9455	10.9608	10.9313	10.984	10.7764	10.5401	10.1739	10.1896	10.3086	10.3391	10.5477
1960	6.68522	6.62853	6.72557	6.6406	6.80555	6.74214	6.66962	6.74103	6.59381	6.64816	6.73312	6.64237	6.65232	6.63887	6.62006	6.73339	6.61992	6.6888	6.61368	6.61197	6.61815	6.62215	6.77516	6.6937	6.72353	6.70385	6.63522	6.65816	6.78861	6.66793	6.66385	6.70394	6.68606	6.72451	6.65935	6.65036	6.61692	6.62574	6.68731	6.67261	6.70807	6.66088	6.60324	6.61311	6.65013	6.6676	6.6759	6.74561	6.68718
1964	8.42892	8.612	8.25526	8.39965	8.22481	8.19651	7.9687	8.331	8.04383	8.63694	8.33532	8.12367	8.03853	8.43082	7.93433	8.28882	8.31796	8.09515	8.339	8.56049	8.32093	8.2106	8.89807	8.5741	8.75808	8.99812	8.46606	8.66939	8.56505	8.46563	8.23069	8.70944	8.14518	8.4631	8.69881	8.40985	8.06052	8.39925	8.1267	8.47522	8.82057	8.31055	8.32747	9.16679	8.39658	9.1342	8.85938	8.67374	8.32156
1965	8.60357	8.44059	8.27341	8.36082	8.39882	8.44093	8.56111	8.44467	8.75079	8.73217	8.60463	8.39177	8.53956	8.57275	8.62344	8.39916	8.72564	8.594	8.40302	8.37134	8.7149	8.5647	8.59363	8.47183	8.74324	8.5797	8.98794	8.96984	8.58731	8.59256	8.46556	8.55477	8.6356	8.67087	8.70181	8.52344	8.5294	8.49439	8.42664	8.5827	8.83612	8.79817	8.79102	8.82152	8.66489	8.63307	8.79837	8.69035	8.67018
1967	8.79629	8.6589	8.64718	8.58715	8.67218	8.84095	8.78063	8.7523	8.54882	8.69092	8.61598	8.59147	8.48058	8.52114	8.37748	8.41227	8.56274	8.5442	8.42223	8.40923	8.52584	8.56348	8.41802	8.34755	8.40747	8.3792	8.63489	8.58748	8.48127	8.59147	8.38279	8.45147	8.54144	8.48699	8.62272	8.79034	8.43796	8.38718	8.47418	8.55023	8.42008	8.56542	8.61615	8.53829	8.56774	8.48448	8.54208	8.58252	8.36017
1968	10.9564	10.923	10.8919	10.7257	10.4448	10.591	10.4342	10.4223	10.7996	10.8858	10.1651	10.2142	10.4165	10.4539	10.1382	10.0877	10.257	10.1935	10.696	10.693	10.7392	10.7465	10.7657	10.8365	10.6361	10.8811	10.4403	10.4306	10.1733	10.4825	10.3086	10.373	10.108	10.0075	10.8942	10.9759	10.1457	10.2264	10.7919	10.8738	10.4745	10.3985	10.694	10.6222	10.5957	10.4297	10.5532	10.5469	10.3415
1973	13.6877	13.4635	13.3163	13.164	13.4201	13.4706	13.4319	13.5248	13.1223	13.3733	13.4201	13.3395	13.5248	13.6877	13.2662	13.3505	13.2386	13.2109	13.5845	13.5561	13.4044	13.3395	13.2181	13.1756	13.5599	13.3928	13.5052	13.4744	13.3242	13.2974	13.4512	13.4596	13.3577	13.4553	13.226	13.2342	13.3395	13.301	13.2699	13.1565	13.3124	13.3431	13.6015	13.7009	13.4319	13.5286	13.2304	13.164	13.1798
1975	11.7466	11.6511	11.8045	11.6	11.887	11.7893	11.6564	11.6744	11.9374	11.7633	11.7633	11.818	11.7743	11.7296	11.5007	11.5474	11.82	11.6944	11.5301	11.5702	11.7296	11.7036	12.1837	12.0994	11.6069	11.5895	11.6762	11.5335	12.0064	11.899	11.5179	11.5841	11.7816	11.7706	12.0044	12.0341	11.8313	11.8313	12.0321	12.0604	11.903	11.9479	11.6347	11.6241	11.4467	11.5301	11.8392	11.8546	12.0191
1977	6.84487	6.67007	6.76151	6.68836	6.83136	6.85858	6.75941	6.71595	6.92857	6.95045	6.74901	6.78595	6.8453	6.75657	6.87313	6.80506	6.89429	6.8113	6.73281	6.89949	6.88246	6.89109	6.90128	6.91655	7.05471	6.87411	7.06247	7.07545	6.85642	7.01273	6.96386	7.09185	6.97812	6.93482	6.8424	6.80568	6.81341	6.76872	6.7949	6.94815	7.11258	6.70482	6.93471	7.17761	6.93397	6.89614	7.02446	6.91074	6.96934
1978	6.74747	6.90987	6.77502	6.75185	6.77937	6.80781	6.83591	6.74264	6.56798	6.76059	6.63441	6.78595	6.7057	6.82108	6.83413	6.69333	6.64734	6.66654	6.62378	6.73058	6.72175	6.69143	6.80914	6.7907	6.83866	6.74745	6.71298	6.7318	6.88493	6.91657	6.74183	6.77043	6.72541	6.72834	6.73085	6.56104	6.70792	6.80078	6.72612	6.81102	6.75138	6.79228	6.87718	6.7953	6.68161	6.72311	6.85875	6.81027	6.79823
1979	8.94071	8.96114	9.04108	8.92295	8.84832	8.77909	9.21477	9.21568	8.97946	9.04217	8.9587	9.05842	9.16816	9.1214	9.02038	8.98775	8.86049	8.88286	8.98133	9.1249	8.67966	8.67639	8.89638	8.86604	8.86417	8.91418	8.71565	8.80887	9.20762	9.14844	9.14931	9.22261	9.06727	9.34345	9.12447	9.16752	9.22983	9.26958	9.04948	9.09768	8.97246	8.94494	9.08697	9.15781	9.04404	9.22151	8.90124	8.77034	8.76009
1981	8.51593	8.629	8.50484	8.5864	9.05285	9.07213	8.6452	8.69256	8.73056	8.88756	8.76538	8.66622	8.96383	8.97988	8.64715	8.76123	8.8922	8.75783	8.70733	8.89783	8.96257	8.89463	8.75327	8.59735	8.69439	8.78631	8.83557	8.8853	8.80914	8.65954	8.70945	8.58139	8.81267	8.78095	8.72995	8.95228	8.90417	9.00596	8.53562	8.63647	8.88693	8.83582	8.76244	8.70168	8.6471	8.61713	8.8122	9.00587	8.68778
1982	9.59463	9.50464	9.27225	9.13041	9.29913	9.33879	9.87376	9.53621	9.27246	9.27644	9.28437	9.47349	9.62004	9.50188	9.45861	9.43784	9.3288	9.50355	9.52781	9.42336	9.30603	9.20364	9.001	9.43105	9.16596	9.19516	9.32675	9.27742	9.38775	9.39793	10.0308	9.81674	9.37676	9.17478	9.43204	9.52995	9.50679	9.28528	9.47118	9.34898	9.18536	9.57418	9.8793	9.49157	9.7532	9.51879	8.94536	9.07355	9.41278
1983	6.99151	6.99009	6.87411	6.93231	7.04265	7.04781	6.97853	6.91842	6.78937	6.90387	6.96101	6.87105	7.02597	7.00999	6.9705	6.98802	6.86698	6.81709	7.10047	6.99913	6.96703	7.07549	6.89	6.79981	6.85651	6.8732	6.97128	7.06314	6.8489	6.97564	6.97176	6.89092	6.93806	7.03084	6.96814	6.88945	6.90554	6.8411	6.90373	6.92712	6.98449	6.90347	6.86865	6.84945	6.94018	6.90197	6.8703	7.04328	6.94764
1984	11.2312	11.12	11.1746	11.2072	10.8289	10.9424	10.4754	10.4511	11.1575	11.6104	11.2937	11.1985	11.1357	11.1416	10.4556	10.5469	10.3422	10.3134	10.8774	10.8329	11.4084	11.2655	10.4876	10.2211	11.3066	11.2327	11.6456	11.5508	10.3484	10.6607	10.5317	10.7518	10.9505	10.7891	10.6193	10.6755	11.1215	10.9431	10.9773	11.0784	10.7194	10.7351	10.511	10.8235	10.9773	10.9608	11.2685	10.9645	10.9608
1990	6.93174	7.03678	6.97216	6.88636	6.87059	6.90257	6.90858	6.95814	6.71223	6.71373	6.72307	6.64906	6.97911	7.00085	6.68851	6.57334	6.62985	6.75627	6.55712	6.85449	6.65005	6.71932	7.63391	7.69821	6.72614	6.66798	6.79587	6.75873	6.73668	6.80106	6.83311	6.85404	6.88377	6.86954	6.96991	6.94662	6.8663	6.80562	6.89491	6.90577	6.96624	7.01668	6.66768	6.7621	6.63829	6.75896	7.09308	7.06341	7.15972
1991	6.67245	6.61876	7.14428	7.06399	6.64022	6.62098	6.83439	7.02334	7.53247	7.40622	6.97689	6.99325	6.76865	6.80263	7.46173	7.62935	6.62816	6.63925	8.00213	8.09596	8.18754	8.21309	6.66215	6.6021	6.62503	6.68509	6.85041	6.73711	6.55858	6.68498	10.6556	10.7045	6.88235	6.84504	6.67579	6.75625	6.63801	6.51472	6.85052	6.67907	7.45079	7.3843	7.76702	7.61655	7.77967	7.79851	6.66251	6.67194	6.7959
1992	10.5977	11.1678	10.7851	10.8726	11.0439	10.4718	10.6222	11.3794	9.90613	10.6203	10.8114	10.3186	10.2908	10.9083	10.9545	11.2266	10.6596	10.1739	10.1315	10.6797	10.4903	10.9405	10.3118	9.87864	10.5729	11.0439	10.3597	10.6313	10.5386	10.1577	10.4143	11.2238	10.382	10.9995	10.6212	10.2948	9.73904	10.7162	10.6468	10.9937	11.1306	10.5131	10.2595	11.3693	10.6919	11.3744	10.2975	9.84167	10.6303
1994	6.88668	6.91893	6.98913	6.95465	7.07956	7.03216	6.86455	6.91534	6.95424	6.84581	7.01819	6.8279	7.00565	6.97717	6.88099	6.93812	6.86847	6.85545	6.94599	6.90689	6.90655	6.91974	6.98893	6.98636	6.89274	6.80882	6.96423	6.9644	6.8371	6.82155	6.9134	6.89476	7.01301	6.89299	6.95516	6.93806	6.89645	6.95301	7.06971	7.00145	6.95045	7.01915	6.92348	7.05524	6.92825	6.93778	7.12744	7.06426	6.98838
1997	11.7369	11.8159	11.9524	11.8851	11.6635	11.5613	11.8745	11.6979	11.7502	11.5595	11.7687	11.5895	11.6797	11.849	11.7332	11.7466	11.6999	11.7968	11.7073	11.6581	11.7816	11.8686	11.917	11.8604	11.6618	11.8392	11.5148	11.4745	11.6564	11.6564	11.689	11.8566	11.7405	11.7558	11.7724	11.5966	11.7558	11.7834	11.818	11.8026	11.7914	11.6923	11.6241	11.6296	11.8237	11.7386	11.8119	11.7932	11.7019
1998	7.12975	7.10857	7.25441	7.21989	7.26264	7.31786	7.11098	7.19987	7.18842	7.14084	7.29703	7.17001	7.13557	7.10904	7.11043	7.27839	7.12893	7.27297	7.12887	7.06434	6.99973	7.02321	7.22194	7.26797	6.98134	7.0115	6.84308	6.9957	7.15121	6.99084	7.07771	6.98409	6.89286	7.08544	7.09823	7.02918	6.98948	7.20001	7.06193	7.07628	7.01643	6.95608	6.99088	6.85827	6.89454	6.9998	6.99107	7.07298	7.03865
2000	9.20026	9.46531	9.34485	9.54367	9.21916	9.04087	9.34757	9.56851	8.99528	9.26536	9.62259	9.30727	9.11813	9.35542	9.44087	9.60717	9.33923	9.01	9.51564	9.86859	8.82373	9.18964	8.85306	8.63943	9.21157	9.38799	8.9751	9.08013	9.06458	8.96549	9.60195	9.88679	9.07577	9.30511	9.37783	9.16575	9.26839	9.61109	9.04603	9.33044	9.13404	9.00789	9.59687	9.7164	9.62882	9.76173	9.02505	8.93859	8.85722
2002	9.32013	9.34802	9.07925	9.21477	9.10574	9.18135	9.44087	9.29965	9.233	9.31435	9.35521	9.48849	9.27225	9.15906	9.31963	9.35893	8.99627	9.24395	9.35283	9.08802	9.31648	9.44266	9.06802	9.06008	9.37382	9.14822	9.51823	9.50298	9.40551	9.56506	9.03705	9.03073	9.56723	9.48582	9.22752	9.31605	9.45661	9.14395	9.14673	9.08545	9.04822	9.07355	9.19738	9.35564	9.30099	9.3083	9.0949	9.04404	9.26
2004	7.06782	6.94762	7.00873	7.15207	7.02126	7.07864	7.08595	6.91261	6.97118	7.09579	7.07007	7.03614	7.09228	7.07808	6.95062	6.92688	6.91273	7.04708	6.95728	6.98377	6.91728	7.09531	6.99516	7.02187	7.08655	6.99033	6.93951	6.89855	6.87514	7.02321	7.10925	7.18657	7.05857	6.86754	6.98419	7.0488	7.06898	7.14372	7.03112	7.05484	7.23652	7.07333	7.10997	7.13072	7.01891	7.02168	7.08661	7.04528	7.00428
2005	7.04722	7.01906	6.9525	6.96916	6.96627	6.94738	6.89486	6.90467	6.87031	6.90496	6.92076	6.90832	7.00128	7.05224	6.89016	6.91468	6.80325	6.90166	6.96258	6.93335	6.97318	6.96616	6.88911	6.81777	7.06187	7.04502	7.03497	6.99776	6.95505	6.99875	6.96283	6.93535	6.96708	6.99694	6.99799	6.86498	6.93264	6.92811	6.84413	6.93849	6.89953	6.94793	7.03046	7.01722	7.02001	7.13042	6.78122	6.88261	6.8703
2009	6.44592	6.51747	6.43022	6.50776	6.51096	6.53658	6.43439	6.45241	6.46793	6.51794	6.50783	6.507	6.4951	6.49167	6.4365	6.50152	6.50302	6.4545	6.47848	6.52059	6.42355	6.41369	6.4503	6.51497	6.53764	6.48205	6.50571	6.45315	6.49021	6.52388	6.43203	6.52886	6.48355	6.4511	6.44389	6.43396	6.44136	6.52399	6.51381	6.46777	6.37831	6.55176	6.48841	6.48065	6.45155	6.53279	6.44583	6.4056	6.43992
2010	11.0266	11.4225	10.7242	10.93	11.0425	10.8289	11.1215	11.3261	10.8365	10.7743	11.1939	10.9745	10.9131	11.2527	10.853	11.0602	11.0196	11.0111	11.1313	11.1306	10.8353	11.1775	10.761	10.6667	10.8659	10.9918	10.9049	10.8033	10.7247	10.8931	10.923	11.2937	10.9722	11.2	11.015	10.7382	10.971	11.2527	10.9179	11.123	11.1019	10.8564	11.0229	11.3627	11.1908	11.4449	10.8883	10.7743	10.6061
2011	6.82523	6.65501	6.71988	6.65334	6.78746	6.89429	6.77792	6.8089	6.81845	6.83755	6.81913	6.8227	6.81917	6.78104	6.73372	6.67201	6.80921	6.83683	6.71166	6.74375	6.67907	6.72663	6.6444	6.62639	6.75344	6.69598	6.74977	6.71573	6.80506	6.71919	6.73694	6.63523	6.82519	6.72834	6.72724	6.56494	6.71159	6.66661	6.6772	6.66308	6.56363	6.60563	6.69118	6.7242	6.70652	6.80368	6.72549	6.61558	6.68967
2012	11.7932	11.3181	11.8138	11.8372	10.3718	11.156	11.8566	11.3018	12.5179	12.1555	11.887	11.9845	11.6511	11.1257	11.5649	11.1588	11.3627	11.8949	12.6705	12.0994	12.1625	11.6797	10.793	10.9545	12.0385	11.7073	12.4338	12.0537	11.4225	11.921	11.15	10.7097	12.4148	12.2542	11.1647	11.4607	12.0084	11.3342	11.2281	10.693	10.8576	11.5162	11.8546	11.3276	11.7444	11.1602	11.419	11.6725	11.612
2014	13.1262	12.6957	13.0293	12.9116	12.5383	12.8783	13.2109	12.979	12.8361	12.8241	12.8567	12.9275	12.7651	12.6565	12.6143	12.4397	12.6335	12.8201	13.1834	13.2545	12.5689	12.4743	12.2956	12.5751	12.9235	12.746	12.7312	12.4229	12.7611	12.8183	13.0041	12.6668	13.0741	12.644	12.4255	12.6532	12.9275	12.566	12.8401	12.773	12.5813	12.8948	13.3163	12.6599	13.076	12.8909	12.5322	12.6957	12.7537
2015	8.60584	8.19811	8.41388	8.3348	8.33275	8.71357	8.72379	8.61528	7.56356	7.61724	7.4648	7.49122	9.20091	8.96821	8.53047	8.36656	8.0937	8.40267	7.90339	7.84621	8.36606	8.13287	7.26528	7.39285	8.90818	8.67892	8.24622	8.05435	7.61558	7.83891	9.14844	8.98815	8.41689	8.32308	7.55256	7.63332	7.557	7.57593	8.38544	7.95718	7.84254	8.08203	7.97897	7.76749	8.88768	8.61034	7.34891	7.30956	8.31196
2018	6.64462	6.67767	6.70439	6.64496	6.6828	6.61886	6.67724	6.65864	6.52357	6.69597	6.60957	6.63787	6.60616	6.81319	6.62154	6.63637	6.60984	6.62032	6.62378	6.63555	6.66487	6.71429	6.63985	6.78251	6.68027	6.63915	6.87597	6.69178	6.65659	6.64478	6.58356	6.79137	6.74362	6.67782	6.59236	6.59238	6.7401	6.62752	6.7169	6.74738	6.71705	6.95456	6.84926	6.72101	6.75019	6.59531	6.82313	6.65458	6.72914
2020	6.67773	6.42791	6.64253	6.49278	6.50725	6.6438	6.53075	6.48093	6.49669	6.45524	6.58311	6.57172	6.55353	6.5561	6.51238	6.47845	6.48095	6.69134	6.52442	6.47843	6.58431	6.56258	6.45884	6.52119	6.52436	6.3565	6.57721	6.5486	6.55563	6.52986	6.48598	6.63523	6.58041	6.54774	6.46838	6.52093	6.45581	6.63973	6.64221	6.70357	6.55703	6.55969	6.49388	6.58117	6.57609	6.63917	6.49788	6.47717	6.54322
2021	7.25488	7.4242	7.3422	7.34035	7.24301	7.3103	7.17552	7.1791	7.32508	7.31626	7.1551	7.25503	7.20904	7.12216	7.25066	7.05975	7.31551	7.23264	7.13236	6.99312	7.16902	7.2207	7.08786	6.92706	6.98586	6.95975	7.22998	7.05614	7.33574	7.28345	6.7125	6.87752	7.21904	7.19113	7.18369	7.26112	7.14402	7.03221	7.08202	7.1253	7.07492	6.95608	7.14178	7.2054	6.99834	6.98356	7.04019	7.04528	7.2157
2022	8.17683	7.98483	7.59079	7.27784	7.30119	7.89084	9.48146	8.99105	8.14757	8.10672	7.98003	8.4294	8.80498	8.61581	8.09188	7.72765	7.898	8.38138	8.87323	8.5006	7.62691	7.27775	7.30095	7.67982	7.71078	7.39324	7.21485	7.18915	7.94668	7.99652	9.64048	9.27524	8.50286	8.28029	7.77865	8.24579	8.58342	7.9912	8.35098	7.98342	8.11452	8.76561	9.82302	9.48021	9.00789	8.36232	7.63682	8.10079	8.20278
2026	7.09823	7.22629	7.34755	7.25516	7.66366	7.71382	7.29818	7.1959	7.25243	7.57179	7.28162	7.16545	7.07368	7.10176	7.52847	7.54633	7.54791	7.45983	7.53752	7.65808	7.23135	7.29044	7.2569	7.25121	7.0198	6.94509	6.95929	6.98023	7.08786	6.99829	6.74712	6.86377	6.92622	7.02163	7.44212	7.50874	7.84634	7.8319	7.15628	7.26977	6.93018	7.05213	6.85549	6.90891	7.14195	7.22242	7.11588	7.19328	7.11953
2027	6.74576	6.74601	6.61385	6.66182	6.87894	6.83761	6.90053	6.69004	6.78536	6.70278	6.63659	6.78187	6.85573	6.72159	6.8089	7.05456	6.71508	6.73277	6.95025	6.84852	6.91294	6.84211	6.72033	6.80205	6.74615	6.68355	6.79427	6.94118	6.74962	6.74843	7.08079	6.89645	6.78078	6.76849	6.73085	6.63267	6.82287	6.76119	6.65864	6.85518	6.72027	6.78569	6.76236	6.61973	6.65653	6.68424	6.85444	7.03503	6.8027
2028	6.69025	6.71293	6.66723	6.47522	6.47616	6.58441	6.66962	6.65864	6.59959	6.5111	6.66386	6.64078	6.60906	6.53437	6.71596	6.57149	6.55226	6.56099	6.64309	6.64598	6.59644	6.58722	6.6304	6.64416	6.64826	6.69446	6.5803	6.63855	6.6482	6.57499	6.71565	6.56468	6.71163	6.67317	6.61673	6.58831	6.61317	6.629	6.65511	6.55547	6.55513	6.6967	6.59319	6.54807	6.46589	6.58166	6.61444	6.66884	6.57583
2030	6.95002	6.98148	6.8465	6.73333	6.94082	6.99558	6.84076	6.85659	6.59922	6.79934	6.56719	6.6438	6.79368	6.74616	6.64865	6.53876	6.66082	6.72769	6.58732	6.59346	6.83696	6.89429	6.76179	6.66757	6.94062	6.86112	6.86594	6.89414	6.6666	6.58352	6.71478	6.68593	6.70669	6.72535	6.73236	6.78661	6.6998	6.67339	6.70752	6.70903	6.70325	6.75572	6.89563	6.79777	6.71025	6.68292	6.75208	6.72848	6.68446
2033	7.8482	7.80152	7.92758	8.00588	8.03253	8.1242	8.22847	8.2669	8.10712	8.60729	8.19939	8.3109	8.47023	8.32264	8.25488	8.15832	8.19966	8.12558	8.41442	8.35789	7.97989	8.09502	8.19104	8.07728	8.18329	8.16783	7.78821	7.85757	8.31663	8.15242	8.50025	8.24025	8.41099	8.35972	8.05261	8.00471	8.42058	8.48263	8.20545	8.09125	8.18797	8.30796	8.14785	8.2431	8.25389	8.37491	7.96025	8.08417	8.1612
2034	7.04284	7.37189	6.71438	6.93478	6.99696	6.51737	6.78676	7.19484	7.1125	7.25978	7.21512	6.9726	6.87695	7.10043	7.04073	7.27051	6.90339	6.8702	6.99782	7.55267	7.09103	7.10538	6.86636	6.63349	6.85225	7.18246	6.89932	7.03858	7.55383	7.06408	6.70003	6.99092	7.01891	7.50576	7.05619	6.6114	7.32645	7.57088	6.77198	7.1125	7.21156	6.75755	6.96036	7.31857	6.89765	7.69045	6.79864	6.57817	6.80793
2036	6.50977	6.53346	6.62645	6.64898	6.59232	6.61234	6.62711	6.69184	6.62094	6.47652	6.4737	6.63341	6.62364	6.5291	6.6149	6.64638	6.7259	6.57993	6.64129	6.63375	6.61815	6.66826	6.51749	6.53544	6.71943	6.65875	6.62238	6.56853	6.60683	6.53298	6.5901	6.57378	6.72312	6.66957	6.72951	6.60958	6.63293	6.59318	6.68553	6.70971	6.64946	6.59498	6.70094	6.63106	6.49192	6.62204	6.5571	6.53958	6.61256
2038	6.46303	6.53346	6.3613	6.61027	6.76819	6.87157	6.58125	6.53215	7.14608	7.39936	6.98754	6.94375	6.75335	6.81713	6.86897	6.69333	6.43515	6.54003	7.8517	7.88872	6.50125	6.64591	7.11615	6.93972	6.85979	6.85608	6.31429	6.52085	6.46656	6.55053	9.71278	9.86483	7.22272	7.34777	9.27246	9.20273	6.79519	6.85507	7.8248	7.73595	6.54159	6.64661	6.69252	6.75767	6.95623	6.95808	6.60891	6.57464	6.36499
2039	6.5746	6.58083	6.64832	6.59172	6.88774	7.05308	6.76637	6.7353	6.96445	7.23426	6.9625	7.14691	6.84395	6.95389	6.74534	6.76895	6.70621	6.66807	7.439	7.63059	6.60803	6.60346	7.10538	7.13642	6.95165	6.83963	6.60497	6.55464	6.76644	6.54886	8.50179	8.51433	7.06053	7.07771	8.91265	8.78651	6.75396	6.80562	7.53479	7.66945	6.77931	6.71492	6.92635	6.83341	6.85679	7.05846	6.84877	6.86337	6.66531
2040	9.26269	9.0831	9.5645	9.52266	8.88246	8.98712	8.55706	8.52359	9.38609	9.30423	9.38943	9.38126	8.90563	8.89581	9.29203	9.33856	9.17319	9.26492	8.98257	9.09532	9.42539	9.43328	9.01175	8.78613	9.54313	9.33649	9.24594	9.31181	8.4987	8.79102	9.30378	9.0829	8.87284	8.76958	9.3068	9.48744	9.10446	9.23254	9.01318	8.76265	8.97569	9.02057	9.28128	9.1385	9.32743	9.131	8.89563	8.84907	8.86845
2041	6.69025	6.92745	6.9304	6.97672	6.8941	6.86879	6.88917	6.98661	7.06747	7.00346	7.04663	6.97575	6.81556	6.85785	6.9256	6.75849	6.76129	6.8702	6.90845	7.18734	6.91175	6.88439	7.08786	7.15269	6.64558	6.66798	6.71138	6.80009	6.96068	6.79207	6.75268	6.72785	6.78586	6.76227	6.8337	6.74633	6.9013	6.90085	6.77707	6.84947	6.61392	6.81118	6.77595	6.79999	6.62437	6.75747	6.68986	6.84107	6.84837
2042	6.53026	6.55702	6.50367	6.46787	6.58096	6.48517	6.52674	6.4676	6.55613	6.4656	6.56253	6.62747	6.52726	6.57857	6.4685	6.58774	6.46531	6.45804	6.553	6.60294	6.53403	6.58276	6.54185	6.4836	6.50228	6.48192	6.55012	6.62611	6.53453	6.52142	6.641	6.59631	6.4639	6.48713	6.5513	6.58477	6.47666	6.5591	6.45295	6.55769	6.50944	6.56843	6.63403	6.59869	6.62786	6.46711	6.6961	6.63906	6.51267
2043	7.16521	7.1626	7.57612	7.54164	7.19047	7.12989	7.30487	7.34936	7.60741	7.60841	7.51734	7.42056	7.19113	7.34725	7.40988	7.40315	7.46958	7.56176	7.3817	7.3057	7.26647	7.32032	7.36466	7.4257	7.00438	6.9289	6.99158	6.89976	7.27472	7.2271	7.07061	6.99614	7.08074	7.13407	7.40708	7.30318	7.37758	7.58487	7.53752	7.58698	6.98889	7.12416	6.82572	6.86914	7.11214	7.23203	6.88485	6.94686	7.33783
2046	6.72436	6.90308	6.69545	6.90842	6.85188	6.85181	6.93671	6.87787	6.80174	6.89754	6.78593	6.8279	6.79543	6.80125	6.75875	6.87744	6.71917	6.85349	6.97133	6.82844	6.81519	6.75873	6.86636	6.74736	6.67885	6.83668	6.72638	6.75873	6.82166	6.88881	6.89734	6.83872	6.89196	6.80013	6.70822	6.76151	6.78812	6.72687	6.77198	6.80914	6.80464	6.64483	6.81859	6.77176	6.8702	6.7902	6.73936	6.5525	6.62291
2047	6.73435	6.68109	6.66376	6.59371	6.64022	6.73813	6.7556	6.56507	6.53971	6.60935	6.42702	6.51047	6.87827	6.84187	6.55843	6.65043	6.55775	6.54183	6.6153	6.66024	6.61136	6.54295	6.81958	6.86366	6.57796	6.51361	6.64565	6.52911	6.6004	6.63003	6.49834	6.59534	6.695	6.7784	6.55191	6.65623	6.67525	6.88296	6.58677	6.61796	6.66371	6.643	6.67032	6.71536	6.65814	6.63633	6.58113	6.643	6.91993
2049	6.50977	6.54541	6.45507	6.42264	6.52211	6.50868	6.64552	6.65131	6.50082	6.52144	6.47571	6.47427	6.57829	6.5493	6.47003	6.48067	6.50879	6.56099	6.51512	6.42465	6.47523	6.54667	6.4918	6.49811	6.55581	6.47011	6.48782	6.50543	6.45485	6.4781	6.56298	6.48338	6.54709	6.48739	6.41397	6.47582	6.49482	6.4212	6.42076	6.45555	6.49305	6.5864	6.49046	6.54807	6.5571	6.54384	6.43094	6.42351	6.43683
2051	6.67598	6.73639	6.72735	6.49492	6.72446	6.83591	6.63261	6.66446	6.62094	6.75586	6.55233	6.67675	6.6165	6.61498	6.51581	6.64638	6.65767	6.60269	6.5764	6.56529	6.66322	6.6748	6.85344	7.02684	6.60092	6.56712	6.54204	6.50081	6.78164	6.69401	6.48598	6.45276	6.69881	6.68159	6.64431	6.6346	6.66425	6.71718	6.75975	6.78905	6.65097	6.64661	6.59162	6.55482	6.64237	6.56924	6.70004	6.74163	6.73184
2053	6.71274	6.73639	7.14003	7.03792	7.25106	7.07326	7.16329	7.1542	7.09525	7.18023	7.09732	7.10666	7.22601	7.17158	6.70518	6.82224	7.19713	7.1699	7.05386	7.02378	7.14657	7.00181	7.54084	7.51179	6.84243	6.78436	6.73845	6.68704	7.16041	7.00795	7.00037	7.08292	7.0252	6.98737	7.1379	7.00491	6.75206	6.68991	7.3677	7.40409	7.58026	7.52905	6.91575	6.83785	6.83966	6.82155	7.7043	7.64132	7.12099
2054	6.86073	6.80645	6.90818	6.72828	6.82232	6.79767	6.82125	6.75506	6.86856	6.74292	6.87886	6.8968	6.94748	6.90511	6.81427	6.80722	6.93174	6.87361	6.91733	6.97332	6.91175	6.89807	6.79059	6.7974	6.82707	6.77142	6.9761	6.87115	6.74962	6.78724	6.87894	6.86012	6.81151	6.75953	6.78467	6.69415	6.61317	6.80562	6.77546	6.88414	6.81872	6.97383	6.77374	6.74002	6.81361	6.80668	6.8091	6.86607	6.87932
2055	7.15468	7.01333	6.94547	6.93478	6.97395	6.96476	6.99101	7.05315	7.17977	7.06076	7.01258	6.95693	6.92797	6.96326	7.24254	7.13484	6.88527	6.88942	6.99201	6.95511	6.97705	6.7616	6.89307	6.98121	6.85225	6.83094	6.97311	6.96719	7.07197	6.85144	6.97374	6.9798	7.04522	6.99023	6.99703	6.84507	6.78326	6.97722	7.11324	7.01252	6.95903	7.04264	6.97705	6.98152	6.88435	6.95151	7.12066	6.92895	7.02458
2057	6.75408	6.70387	6.62832	6.68641	6.62419	6.53465	6.66962	6.58072	6.69706	6.76684	6.72092	6.80121	6.71875	6.70814	6.79613	6.83594	6.71068	6.77734	6.7738	6.65289	6.7401	6.63579	6.84577	6.85476	6.615	6.5231	6.5582	6.51319	6.73518	6.7037	6.63736	6.59696	6.6134	6.85325	6.73755	6.65979	6.73203	6.75683	6.73776	6.69071	6.69091	6.633	6.6369	6.68502	6.60555	6.65372	6.78365	6.72617	6.70788
2058	10.7401	10.7004	10.6727	10.6203	10.8347	10.8214	10.326	10.2462	10.6656	10.2891	10.2458	10.2633	10.712	10.581	10.4772	10.4539	10.6667	10.5674	10.1215	10.2567	10.8612	10.7678	10.694	10.7625	10.7583	10.84	10.957	10.9788	10.47	10.5747	10.519	10.6596	10.5885	10.4876	10.7055	10.7774	10.343	10.4483	10.7142	10.7034	10.6283	10.7371	10.2582	10.1393	10.2477	10.1628	10.6687	10.5078	10.326
2059	6.47248	6.6207	6.57348	6.51832	6.6044	6.69615	6.4865	6.49118	6.55787	6.51311	6.6059	6.61923	6.5154	6.50998	6.5771	6.54917	6.57308	6.55944	6.70604	6.69907	6.62479	6.73034	6.55445	6.50993	6.60628	6.6667	6.65421	6.6793	6.79004	6.6382	6.7709	6.59077	6.72846	6.61209	6.55999	6.59791	6.50655	6.49606	6.53615	6.57751	6.61392	6.4888	6.5541	6.54641	6.63667	6.61608	6.64025	6.61399	6.55293
2060	8.47818	8.54331	8.73801	8.81311	8.50994	8.40794	8.44681	8.42256	8.60837	8.41356	8.54294	8.43531	8.27833	8.21142	8.49559	8.48328	8.2025	8.05084	8.42712	8.38934	8.5551	8.53099	8.38604	8.31333	8.45772	8.49925	8.15213	8.32094	8.3628	8.2669	8.20559	8.15733	8.27441	8.22714	8.15283	8.17869	8.09284	8.31349	8.42613	8.4932	8.50401	8.40763	8.19392	8.34519	8.41558	8.37891	7.85991	7.86454	8.35337
2063	6.88087	6.89113	6.97216	7.00283	7.12164	7.31918	6.94042	6.90157	6.85131	6.90004	6.84267	6.81763	6.85573	6.73162	6.58875	6.79587	6.80281	6.89423	6.67203	6.58312	6.90353	6.99168	6.87259	6.77795	7.05769	7.28847	7.1539	7.20466	6.67	6.75306	7.02249	7.01423	6.98152	6.92089	7.30127	7.23758	7.07129	7.05238	6.87478	6.78589	7.01278	7.08823	6.95615	6.9148	6.88034	6.74398	6.6965	6.77987	6.60318
2064	6.63904	6.5031	6.69908	6.58539	6.532	6.61886	6.43369	6.58461	6.63947	6.64587	6.54197	6.57172	6.76287	6.6338	6.70373	6.7136	6.56479	6.78495	6.58315	6.44675	6.69672	6.73779	6.61942	6.58514	6.643	6.64397	6.51089	6.64439	6.62486	6.43878	6.56759	6.47211	6.62023	6.52599	6.86977	6.63078	6.5667	6.63656	6.78148	6.65363	6.69091	6.57547	6.56315	6.52599	6.56611	6.64356	6.75597	6.7348	6.67715
2065	6.70518	6.50701	6.65027	6.6041	6.65358	6.61234	6.61448	6.55334	6.49475	6.65436	6.42907	6.62543	6.58629	6.60665	6.43959	6.51403	6.63468	6.77027	6.60334	6.67026	6.55537	6.61499	6.69946	6.79281	6.55303	6.59196	6.56127	6.58617	6.64969	6.56197	6.57415	6.61358	6.68606	6.76365	6.61248	6.58233	6.53138	6.71718	6.64855	6.63419	6.60902	6.64126	6.58263	6.59311	6.51605	6.5984	6.60891	6.59503	6.74965
2067	7.58594	7.7143	7.43002	7.53171	7.7075	7.68899	7.68951	7.91499	7.38153	7.79258	7.75704	7.5974	7.63439	7.81615	7.39127	7.56694	7.76245	7.66543	7.5715	7.63354	7.58175	7.57848	7.5024	7.41506	7.49643	7.62096	7.68632	7.72117	7.72793	7.58669	7.72226	7.9864	7.40921	7.57507	7.76825	7.60442	7.59109	7.6984	7.41288	7.5759	7.58268	7.42283	7.6381	7.9812	7.53165	7.87261	7.68241	7.56128	7.37858
2068	7.04144	6.92601	6.97216	6.86087	6.95761	6.94075	6.75002	6.86679	6.91117	6.97413	6.95456	6.87217	6.90735	6.87535	6.85964	6.96318	7.09487	6.86479	6.79666	6.84522	6.93384	6.94349	6.9933	6.99046	6.73782	6.91849	6.89083	6.7535	6.93977	6.92183	6.76238	6.70575	6.73807	6.69707	6.71367	6.88464	6.99119	6.93036	6.69374	7.00514	6.89785	6.89201	6.8642	6.93523	6.82389	6.77463	6.96706	7.00715	6.77696
2069	7.15802	6.99187	6.76296	6.61873	7.01392	7.37532	7.90647	7.70541	7.06747	6.84025	7.23945	7.48606	7.35924	7.22875	7.08517	6.90049	7.24585	7.46739	7.28273	7.10259	6.7861	6.68831	6.85238	6.77409	7.04293	6.9692	7.89593	7.45374	7.43571	7.85241	7.52753	7.15899	7.81846	7.48534	7.10043	7.01762	7.28329	7.16652	7.17552	7.23862	7.03555	7.06794	7.06098	6.8314	7.74134	7.49641	6.90459	7.07298	6.89573
2071	7.6512	7.6625	7.74352	7.74479	7.67041	7.57993	7.57976	7.56236	7.63351	7.81184	7.51734	7.56276	7.43791	7.6024	7.57885	7.48898	7.5301	7.49632	7.3934	7.27107	7.61044	7.44731	7.75313	7.54855	7.47571	7.40839	7.35807	7.38623	7.35052	7.43309	7.21308	7.42167	7.58967	7.49615	7.54195	7.6121	7.51869	7.67617	7.44424	7.39562	7.43089	7.4155	7.19713	7.30511	7.25405	7.41014	7.48655	7.57793	7.4649
2072	6.63768	6.79188	6.68368	6.67408	6.76244	6.68333	6.6409	6.6798	6.74602	6.65799	6.67967	6.74182	6.72035	6.75774	6.67866	6.64239	6.64867	6.70222	6.63029	6.68486	6.62891	6.72145	6.79585	6.74662	6.64083	6.5817	6.66426	6.63349	6.58311	6.62296	6.681	6.65828	6.70401	6.64976	6.62288	6.57901	6.68639	6.68431	6.64714	6.64125	6.68782	6.69404	6.62161	6.63914	6.62718	6.62557	6.7263	6.65923	6.65791
2073	8.63363	8.76615	9.22398	9.1684	9.02664	8.95163	9.04297	9.07395	9.0417	9.20583	9.05454	9.01794	9.07881	9.02523	9.16575	9.14822	9.4073	9.27766	8.9208	8.88729	8.87902	9.02846	9.51243	9.43031	8.47369	8.61034	8.5222	8.66253	9.16069	8.87682	8.21012	8.24913	8.86825	8.83998	8.43844	8.48957	8.93443	8.93558	8.99811	9.04684	9.16162	9.16795	8.44997	8.59184	8.71792	8.56453	9.29496	9.28855	9.26377
2074	6.71797	6.58658	6.65988	6.58126	6.56002	6.61886	6.6198	6.65131	6.57455	6.58296	6.75487	6.65833	6.50187	6.57309	6.63825	6.78726	6.63647	6.60694	6.70107	6.65675	6.6665	6.71429	6.55623	6.74615	6.66364	6.61471	6.55143	6.63855	6.65519	6.58887	6.60197	6.56007	6.68858	6.65792	6.64174	6.58034	6.68504	6.58155	6.6772	6.61475	6.66061	6.81118	6.53818	6.58117	6.60555	6.58166	6.62283	6.643	6.66093
2077	7.50948	7.61099	7.4244	7.49354	7.25774	7.39874	7.52503	7.61292	7.46722	7.3552	7.34463	7.48752	7.44366	7.33108	7.51577	7.47599	7.24391	7.41584	7.52857	7.58004	7.33484	7.35405	7.4531	7.35301	7.51594	7.41278	7.35138	7.5134	7.7942	7.75743	7.66093	7.54031	7.61947	7.57593	7.4047	7.44598	7.48402	7.55433	7.43448	7.30266	7.40395	7.59415	7.62628	7.55247	7.70164	7.55072	7.04872	7.4277	7.53991
2079	10.7422	10.7807	10.9049	10.5852	11.1271	10.84	10.6006	10.5894	10.8763	10.3513	10.694	10.9013	10.2785	10.9773	10.7529	10.7329	10.638	10.8092	10.5224	10.5119	10.8259	10.7657	10.8693	10.9982	10.6173	10.6859	10.6636	10.4763	10.7796	10.7236	10.7329	10.6556	10.5038	10.6755	10.6736	10.7518	10.6283	10.694	10.875	10.6687	11.0189	10.8612	10.9443	10.4781	10.7974	10.6071	11.1401	10.8931	10.4539
2091	10.9366	10.8081	10.984	10.9659	11.3508	11.2763	10.7045	10.7743	10.8294	11.0021	10.8342	10.7013	10.9449	10.9582	10.4646	10.4198	10.9025	10.7529	10.3415	10.3292	10.962	11.0387	11.2058	11.2079	10.9326	10.8942	11.0322	11.0494	10.9722	10.8989	10.525	10.5674	10.9059	10.9205	11.109	10.9944	10.7635	10.6438	11.1401	11.0615	11.0387	10.9558	10.7774	10.7247	10.6497	10.7669	11.109	11.0797	10.8659
2098	9.62827	9.51361	9.57227	9.65777	9.71635	9.69901	9.69636	9.56223	9.58922	9.6148	9.56377	9.62737	9.47133	9.45239	9.29872	9.21055	9.54231	9.70288	9.59874	9.50979	9.5961	9.6044	9.6128	9.70493	9.52605	9.59137	9.57495	9.45626	9.61375	9.71573	9.57759	9.56836	9.53653	9.57495	9.54904	9.59261	9.51021	9.38745	9.67893	9.64492	9.59904	9.69829	9.75427	9.60774	9.52834	9.5389	9.80483	9.69506	9.66191
2099	6.5188	6.45974	6.62094	6.70783	6.67451	6.58441	6.59668	6.64361	6.62923	6.56843	6.6077	6.53094	6.67329	6.48822	6.62006	6.53728	6.51735	6.512	6.46353	6.4805	6.56426	6.67329	6.59493	6.57471	6.48146	6.47011	6.65073	6.51319	6.5195	6.49065	6.48776	6.64504	6.49335	6.61336	6.50615	6.63078	6.53907	6.56594	6.46432	6.4633	6.47853	6.59164	6.64854	6.60154	6.61826	6.63633	6.66743	6.53595	6.57079
2100	6.57466	6.62981	6.49729	6.49596	6.59084	6.65741	6.56069	6.61792	6.48954	6.59592	6.58495	6.49016	6.56252	6.56901	6.56907	6.57327	6.54522	6.55974	6.55251	6.5111	6.49535	6.55163	6.56749	6.55124	6.51639	6.48349	6.50455	6.52618	6.47749	6.54843	6.54988	6.59701	6.53058	6.49559	6.52881	6.53908	6.54484	6.45791	6.54858	6.53957	6.48653	6.50713	6.51713	6.51702	6.53307	6.55034	6.5655	6.56142	6.561
2101	7.3725	7.49104	7.22957	7.41881	7.31674	7.29344	7.24591	7.22285	7.48616	7.32448	7.17359	7.5185	7.51245	7.44305	7.33574	7.3011	7.4649	7.27925	7.27442	7.29305	7.22619	7.26094	7.24559	7.28529	7.27488	7.36419	7.46316	7.67585	7.3981	7.23411	7.30645	7.20051	7.38485	7.37144	7.31892	7.21065	7.45467	7.27775	7.27204	7.24545	7.37957	7.26506	7.38703	7.42702	7.33395	7.42306	7.33702	7.29703	7.32508
2104	6.51338	6.5473	6.54359	6.52805	6.52599	6.66197	6.42111	6.52591	6.53569	6.52939	6.53972	6.60119	6.53899	6.5493	6.4494	6.9139	6.43292	6.50681	6.53853	6.50249	6.66487	6.62906	6.47709	6.55451	6.57081	6.51514	6.61639	6.52409	6.6482	6.63643	6.58696	6.53672	6.52578	6.56578	6.4365	6.47783	6.58524	6.61751	6.6001	6.5661	6.52578	6.50978	6.55094	6.47391	6.54748	6.57702	6.47406	6.58696	6.4813
2107	11.0546	11.0811	10.9545	10.7952	11.1034	11.1026	11.0359	10.8612	10.8942	10.8883	10.5838	10.7142	10.867	11.0138	10.8388	10.7635	10.769	10.7266	10.8388	10.8225	11.0412	10.8483	10.7236	10.7157	11.1271	11.2281	11.1939	11.2178	10.8931	10.8114	10.7774	11.0784	11.0084	10.9518	10.8125	10.8148	10.6971	10.7034	10.853	10.9083	10.997	10.9265	11.0288	11.0546	10.9019	11.0546	10.7147	10.6616	10.6698
2109	8.44804	8.35248	8.65738	8.53023	8.57909	8.52818	8.30348	8.3832	8.26941	8.3193	8.7691	8.72431	8.25368	8.23403	8.28806	8.30426	8.73569	8.53623	8.13793	8.1473	8.44687	8.56537	8.59994	8.64294	8.09774	8.07365	8.40784	8.50596	8.59916	8.70307	8.34682	8.40964	8.33672	8.3789	8.34473	8.45715	8.45726	8.41774	8.56987	8.38436	8.33726	8.30616	8.04414	8.02243	8.14172	8.13336	8.52845	8.51257	8.51382
2110	7.85119	7.7979	7.76797	7.66071	7.43429	7.4782	7.64324	7.712	7.68775	7.62391	7.83822	7.91679	7.77078	7.81785	7.77829	7.68932	7.54578	7.77219	7.70496	7.75754	7.65603	7.67563	7.56386	7.5254	7.83019	7.76164	7.79603	7.74867	7.71576	7.64991	7.93562	7.91324	7.82723	7.87094	7.73838	7.89388	7.79282	7.95991	7.73595	7.53982	7.74803	7.87347	7.77207	7.7279	7.74385	7.71056	7.43517	7.48598	7.73649
2113	10.7682	10.9566	11.2643	11.3624	11.301	11.2799	11.2307	11.3337	11.4016	11.4617	11.4433	11.4011	11.3494	11.2459	11.0219	11.0156	11.7384	11.5552	11.1591	10.9979	11.4311	11.4468	12.0166	12.2011	11.1401	11.2386	11.4611	11.5006	11.7111	11.4666	11.2088	11.2071	11.3604	11.3409	11.7013	11.6168	11.3463	11.4604	11.7409	11.9143	11.8505	11.7626	10.9258	11.0265	10.9917	11.1196	11.6395	11.7879	11.8035
2114	9.18402	9.22983	8.17203	8.34425	8.65945	8.53233	9.18614	9.20342	9.16687	9.34757	9.29965	9.2422	8.80385	9.05763	8.75341	8.93424	9.17099	9.41325	9.22508	9.27246	8.93637	9.35332	8.21875	8.08417	9.17099	9.31367	9.23383	9.27432	8.86683	8.85327	9.29986	9.29779	9.72597	9.65813	9.0996	9.27923	9.34066	9.3707	9.09619	9.06352	8.83158	8.88748	8.84018	9.05495	9.28834	9.36825	8.63959	8.443	8.69112
2117	7.55353	7.34725	7.43656	7.19063	7.18762	7.23317	7.32971	7.24336	6.98057	7.23622	7.49744	7.41079	7.41965	7.41663	7.4492	7.36381	7.07207	7.11755	7.44931	7.34035	7.29419	7.4391	6.99182	7.16552	7.16368	7.1745	7.42237	7.39927	7.1047	7.24065	7.29009	7.20419	7.3552	7.20159	7.14812	7.16673	7.44607	7.46648	7.3422	7.31824	7.34211	7.2848	7.32292	7.13348	7.31971	7.23044	7.13095	7.26869	7.2766
2118	6.50074	6.47691	6.59033	6.5185	6.55862	6.40975	6.53638	6.55151	6.5998	6.57048	6.48154	6.47043	6.53755	6.49955	6.58767	6.51285	6.57572	6.53073	6.60464	6.43931	6.56913	6.57192	6.57549	6.59439	6.46919	6.51686	6.54005	6.55937	6.65094	6.51604	6.54498	6.57173	6.55702	6.60697	6.46842	6.54158	6.46739	6.56094	6.56058	6.59606	6.4818	6.51293	6.45112	6.59137	6.46428	6.53354	6.69046	6.55641	6.49642
2119	6.66434	6.44724	6.49494	6.58649	6.71068	6.88775	7.07919	6.73566	6.57209	6.54995	6.62428	6.6281	7.33462	6.95007	6.77908	6.52995	6.54409	6.77778	6.67692	6.60588	6.58676	6.53638	6.56531	6.71121	6.67107	6.57957	6.62924	6.59077	6.58655	6.7383	6.96099	6.71715	6.69478	6.48619	6.51078	6.60943	6.60856	6.57886	6.85362	6.56121	6.55014	7.01646	7.52866	6.84065	7.10363	6.75244	6.5627	6.73545	6.90042
2120	9.36241	9.44586	9.38799	9.37142	9.5477	9.58965	9.57796	9.68181	9.69107	9.78919	9.66813	9.80926	9.63427	9.66925	9.63284	9.68593	9.68623	9.59948	9.72088	9.56287	9.51823	9.53046	9.49428	9.58488	9.63458	9.54256	9.5667	9.52456	9.21828	9.23776	10.0284	9.87806	9.62764	9.7373	9.68869	9.56506	9.48902	9.50036	9.73243	9.64507	9.8597	9.67247	9.72902	9.79215	9.71875	9.78919	9.49058	9.47168	9.55811
2123	7.24436	7.18308	7.39604	7.34829	6.89705	7.05659	7.25713	7.03635	7.27554	7.02831	7.27621	7.30939	7.19011	7.11012	7.37259	7.19284	7.1962	7.29775	7.4263	7.35629	7.04259	7.24736	7.13088	7.23877	7.2927	7.19914	7.01183	7.03503	7.12458	7.11906	7.32716	7.14922	7.2331	7.20458	7.20319	7.0883	7.26544	7.35622	7.21434	7.25964	7.16982	7.21456	7.2058	7.09235	7.27907	7.17158	7.13321	7.03241	7.14891
2124	8.64034	8.61832	8.8131	8.85589	8.63671	8.72405	8.93189	8.62572	8.95762	8.90269	8.94012	8.87639	8.62556	8.71896	8.82619	8.86414	8.88645	8.91613	9.09311	8.90342	8.62026	8.55178	8.88951	8.87198	8.73338	8.72785	8.64401	8.43836	8.89209	8.89017	8.88725	8.86004	8.66139	8.82803	8.79443	8.89003	8.72244	8.7397	8.908	8.98323	8.77138	8.72642	8.6991	8.48008	8.71508	8.59867	8.68909	8.68499	8.84282
2128	6.61876	6.55494	6.42915	6.46079	6.57192	6.57597	6.54461	6.50717	6.44139	6.46809	6.4148	6.60119	6.57375	6.65313	6.63327	6.48067	6.50528	6.50134	6.51318	6.48262	6.54481	6.50309	6.65926	6.47229	6.37934	6.63298	6.53359	6.46376	6.2812	6.4781	6.51684	6.72785	6.54116	6.6267	6.51995	6.53895	6.57964	6.75101	6.48359	6.47473	6.49811	6.3402	6.56315	6.60834	6.57111	6.71576	6.56625	6.44731	6.47929
2134	6.61876	6.49885	6.47443	6.57099	6.53991	6.65524	6.62711	6.65505	6.56219	6.55236	6.49603	6.4652	6.52569	6.49767	6.56174	6.5451	6.54323	6.58629	6.53511	6.54105	6.59796	6.5356	6.57467	6.55002	6.46122	6.47974	6.49754	6.50081	6.46496	6.66366	6.45325	6.36469	6.4838	6.52892	6.46289	6.50489	6.60036	6.58491	6.56776	6.42762	6.5311	6.50012	6.53333	6.49809	6.37445	6.64066	6.46846	6.49005	6.51266
2137	7.20098	7.10857	7.07651	7.2795	7.2694	7.19414	7.11855	7.83651	7.23645	7.41191	7.42368	7.1269	7.06531	7.4242	7.04985	7.30818	7.34745	7.10338	7.16516	7.33048	7.00332	7.19875	7.12228	7.08932	6.98233	7.23764	7.07197	7.2536	7.53752	7.14137	6.95456	7.68561	7.21249	7.45983	7.12289	7.0883	7.25043	7.48589	7.04846	7.27644	7.49075	7.27196	7.03805	7.63342	7.11913	7.69486	7.32675	7.0801	7.0078
2138	6.56318	6.51911	6.4998	6.51023	6.58607	6.42655	6.48849	6.60195	6.55996	6.56237	6.52956	6.31887	6.56132	6.49767	6.43202	6.65261	6.28882	6.6011	6.4359	6.41052	6.50873	6.35524	6.38799	6.44813	6.48305	6.59039	6.46305	6.59988	6.4338	6.55053	6.66217	6.50092	6.69758	6.50917	6.55999	6.4633	6.56294	6.60941	6.59846	6.45946	6.57334	6.55411	6.53818	6.54641	6.40735	6.58166	6.52713	6.57464	6.51788
2139	6.92472	6.69681	6.53182	6.62829	6.7029	6.65745	6.55992	6.66233	6.60142	6.66807	6.75106	6.57689	6.64415	6.51166	6.52817	6.61998	6.5366	6.63034	6.5538	6.54671	6.729	6.6392	6.7806	6.79636	6.63431	6.62091	6.65073	6.63298	6.58836	6.50017	6.5334	6.54352	6.71562	6.67567	6.59236	6.67116	6.57964	6.66959	6.66727	6.58239	6.57856	6.6142	6.71906	6.6099	6.65814	6.8023	6.5697	6.57294	6.44079
2140	7.33758	7.19491	7.0851	7.14916	7.2092	7.43535	7.58036	7.4332	7.06877	6.9693	7.23726	7.3865	7.32627	7.26197	7.2926	7.28219	7.10385	7.11419	7.67326	7.36153	7.29166	7.13994	6.91243	6.88353	7.35968	7.32129	7.26506	7.21555	7.03663	7.318	7.02827	7.0405	7.47809	7.28027	7.04654	7.25292	7.07974	7.05937	7.28686	7.13802	7.05746	7.15728	7.11086	7.09536	7.31238	7.09071	6.97357	7.10329	7.12099
2145	6.70895	6.6207	6.61547	6.72394	6.60997	6.67893	6.58316	6.59034	6.75306	6.53771	6.60957	6.67522	6.71749	6.70678	6.69888	6.67201	6.72748	6.80078	6.67857	6.64598	6.68072	6.80818	6.73324	6.75345	6.76902	6.68218	6.60318	6.70638	6.723	6.63474	6.65119	6.60611	6.74734	6.58185	6.81347	6.74633	6.71546	6.629	6.73972	6.60493	6.75138	6.65903	6.70953	6.62291	6.96377	6.68424	6.81408	6.74027	6.64094
2146	7.66621	7.75245	7.38587	7.23833	7.27032	7.17475	7.12296	7.11482	7.20756	7.22666	7.23945	7.15773	7.09422	7.18469	7.16329	7.25574	7.05424	7.1379	6.86851	7.03107	7.50249	7.42695	7.02728	7.03011	7.50231	7.58406	7.92542	7.77592	7.18561	7.07145	6.99312	6.97528	7.28529	7.34062	7.13272	7.08964	6.87591	6.92279	6.95165	6.97807	7.16982	7.05094	7.10698	7.12926	7.15394	7.13779	7.02083	6.97867	6.83364
2149	7.53376	7.44098	8.05556	7.95055	7.50382	7.83289	7.64858	7.76882	8.38561	8.49692	8.4572	8.3804	7.55544	7.70665	8.52394	8.46503	7.80546	8.05165	7.79244	7.8112	7.94048	7.98483	7.87967	8.24952	7.42306	7.29561	7.12112	7.24342	7.75607	7.60911	7.01018	7.19466	7.45421	7.48926	7.72938	7.59119	8.06329	8.20559	7.88357	7.7152	7.64639	7.60203	7.46075	7.60316	7.53131	7.82431	7.60578	7.48362	7.78297
2150	7.2169	7.04199	7.05769	7.25127	7.97858	7.91578	7.33132	7.45153	7.58605	7.67662	7.45497	7.36859	7.22353	7.22784	7.11742	7.1601	7.71144	7.64545	7.21763	7.26088	7.39901	7.38605	7.87572	8.1284	6.90511	6.78581	7.47058	7.51889	7.88078	7.7876	7.45125	7.47551	7.10121	7.29793	7.85545	7.78979	7.3901	7.247	8.27341	8.30069	7.98067	7.87646	7.10698	7.22565	7.42182	7.49744	7.55595	7.66378	7.98483
2152	6.97072	7.06247	6.77669	6.8029	7.01392	6.95507	7.21449	6.98661	7.00218	7.1021	6.77079	6.7919	6.76739	6.95389	7.07145	7.17777	6.86034	7.04187	7.12646	7.03107	6.871	6.78059	6.67436	6.75028	7.03068	7.09705	7.64441	7.89084	6.89083	7.09778	6.81734	6.95871	6.93753	6.88408	6.86341	6.94662	6.80509	6.89243	7.05229	6.80117	6.8897	6.99285	7.08084	6.86667	7.51053	7.25767	6.99495	7.03364	6.73552
2155	6.55595	6.55911	6.65581	6.57518	6.68909	6.65745	6.72779	6.63773	6.58777	6.59125	6.52956	6.54997	6.58784	6.63559	6.63167	6.56734	6.72055	6.47103	6.55712	6.61742	6.66804	6.64077	6.60605	6.70585	6.69974	6.65015	6.66229	6.63432	6.72622	6.57028	6.5661	6.56162	6.54264	6.60957	6.62938	6.64842	6.64935	6.52716	6.59361	6.75057	6.58687	6.53166	6.5976	6.71536	6.53112	6.61313	6.62816	6.55786	6.62291
2157	6.63245	6.54585	6.59499	6.64118	6.64628	6.74478	6.66021	6.65641	6.66751	6.65938	6.64477	6.71744	6.57913	6.57184	6.5436	6.58258	6.61537	6.60976	6.61327	6.62823	6.5494	6.61891	6.61388	6.50458	6.53834	6.61755	6.54105	6.4829	6.5491	6.54646	6.5981	6.50102	6.56852	6.53117	6.5042	6.52172	6.57714	6.58161	6.55327	6.50059	6.55551	6.56691	6.54843	6.59535	6.60619	6.5452	6.57091	6.56193	6.56458
2158	6.50149	6.57076	6.57746	6.54021	6.45953	6.45703	6.54649	6.53992	6.62301	6.55026	6.52376	6.59806	6.48201	6.55767	6.43202	6.5796	6.58819	6.58313	6.59647	6.50817	6.55189	6.55897	6.46795	6.56759	6.54591	6.60693	6.53359	6.65816	6.61723	6.50186	6.5104	6.62082	6.58159	6.54206	6.52485	6.42296	6.63801	6.55904	6.59031	6.70668	6.62506	6.54294	6.65518	6.63622	6.47511	6.6013	6.52713	6.77987	6.55611
2161	6.72436	6.69681	6.65398	6.77984	6.69258	6.666	6.86025	6.71595	6.82556	6.61821	6.73722	6.79886	6.68521	6.71101	6.67798	6.67014	6.70783	6.73889	6.76613	6.73244	6.74472	6.58337	6.72187	6.69142	6.66364	6.70385	6.70228	6.66901	6.69025	6.6129	6.64618	6.81312	6.59483	6.66957	6.55039	6.74063	6.62556	6.77149	6.78148	6.60827	6.60902	6.59164	6.71658	6.73216	6.70065	6.71993	6.63139	6.58	6.58726
2162	7.41317	7.4189	8.17114	8.33909	8.56163	8.66289	8.2091	8.2955	7.5727	7.58918	7.30728	7.26273	8.18646	8.19863	7.43492	7.33484	7.4083	7.54145	9.00832	9.00296	7.06862	7.12264	8.92781	9.02888	7.68067	7.60227	6.51261	6.62236	7.9685	7.78356	7.7803	7.7805	8.08953	8.2199	8.09037	8.11911	8.04516	8.0473	8.72489	8.87169	8.54922	8.58093	8.9284	8.84419	8.47514	8.48801	9.18706	9.09344	7.74901
2166	6.64816	6.57275	6.65581	6.53212	6.6044	6.65524	6.53282	6.54776	6.50743	6.5398	6.57477	6.53442	6.55666	6.61327	6.59033	6.54288	6.6048	6.57694	6.43993	6.57909	6.51637	6.60537	6.7919	6.55717	6.67494	6.56052	6.53523	6.58026	6.46131	6.56197	6.66217	6.6121	6.64725	6.54774	6.55999	6.57829	6.65322	6.49035	6.6211	6.56051	6.56198	6.643	6.60884	6.74755	6.5391	6.58617	6.59668	6.54886	6.59025
2167	6.50782	6.58658	6.48701	6.57728	6.72828	6.72425	6.54649	6.48479	6.66323	6.45979	7.98471	8.03239	6.73655	6.58503	6.59685	6.59791	6.7046	6.75367	7.73873	7.83357	6.62319	6.46949	6.85599	6.86366	6.54733	6.54615	6.62376	6.61661	6.63041	6.57664	6.57415	6.59379	6.8899	6.67317	7.0543	7.14599	6.84884	6.88069	6.66014	6.4975	6.60575	6.65903	6.60191	6.49477	6.72588	6.62344	6.6513	6.71448	6.74965
2171	7.30409	7.47993	7.08105	7.0321	7.32891	7.5267	7.29484	7.08117	7.30266	7.15113	7.52866	7.59496	7.43966	7.56409	7.18274	7.24693	7.34909	7.39265	8.3625	7.87874	7.63425	7.56207	7.64071	7.57651	8.166	8.01309	8.20765	8.21293	7.9569	7.93643	7.54268	7.47878	7.65722	7.68057	7.44853	7.37569	7.54734	7.67326	7.319	7.32948	7.43089	7.60706	8.1134	8.1362	8.02979	7.94459	8.02254	7.90257	7.74134
2175	6.75108	6.59759	6.69745	6.62716	6.66608	6.56377	6.59074	6.55474	6.63615	6.64681	6.62639	6.68138	6.73155	6.59482	6.59337	6.73417	6.59523	6.67072	6.53999	6.69864	6.64302	6.62361	6.66866	6.58388	6.74383	6.59633	6.6781	6.67878	6.72942	6.64865	6.69772	6.63648	6.58016	6.70237	6.68345	6.74616	6.64785	6.68417	6.68918	6.67616	6.6438	6.56874	6.5814	6.6018	6.56515	6.68295	6.75883	6.69526	6.67695
2177	7.60687	7.56525	7.60284	7.65887	7.64218	7.64405	7.59797	7.61189	7.59394	7.74954	7.60335	7.51119	7.6267	7.57179	7.57702	7.59993	7.64956	7.71329	7.49632	7.36842	7.58036	7.77298	7.8248	7.68448	7.45808	7.50866	7.67606	7.52921	7.37718	7.58547	7.56548	7.67506	7.57036	7.32716	7.62295	7.68525	7.4721	7.48938	7.44424	7.52395	7.50624	7.47964	7.56548	7.34953	7.31238	7.32535	7.7135	7.77078	7.61825
2178	7.35684	7.51726	7.66778	7.70306	7.61558	7.68006	7.35071	7.45028	7.63497	7.40479	7.49899	7.5138	7.42359	7.4263	7.56868	7.40663	7.49689	7.57813	7.23215	7.30924	7.54468	7.73096	7.53639	7.62725	7.28373	7.30362	7.29114	7.36859	7.25893	7.4017	7.37122	7.31559	7.43853	7.50034	7.57651	7.59233	7.57913	7.54587	7.34674	7.36292	7.33039	7.33739	7.25869	7.18147	7.11913	7.2138	7.43065	7.47809	7.64639
2180	11.4396	11.8665	10.7183	10.794	11.2027	10.8965	11.4883	12.0301	10.9265	11.2147	11.9231	11.356	11.5805	12.2066	11.6564	12.1414	11.8786	11.2886	11.5738	12.0213	10.9905	11.4798	11.6707	11.0253	11.8809	12.0715	11.5301	11.7466	11.7466	11.4693	12.1179	12.6922	11.6762	12.1648	12.0715	11.7386	11.5466	11.9822	11.5859	12.0341	12.244	11.6564	11.6707	12.2672	12.2722	12.4743	11.6493	11.414	11.5649
2181	7.438	7.59687	7.36498	7.40233	7.41457	7.27234	7.39796	7.45439	7.38067	7.2738	7.42724	7.356	7.36251	7.54855	7.68403	7.65362	7.30275	7.35202	7.17503	7.32813	7.39901	7.37683	7.28839	7.41825	7.38067	7.4725	7.31453	7.42285	7.1734	7.2007	7.41766	7.57745	7.28925	7.50576	7.46093	7.37569	7.1457	7.52651	7.46739	7.4476	7.60873	7.3621	7.53356	7.64662	7.43025	7.64082	7.40151	7.36251	7.35234
2182	8.72248	8.5211	8.52123	8.47949	8.42609	8.60017	8.67374	8.64218	8.4625	8.46493	8.49871	8.54612	8.60828	8.64099	8.58209	8.53926	8.56152	8.70565	8.49906	8.48899	8.38032	8.3036	8.31792	8.31465	8.68358	8.62845	8.83028	8.70107	8.37667	8.43252	9.04765	9.01181	8.48555	8.47417	8.55565	8.47025	8.55838	8.46501	8.51141	8.50684	8.59241	8.68007	8.79948	8.69405	8.99734	8.7819	8.38291	8.49589	8.38131
2184	6.92472	6.66805	6.65398	6.54231	6.68066	6.68735	6.96112	6.77146	6.56616	6.738	6.86963	6.93276	6.62364	6.70953	6.80719	6.83403	6.76615	6.82017	6.86605	7.04177	6.5413	6.66641	6.6967	6.71892	6.52591	6.50882	6.78954	6.7426	6.85184	6.82883	6.60664	6.57985	6.70003	6.80133	6.71502	6.61906	6.69364	6.77911	6.73972	6.66474	6.77779	6.53534	6.79508	6.74002	6.82714	6.7331	6.76092	6.69984	6.7959
2185	7.30686	7.31589	7.36492	7.55198	7.22617	7.16515	7.28284	7.3633	7.38301	7.41445	7.3897	7.38313	7.14796	7.21514	7.39812	7.4092	7.29263	7.31404	7.42153	7.47682	7.29691	7.29944	7.37319	7.38334	7.23354	7.23292	7.34994	7.16634	7.27533	7.30299	7.35374	7.4443	7.27454	7.28006	7.51129	7.38311	7.50503	7.54827	7.34312	7.28651	7.46612	7.262	7.32681	7.20354	7.31789	7.34856	7.33636	7.39028	7.32978
2186	6.63023	6.5031	6.68278	6.62445	6.75948	6.60774	6.67918	6.66047	6.66323	6.62783	6.50384	6.58823	6.65232	6.66675	6.70062	6.59791	6.58819	6.67405	6.69178	6.65853	6.58262	6.59427	6.81289	6.61836	6.64685	6.58437	6.48097	6.65972	6.46656	6.60759	6.56457	6.4885	6.58291	6.55887	6.6043	6.53508	6.60036	6.60941	6.6437	6.73039	6.69886	6.71492	6.65385	6.59311	6.56425	6.6659	6.57292	6.62245	6.69265
2187	6.63971	6.70578	6.77297	6.73818	6.79911	6.66872	6.63611	6.62952	6.65012	6.67504	6.60283	6.69767	6.76627	6.71352	6.74382	6.65997	6.63825	6.65211	6.75199	6.53704	6.59521	6.71312	6.67982	6.79182	6.71003	6.64812	6.64354	6.58318	6.72425	6.71846	6.58615	6.61383	6.68426	6.65318	6.68236	6.52706	6.64132	6.64319	6.68468	6.63095	6.76577	6.64377	6.60157	6.65385	6.54273	6.6454	6.69803	6.74384	6.77526
2188	6.73945	6.67767	6.79246	6.73425	7.10416	6.99177	6.59853	6.79844	6.7337	6.70474	6.69982	6.72904	6.73187	6.65618	6.69735	6.65261	6.68351	6.7081	6.63955	6.6406	6.68718	6.90143	6.87259	7.02684	6.74871	6.71436	6.69854	6.79846	6.74292	6.75772	6.88047	6.84877	6.67324	6.71619	6.78808	6.533	6.60746	6.70355	6.75719	6.69557	6.66524	6.72019	6.66208	6.75344	6.66457	6.85927	6.74923	6.90043	7.17377
2189	6.92001	6.93048	7.02929	6.91548	6.87454	6.82373	6.96884	6.95071	7.00987	6.91713	7.17359	7.01806	6.93664	6.92411	7.01992	6.99751	7.01171	7.09296	6.79842	6.81453	6.96386	6.98808	7.01915	7.11755	6.78007	6.8204	6.75641	6.82234	6.66428	6.76761	6.84957	6.78943	6.94167	6.87474	7.06193	6.95561	6.86836	6.89243	6.80234	6.74903	6.79418	6.73219	6.86133	6.70107	6.66139	6.72466	6.89726	6.9453	6.89777
2192	6.55498	6.52999	6.60369	6.61033	6.63018	6.62814	6.62921	6.56319	6.5742	6.56661	6.51691	6.59224	6.61873	6.54238	6.5598	6.59169	6.63198	6.67001	6.62458	6.57595	6.51647	6.55099	6.50209	6.59883	6.46029	6.62131	6.57911	6.58343	6.5769	6.50775	6.60035	6.46485	6.48209	6.60891	6.68284	6.6441	6.61812	6.60106	6.57861	6.47843	6.56994	6.68744	6.63754	6.5273	6.56488	6.59475	6.67018	6.60342	6.68901
2193	7.56256	7.36163	7.364	7.51012	7.53238	7.56986	7.3422	7.46325	7.41992	7.63627	7.36047	7.17262	7.4092	7.40906	7.32608	7.38476	7.29882	7.24286	6.97471	7.17544	7.43379	7.45637	7.34499	7.22746	7.5688	7.3846	7.39604	7.56892	7.28236	7.24409	7.11069	7.38233	7.36994	7.43733	7.3244	7.4334	7.29939	7.46766	7.18352	7.29062	7.29062	7.30878	7.55852	7.55247	7.33258	7.29914	7.21962	7.22454	7.12868
2194	9.47859	9.55295	8.92941	9.05142	9.82025	9.72689	9.34664	9.3239	9.09915	8.77174	9.21477	9.05324	9.4298	9.5434	8.98836	9.12867	9.14163	8.96906	9.09244	9.20937	9.64106	9.66866	9.23688	8.84967	9.56122	9.6282	9.76362	9.82363	9.12867	9.06458	9.33367	9.22442	9.28169	9.23383	9.46042	9.71875	9.50083	9.38102	9.23646	9.13596	9.4848	9.48957	9.67155	9.66365	9.02824	9.0512	9.25522	9.1212	8.89638
2197	13.8506	13.8854	13.7297	13.769	13.86	13.8773	13.8506	13.7198	13.7826	13.5052	13.832	13.8092	13.8459	13.7246	13.6586	13.7982	13.8364	13.7546	13.7198	13.6101	13.678	13.6497	13.7494	13.814	13.9019	13.7151	13.6637	13.6447	13.8688	13.6586	13.6497	13.6141	13.8415	13.6828	13.6358	13.6141	13.8092	13.7151	13.8773	13.6497	13.7151	13.778	13.8234	13.5173	13.9761	13.9926	13.7246	13.769	13.7246
2199	6.65514	6.5668	6.61354	6.61509	6.99784	6.89346	6.52041	6.65812	6.48895	6.55231	6.55361	6.60292	6.69407	6.6651	6.66349	6.57017	6.60457	6.5897	6.58808	6.543	6.60731	6.5793	6.64542	6.71969	6.54638	6.59576	6.58328	6.55185	6.51313	6.55091	6.59151	6.69477	6.62943	6.68573	6.59508	6.58517	6.59573	6.62416	6.57524	6.57895	6.53834	6.62509	6.6246	6.51144	6.62888	6.67484	6.54305	6.66869	6.59066
2203	7.9787	10.2462	7.62563	8.82582	9.82489	7.44617	7.91992	11.2178	7.44812	10.7329	10.311	8.59438	7.74599	10.1669	8.02282	10.0546	10.6264	8.20082	8.23125	10.93	7.31148	10.3571	9.30215	7.30002	7.85132	10.0769	7.94238	9.58965	9.93748	7.7807	8.0619	11.0725	7.956	10.7743	10.2271	7.69606	8.03491	10.9025	7.64802	10.0997	11.7687	7.90757	9.03283	12.1295	8.09809	10.8247	10.1801	7.72008	7.38122
2204	9.48272	9.54228	7.9605	8.00897	8.50704	8.56502	10.1739	10.2875	8.98093	9.02805	8.6589	8.54349	9.09026	9.32999	8.73505	8.91399	8.87093	9.0415	9.37406	9.63108	8.40285	8.57181	8.14964	7.91487	8.55109	8.71946	8.63613	8.67163	9.28276	9.52026	9.87376	9.94066	9.52725	9.67715	8.22093	8.03378	8.99262	9.25874	9.66748	9.56961	8.98605	8.78956	9.31274	9.60307	10.1117	10.0328	8.86029	8.70627	8.94108
2206	6.5447	6.67216	6.60991	6.63855	6.57596	6.71251	6.73667	6.72388	6.76986	6.68035	6.72531	6.74549	6.70138	6.69828	6.63825	6.64227	6.90049	6.81337	6.7918	6.79328	6.70253	6.62215	6.62561	6.65391	6.64826	6.72633	6.68352	6.67615	6.71428	6.64802	6.6564	6.68273	6.81431	6.75849	6.63347	6.60351	6.73661	6.77567	6.80645	6.73697	6.81872	6.6967	6.8799	6.63622	6.65498	6.56788	6.56625	6.51047	6.64936
2207	12.7351	12.8165	12.244	12.2567	12.1746	12.2238	13.3205	13.0453	12.2263	12.3654	12.2066	12.3898	12.3654	12.1248	12.7026	12.6335	12.42	12.7202	12.7131	12.777	12.3954	12.4659	11.6511	11.8294	12.7167	12.6335	11.9712	11.9315	12.4094	12.4541	12.9961	12.866	12.5782	12.4541	12.0281	12.2672	12.5502	12.4283	12.4714	12.2722	12.3063	12.6208	13.0335	12.7611	13.3163	13.0372	12.1863	12.1601	12.3358
2208	7.58185	7.37624	7.94337	7.74317	7.69531	7.84699	7.21629	7.11012	7.8777	7.6911	7.89244	8.18164	7.34404	7.1834	7.63909	7.54062	7.64092	7.64912	8.25962	8.07124	7.58259	7.33993	7.52578	7.26506	7.93137	7.65826	8.33464	8.09343	7.98315	8.14062	7.49623	7.466	7.69045	7.45797	7.5193	7.64314	7.51918	7.07515	7.43142	7.35771	7.66609	8.04962	7.98234	8.0005	7.0795	7.14583	7.85355	7.99558	7.81773
2209	7.70129	7.73707	7.02756	6.83844	7.4805	7.34257	7.35754	7.19832	6.99732	6.99149	7.115	7.3269	7.67063	7.56346	7.69166	7.67958	7.13557	7.26103	8.31378	8.11754	6.73717	6.88729	7.23833	7.28861	7.91227	8.04543	7.18171	7.26813	7.26432	7.26797	7.80462	7.69284	7.2522	7.19629	7.44991	7.41873	7.35342	7.2499	7.41865	7.35473	7.81735	7.56295	8.33118	8.51485	8.37667	8.46588	7.45994	7.59768	7.08342
2212	8.29995	8.34725	7.36984	7.47301	7.807	7.84997	8.49369	8.39786	8.08181	7.90394	8.42664	8.49178	8.24165	8.15325	8.38169	8.25856	8.24124	8.3403	8.80123	8.68791	7.90693	7.93137	7.42403	7.54218	8.34875	8.47483	8.30127	8.3326	8.02696	7.90328	8.91534	8.79459	8.17467	8.26424	8.2199	8.03984	8.20278	8.2669	8.14964	8.0206	8.2676	8.24664	9.0018	8.90005	8.99262	8.97325	8.31755	8.25562	7.97858
2215	7.64043	7.59964	7.39268	7.32905	7.08717	7.09229	7.39967	7.17788	7.13033	7.04202	8.0649	8.20014	7.2756	7.1976	7.28418	7.3908	7.32571	7.45784	8.26304	8.12473	7.42583	7.30184	7.23174	7.34324	7.53297	7.39474	7.10275	7.21508	7.29306	7.25845	7.68661	7.69818	7.12321	7.24039	7.51184	7.58674	7.30232	7.22996	7.31504	7.33252	7.22212	7.10134	7.44861	7.34107	7.23917	7.20002	7.35413	7.34222	7.10058
2217	9.16995	8.85484	8.24607	8.10911	8.19966	8.48819	9.08271	9.10971	8.12239	8.32766	8.42894	8.62014	8.80538	8.62364	8.32557	8.33072	8.03846	8.1575	9.44792	9.30285	8.13477	8.08332	7.87407	7.99057	9.20137	9.01674	8.34628	8.1716	8.51337	8.61238	9.35155	9.28414	8.77829	8.54959	7.97679	8.21727	8.36377	8.46784	8.68133	8.70802	8.56792	8.75712	9.39769	9.2781	9.50298	9.29088	8.16407	8.14328	8.48837
2219	12.0926	12.2804	10.9773	10.9038	11.1076	11.0615	11.82	11.8686	10.5461	10.3739	11.3292	11.2856	11.82	11.7466	10.6837	10.589	10.9492	11.1215	12.3737	12.4911	10.8219	10.8858	10.1789	10.3142	12.2595	12.0604	11.1617	11.1617	11.5388	11.669	12.5413	12.3847	11.1818	11.2013	10.519	10.6253	11.1803	11.15	11.9931	12.0516	11.7144	12.0341	12.2881	12.1392	12.7808	12.7611	10.9339	10.9192	11.0253
2230	7.16272	7.03865	7.09594	6.98351	7.0952	7.27686	7.32032	7.38524	6.95103	7.0732	7.1306	7.11166	7.42111	7.20725	7.08774	7.04781	7.17061	7.14278	7.40299	7.27562	7.14109	7.08415	7.11118	7.01171	7.35156	7.43134	7.1992	7.36616	7.27898	7.24782	7.05991	6.99751	7.14062	7.14062	7.18908	6.90254	7.00021	7.01613	7.21255	7.07185	6.92617	6.94349	7.21185	7.33007	7.31842	7.3093	6.93088	7.0687	7.11826
2235	6.78493	6.85136	6.89201	6.86728	6.90084	6.85513	6.83664	6.75773	6.90673	6.88812	6.83762	6.92675	6.85619	6.87354	6.7759	6.72123	6.73108	6.80822	6.79973	6.83639	6.72559	6.6793	6.90402	6.87507	6.95841	6.95408	6.90174	6.77278	6.72233	6.78199	8.46019	8.39075	6.82658	6.82547	8.03121	7.92224	6.80935	6.85521	6.95263	6.94991	6.80738	6.76538	6.77354	6.8668	6.87423	6.82078	6.75551	6.6992	6.79548
2237	8.45273	8.37198	8.24735	8.18692	8.2706	8.35024	8.16729	8.13751	8.18224	8.23893	7.96139	8.04775	8.11801	8.06975	8.17369	8.04048	8.08033	7.94139	7.9892	8.11834	8.12814	8.16911	8.06898	8.08378	8.24142	8.31931	8.21353	8.18381	8.0483	8.10304	8.14586	8.11672	8.09984	8.0733	8.15303	8.03137	8.09449	8.10989	8.08219	8.05564	8.16567	8.17211	8.17498	8.1868	8.19018	8.24539	8.13801	8.03557	7.99948
2241	6.91268	6.94926	6.87607	6.9719	6.83372	6.98436	7.04852	6.89972	6.89295	6.99885	6.95713	7.08189	6.91816	6.89747	6.96612	6.90515	6.98779	6.82854	6.90528	7.03954	6.90655	6.99551	6.82862	6.84199	6.98586	6.92738	6.94489	6.9092	6.95216	6.71328	6.95591	6.83313	6.83971	6.81872	6.90677	6.81351	6.94204	6.91264	7.04092	7.01885	6.75379	6.90858	6.98897	6.81626	6.96788	6.89765	6.82668	6.88893	6.9163
2243	6.68522	6.66011	6.65219	6.57928	6.72828	6.80359	6.61448	6.71041	6.54381	6.54199	6.52573	6.80121	6.72012	6.56465	6.71117	6.6915	6.61654	6.63498	6.51901	6.66881	6.65989	6.54478	6.59648	6.58352	6.64976	6.68509	6.66035	6.66452	6.63192	6.66522	6.75641	6.65707	6.59894	6.64707	6.65807	6.62472	6.5966	6.70225	6.85052	6.55199	6.64575	6.63114	6.67572	6.57448	6.62892	6.69273	6.52713	6.76773	6.64812
2244	6.49925	6.5828	6.60799	6.60213	6.58192	6.34722	6.58701	6.52394	6.58993	6.48857	6.51564	6.5122	6.58946	6.63214	6.56323	6.46991	6.60984	6.68062	6.54689	6.60325	6.46558	6.47749	6.47524	6.58206	6.64826	6.62837	6.53044	6.66281	6.67144	6.65105	6.61712	6.72785	6.64342	6.65449	6.71367	6.57829	6.4868	6.58655	6.54528	6.53075	6.55863	6.5153	6.67032	6.55151	6.53433	6.63054	6.49968	6.63036	6.59525
2251	6.50977	6.46373	6.57936	6.78662	6.62982	6.4763	6.56777	6.44288	6.56616	6.47211	6.62637	6.64738	6.56777	6.6439	6.65543	6.60587	6.47688	6.80224	6.70604	6.54105	6.54481	6.8265	6.58152	6.64535	6.61622	6.86934	6.73162	6.62852	6.60381	6.56714	6.98942	6.6615	6.73165	6.72578	6.50785	6.55705	6.53719	6.62752	6.61119	6.54316	6.5032	6.59164	6.66069	6.65856	6.64237	6.36962	6.66926	6.57464	6.63952
2254	6.81469	6.82307	6.93176	7.14104	6.85703	6.8133	6.94107	6.88821	6.95948	6.99001	7.05756	7.05652	6.89276	6.84233	6.98811	7.06388	6.89368	6.83131	7.00249	7.01325	6.99965	6.92063	7.01974	7.03536	6.9652	6.98311	7.09997	7.04409	7.04278	7.02359	6.92546	6.97846	6.95775	6.85535	7.02306	7.03911	6.85678	6.85207	6.88792	6.9875	6.81233	6.82449	6.83639	6.87453	6.91744	6.94624	6.94444	6.86845	7.01257
2261	6.82035	6.86723	6.61547	6.91548	6.76281	6.63329	6.78182	6.66446	6.77993	6.86107	6.83133	6.8164	6.77449	6.77443	6.66193	6.84705	6.73624	6.7238	6.7676	6.73461	6.84358	6.82378	6.7869	6.9644	6.8333	7.03525	6.87877	6.72449	6.79798	6.8174	6.83311	6.85731	6.74362	6.9773	6.74398	6.76151	6.77407	6.75559	6.68906	6.82482	6.77931	6.73786	6.65242	6.80142	6.89144	6.77151	6.79674	6.64156	6.8594
2268	9.90419	9.89773	9.53248	9.47118	9.06822	9.28644	10.1994	9.98995	9.04362	9.23731	9.87657	9.91364	9.73243	9.78366	9.84365	9.89839	9.4389	9.54481	11.0084	11.1103	9.70559	9.73671	9.18536	9.1673	10.1556	10.0779	9.36315	9.2846	9.43784	9.47968	9.9322	10.0546	10.281	10.1476	9.34595	9.54639	9.95243	9.8136	9.5818	9.43485	9.65725	9.80266	10.1331	10.1025	9.76108	9.53302	9.32295	9.49324	9.71397
2271	9.48505	9.51619	9.29618	9.26049	9.60359	9.60084	9.74837	9.56723	9.45153	9.15887	9.304	9.52429	9.41182	9.45231	9.27644	9.18898	9.54425	9.8102	9.45584	9.33391	9.58284	9.37833	9.74837	9.83154	9.64777	9.54453	9.99483	9.94387	9.88649	9.93586	9.46768	9.47193	9.50651	9.52401	9.68092	9.6168	9.49475	9.4273	9.69107	9.80266	9.52939	9.42084	9.6168	9.51774	9.63081	9.57474	9.80328	9.76619	9.81929
2273	6.90164	6.91552	6.83432	6.94244	6.82927	6.96908	6.90478	6.89217	6.90574	7.03931	6.80457	6.93131	6.93745	7.06495	7.03427	7.07218	6.95078	6.97494	7.14886	7.08279	6.93487	6.91421	7.00368	7.04528	6.87695	6.92339	6.65585	6.69004	7.03119	6.97581	6.84592	6.9107	6.72199	6.91691	7.23411	7.23905	7.29695	7.18827	6.9923	7.06193	7.13728	7.35176	6.90778	7.04691	6.9052	6.94433	7.13465	7.1183	6.81749
2275	8.00789	7.77184	7.65087	7.43309	7.54123	7.65996	8.03434	7.79138	7.47905	7.39423	7.08932	7.34297	8.07675	8.0124	7.7863	7.55177	7.87133	7.52977	7.80631	7.80558	7.5402	7.52451	7.56227	7.42342	7.67129	7.46872	7.8448	7.72663	7.95313	7.86836	8.50737	7.9903	7.94873	7.96697	7.66664	7.54391	7.63241	7.4996	7.51604	7.46588	7.68804	7.84087	8.03282	7.90673	7.68959	7.36532	7.34195	7.40643	7.61825
2280	9.65042	9.66219	9.7373	9.64422	9.74631	9.81487	9.78727	9.65073	9.63108	9.67684	9.43584	9.57313	9.54639	9.73959	9.37237	9.38226	9.52372	9.41278	9.55214	9.56099	9.61368	9.63081	9.44387	9.38775	9.23688	9.50777	9.57014	9.5785	9.5858	9.66162	9.15017	9.08484	9.65638	9.71278	9.16752	9.44435	9.37983	9.32445	9.17829	9.21342	9.50438	9.56148	10.0502	9.67747	9.44484	9.60995	9.77625	9.80618	9.36701
2281	6.74747	6.54344	6.64645	6.61027	6.7144	6.77981	6.63078	6.73927	6.67698	6.74292	6.75316	6.5535	6.59876	6.72601	6.68105	6.67744	6.78157	6.67675	6.72775	6.74859	6.67907	6.62549	6.54756	6.70091	6.7942	6.60386	6.56276	6.7691	6.62189	6.7037	6.67118	6.62375	6.69881	6.66957	6.74261	6.72265	6.73661	6.70615	6.71511	6.76928	6.5919	6.74529	6.71906	6.81948	6.80128	6.64224	6.68658	6.74027	6.75506
2286	7.04744	6.83561	6.91161	6.84243	6.87059	6.80781	6.87908	6.97605	6.81845	6.83144	6.73312	6.80009	6.77345	6.91156	6.71449	6.79587	6.77698	6.86776	6.85884	6.91117	6.77399	6.76289	6.74138	6.7621	6.71669	6.80707	6.88893	6.80009	6.77304	6.79798	6.98942	6.88561	6.85958	6.80736	6.74905	6.7153	6.86282	6.8222	6.65169	6.78905	6.77124	6.64837	6.82462	6.83503	7.05609	6.97395	6.67433	6.81595	6.85442
2287	7.71372	7.74691	7.74988	7.7016	7.83243	7.8431	7.72321	7.67547	7.8471	7.93006	7.82367	7.78792	7.65654	7.66595	7.75828	7.70286	7.81117	7.80958	7.70561	7.55093	7.73988	7.75228	7.97251	7.95604	7.85919	7.91449	7.84976	7.95298	8.0523	7.98055	7.74083	7.67749	7.88586	7.8446	7.83453	7.74701	7.76015	7.73885	7.82738	7.90762	7.87682	7.6243	7.69358	7.82024	7.52767	7.66523	7.79509	7.82222	7.88001
2288	8.26408	8.30527	8.04781	7.99422	8.41758	8.20321	7.85096	7.7948	8.06	8.10066	7.85671	7.74446	8.02957	8.09666	7.81301	7.68525	7.7416	7.73005	7.38301	7.36727	8.43386	8.33275	7.8398	7.59068	8.30713	8.41243	8.34925	8.3765	7.89813	8.02914	7.8985	7.88872	8.47418	8.49803	8.19508	8.18797	7.99878	7.93769	7.65826	7.60111	7.8461	7.99824	8.29716	8.21538	7.53631	7.65391	7.91888	7.77853	7.87369
2289	10.5487	10.2302	10.5047	10.534	10.6259	10.8247	10.5712	10.4044	10.5767	10.4529	10.2015	10.5207	10.8942	10.6971	10.4036	10.1665	10.2705	10.7443	9.95639	9.97626	10.7475	10.6487	10.5273	10.4189	10.5203	10.6361	10.6184	10.5655	9.89341	10.2279	10.534	10.2762	10.2777	10.1046	10.9131	10.8774	10.3292	10.2187	10.9142	10.6837	10.7785	10.8576	10.4147	10.2653	10.533	10.5303	10.3245	10.373	10.7266
2290	6.46487	6.59049	6.44003	6.51441	6.7029	6.41082	6.57728	6.50351	6.70243	6.70106	6.52376	6.57172	6.61058	6.61668	6.49039	6.55916	6.56479	6.56263	6.55712	6.51786	6.65802	6.67019	6.67907	6.48808	6.56402	6.67751	6.71634	6.6936	6.62034	6.69242	6.58696	6.60766	6.56371	6.58718	6.614	6.54479	6.53719	6.57636	6.54528	6.52737	6.56198	6.63817	6.50196	6.58117	6.53112	6.59367	6.55524	6.53413	6.5398
2296	7.02973	6.90308	7.10301	6.94766	6.72828	6.82896	6.67167	6.79534	6.87535	6.7525	6.88559	6.93791	6.82607	6.75774	7.10105	7.06847	6.84091	6.8569	6.93491	6.81453	6.89	6.81137	6.9311	6.85586	7.04744	6.85089	7.18171	7.03076	6.71587	6.86215	6.80302	6.7419	7.02413	7.07881	6.86017	6.8621	6.90459	6.88577	6.82321	6.70357	6.77779	6.83813	6.91437	6.87328	7.28363	6.97528	6.9689	6.78831	6.7527
2301	6.6169	6.50889	6.64645	6.54864	6.72224	6.60563	6.64552	6.69375	6.76623	6.49469	6.52754	6.53256	6.74326	6.6116	6.65543	6.61998	6.6149	6.46739	6.68225	6.63003	6.53546	6.53753	6.58323	6.70468	6.67494	6.57805	6.70036	6.75489	6.71587	6.60232	6.61511	6.63855	6.67092	6.6854	6.64555	6.69226	6.54084	6.67981	6.72612	6.49944	6.524	6.61752	6.63399	6.68655	6.56425	6.53433	6.68289	6.71298	6.56282
2302	6.54672	6.47394	6.48293	6.5036	6.5154	6.45922	6.6025	6.45813	6.50523	6.49847	6.38186	6.51545	6.5583	6.51166	6.45902	6.49312	6.45745	6.58943	6.51143	6.55824	6.45563	6.59984	6.4882	6.62788	6.52291	6.49759	6.42379	6.49104	6.60207	6.44219	6.33642	6.57985	6.58159	6.50917	6.47024	6.57056	6.51826	6.60787	6.43828	6.81102	6.54998	6.55411	6.53491	6.58965	6.54566	6.58765	6.46635	6.59858	6.57079
2303	6.57266	6.66011	6.4617	6.52208	6.49525	6.57116	6.50226	6.59034	6.53374	6.54818	6.54197	6.6914	6.57375	6.49185	6.60681	6.53183	6.58819	6.57517	6.57471	6.50078	6.55875	6.59255	6.69364	6.68103	6.58468	6.58568	6.53044	6.58325	6.62189	6.66522	6.75856	6.51827	6.68983	6.7019	6.57751	6.57056	6.64564	6.61751	6.62893	6.61136	6.76693	6.63967	6.47327	6.56521	6.48688	6.56644	6.71496	6.62411	6.7331
2306	6.76054	6.70211	7.06311	6.85673	6.72224	6.63953	6.85423	6.8287	6.87699	6.8877	7.00843	7.00352	6.72241	6.70678	7.03076	7.01092	6.78791	6.7315	6.70604	6.63186	6.82444	6.78318	6.82561	6.7365	6.73891	6.75802	6.77984	6.697	6.8371	6.81366	6.62088	6.63523	6.64237	6.78203	6.66205	6.72265	6.73661	6.78851	6.74138	6.59244	6.76693	6.71672	6.59915	6.6601	6.71762	6.75896	6.61768	6.72617	6.79703
2308	9.19066	9.19426	9.54741	9.3139	10.0478	9.91547	9.45887	9.64663	9.7455	9.45478	9.23646	9.27136	9.67099	9.59041	9.2185	9.15264	9.56932	9.67947	8.98399	8.99466	9.4196	9.50985	10.1483	10.0321	9.16119	9.19383	9.22004	9.33347	9.62203	9.39525	9.32977	9.51926	9.11536	9.39425	9.89278	9.98027	9.44341	9.33856	9.68931	9.92894	9.97359	9.96819	9.14038	9.08271	9.2598	9.4323	10.2413	10.0186	9.96224
2309	8.40502	9.00038	8.47782	8.70272	9.13509	8.67036	8.78368	9.91173	8.63737	9.29224	9.06765	8.57037	8.7213	9.29422	8.48941	9.12253	8.78272	8.15283	8.58145	9.29869	8.38718	8.86114	8.85524	8.61942	8.58681	9.04779	8.40747	8.59707	9.23731	8.47887	10.2393	10.7076	8.69943	9.4366	9.90952	9.97955	8.70627	9.3928	8.90483	9.43934	9.4456	8.82747	8.62086	9.53168	8.66345	9.63138	9.0778	8.6939	8.7121
2314	7.87646	7.67483	7.78527	7.6124	7.68766	7.81773	8.14538	8.20321	7.84341	7.88509	7.88419	8.10642	7.9781	7.99959	7.88275	7.88482	7.91967	7.87369	8.12642	8.2431	7.88735	7.60133	7.76749	7.83489	7.72236	7.70859	7.75257	7.77355	7.97022	7.66717	7.53875	7.62702	7.93972	7.91337	7.63627	7.86391	7.95797	7.91311	7.58067	7.72889	7.56734	7.9787	7.98444	7.99382	8.08029	8.0266	7.74988	7.80893	7.77807
2319	10.2409	10.3134	10.6808	10.7055	10.7518	10.6755	10.497	10.6163	10.7507	10.6052	10.7774	10.5899	10.2649	10.4206	10.2923	10.3748	10.8459	10.7678	10.3994	10.4412	10.5532	10.6517	10.7518	10.8553	10.1032	10.1208	10.1162	10.0723	10.7097	10.6293	10.4456	10.5532	10.2563	10.3106	10.8148	10.8182	10.4593	10.4114	10.9379	11.0098	10.4664	10.4806	10.254	10.0075	10.1761	10.1724	10.69	10.6993	10.7142
2322	6.48063	6.5828	6.52597	6.6406	6.59025	6.51101	6.59105	6.49324	6.46858	6.48453	6.61793	6.52751	6.57072	6.56641	6.67184	6.56541	6.61992	6.50681	6.48578	6.51588	6.52717	6.53924	6.52862	6.47567	6.48751	6.53521	6.6096	6.5321	6.47797	6.5083	6.46059	6.46089	6.53806	6.54905	6.51648	6.48192	6.4621	6.53547	6.55219	6.39971	6.5174	6.53346	6.59619	6.57448	6.52615	6.5374	6.47962	6.60397	6.63952
2323	8.0706	8.23657	8.07519	8.13375	8.04111	8.0968	7.81632	7.8176	8.3628	8.65699	8.17653	8.25578	8.05109	8.05507	8.0876	8.21496	8.83594	8.88325	8.3836	8.45374	8.12931	8.26221	8.61744	8.81782	8.02227	7.98301	8.35856	8.28586	8.40138	8.31044	7.75139	7.89205	8.23996	8.27512	8.31229	8.30069	7.95467	8.00776	8.60981	8.62788	8.26376	8.37989	7.84646	7.83903	7.77784	7.87757	8.28218	8.24778	8.30379
2329	6.68343	6.89418	6.76669	6.88278	6.69867	6.87027	6.92255	6.84073	6.76623	6.88286	6.8225	6.855	6.81463	6.69703	6.86684	6.95524	6.97084	6.83215	6.69348	6.71857	6.97705	6.86481	6.81696	6.84628	6.78167	6.71893	6.71298	6.71411	6.61156	6.62677	6.74918	6.88264	6.74959	6.80263	6.77722	6.75824	6.85692	6.85778	6.86636	6.81994	6.7991	6.79393	6.67303	6.77068	6.82893	6.89175	6.74923	6.7303	6.78047
2330	6.54077	6.61299	6.75545	6.79403	6.63582	6.78553	6.5561	6.58461	6.51375	6.54199	6.53591	6.63787	6.65948	6.59842	6.82777	6.66406	6.58001	6.64643	6.52087	6.55451	6.64402	6.49319	6.54756	6.51142	6.69974	6.67613	6.50271	6.51627	6.54978	6.44387	6.68443	6.6982	6.45397	6.52317	6.55353	6.47783	6.64376	6.70737	6.52562	6.72181	6.58358	6.68701	6.69118	6.57448	6.69896	6.73165	6.46256	6.66102	6.62603
2331	6.6169	6.69482	6.58125	6.60813	6.62785	6.60563	6.63631	6.81238	6.60326	6.49058	6.57692	6.60438	6.58466	6.66825	6.60681	6.67583	6.5747	6.52525	6.64638	6.58514	6.52008	6.67805	6.58503	6.53871	6.55853	6.54457	6.61462	6.63149	6.58379	6.60092	6.68289	6.68432	6.6267	6.57533	6.58184	6.64655	6.61692	6.62221	6.60187	6.48975	6.61571	6.50198	6.58848	6.66806	6.61356	6.55991	6.44676	6.57294	6.59025
2335	6.81286	6.59049	6.62645	6.69394	6.54571	6.60774	6.59105	6.70867	6.49872	6.67626	6.53386	6.73551	6.5815	6.64236	6.60681	6.75061	6.60321	6.60825	6.60881	6.76807	6.62319	6.78463	6.58668	6.58352	6.53731	6.50559	6.57234	6.60459	6.52091	6.58744	6.62904	6.65394	6.46378	6.54774	6.67295	6.58831	6.41391	6.55424	6.56259	6.66643	6.64575	6.58992	6.54934	6.70884	6.50263	6.56788	6.62816	6.61076	6.5398
2339	9.02018	8.68566	8.81859	8.68957	8.83158	8.81429	8.73448	8.72489	8.62933	8.86338	8.98399	8.98093	8.8923	8.87051	8.86011	8.811	8.87383	8.92394	8.80652	8.77829	8.76977	8.81081	8.84813	8.81136	8.89681	8.68748	8.78003	8.74849	8.84037	8.79705	8.74247	8.81725	8.77985	8.86318	8.85578	9.01653	8.94883	9.01	8.93343	8.83253	8.79382	8.8454	8.76802	8.64647	8.70783	8.794	8.75191	8.7496	8.75191
2342	7.03112	7.01781	7.02624	6.92714	7.03924	7.05148	7.01315	6.83012	6.83942	6.83272	6.9533	6.78884	6.84137	6.99703	6.93778	6.86851	6.85181	6.87985	6.83341	6.94551	6.93812	6.92684	7.12586	7.09077	6.98905	6.97195	6.93409	6.91234	6.75417	6.80277	6.81734	6.84185	6.93561	6.8759	6.77958	6.72667	7.04995	6.93538	7.10453	7.00145	6.88053	6.73219	7.03107	6.9242	6.85103	6.90778	6.97195	7.01581	6.92817
2350	6.66066	6.49464	6.54566	6.47124	6.52409	6.52169	6.62347	6.55926	6.59578	6.49658	6.6059	6.57013	6.58946	6.70814	6.56854	6.63454	6.42687	6.48896	6.74075	6.70074	6.57471	6.5769	6.5066	6.51142	6.67388	6.62561	6.41695	6.55012	6.47964	6.62677	6.61511	6.5385	6.55256	6.59778	6.60578	6.50301	6.72114	6.60618	6.52194	6.61956	6.57856	6.58828	6.67709	6.70431	6.62136	6.56788	6.64346	6.68335	6.5919
2352	9.51619	9.23646	7.88419	7.76508	6.54986	6.66197	9.9322	9.74128	7.63705	7.34507	6.82959	6.75624	7.0371	6.79844	7.22738	7.37983	6.46543	6.64366	6.95025	6.83538	6.69956	6.71932	6.48999	6.54343	7.05026	6.9008	8.58201	8.51727	9.94911	9.91911	8.06396	7.77956	6.88004	6.99023	6.49126	6.46965	8.00387	7.784	8.42008	8.38934	9.14038	9.25039	7.09246	6.99846	7.38779	7.22501	6.51656	6.62411	6.61424
2353	10.8774	11.2834	8.73749	8.92472	10.927	11.1416	11.8294	11.917	9.26354	9.91972	11.297	11.2312	9.63565	9.98726	9.84629	10.428	9.5469	9.46691	11.6618	11.6816	9.64871	10.2302	9.36999	9.19827	10.794	11.028	11.297	11.1803	10.8823	11.1076	10.5056	11.0196	10.867	11.4952	9.60359	9.86955	9.36241	9.42487	10.1549	10.3994	11.2102	11.2511	11.6385	11.678	9.81173	10.063	9.70681	9.75796	10.0979
2354	8.36921	8.64454	7.43309	7.36163	8.35617	8.17579	9.31181	9.71753	7.57913	7.40708	8.70219	8.74737	7.31361	7.50712	8.03556	8.20765	7.41915	7.34685	9.31626	9.0996	7.93874	8.25828	7.28429	7.17649	8.60076	8.64012	9.10115	9.12914	9.69222	9.94066	7.75697	7.88872	8.62122	8.76127	7.76097	7.72697	7.11335	7.41307	7.72595	7.8081	7.85009	8.0795	8.23094	8.08563	7.42047	7.35071	7.52769	7.61177	7.45847
2355	7.88814	8.18943	7.69079	7.71439	7.9833	7.43791	7.81871	8.54825	7.7758	7.76774	7.97462	7.81407	7.84123	8.29671	7.97386	8.23818	8.08645	7.86754	7.60623	7.95625	7.74261	8.01764	7.69565	7.41713	7.60325	7.81184	8.21819	8.37505	8.34474	7.96002	7.93716	8.54808	7.9463	8.45028	8.17383	7.81512	7.76107	8.26946	7.87584	8.30619	8.28147	7.98161	7.73164	8.54705	7.97822	8.61873	8.02774	7.52096	7.74238
2356	6.67598	6.58475	6.61192	6.62639	6.69454	6.54107	6.63631	6.63577	6.62301	6.72661	6.53386	6.63341	6.68388	6.60186	6.68105	6.64227	6.61654	6.65735	6.5882	6.64951	6.70253	6.61857	6.63369	6.66854	6.71669	6.63773	6.59657	6.69178	6.70012	6.6129	6.63249	6.53508	6.6496	6.68022	6.63754	6.55498	6.69	6.59318	6.63861	6.72344	6.58522	6.69148	6.68855	6.65697	6.66931	6.59069	6.69465	6.64945	6.62893
2357	9.97021	9.2931	10.0564	9.49927	9.06438	9.84942	11.9759	10.9924	8.88185	8.25415	9.46068	9.82302	11.1939	10.6389	10.3748	10.039	9.16974	9.88024	10.4851	10.0811	10.0278	9.33457	8.35383	8.72185	11.4059	10.9931	9.59687	9.11243	9.10658	9.58517	11.2937	10.5285	9.6048	8.8162	8.98667	9.62434	10.4271	9.69959	11.0098	10.037	9.65102	10.93	11.6537	10.6308	11.7914	10.7876	9.70622	10.2179	9.54534
2358	9.56797	8.68867	9.32271	9.01083	8.82139	9.38764	9.91402	9.09781	8.96862	8.48404	8.31113	8.81961	9.94569	9.55494	9.19064	8.91483	8.01252	8.88977	8.30528	7.89141	8.62179	8.17	7.40055	7.69123	9.58216	9.28928	9.03605	8.65844	7.71522	8.35489	10.6047	10.1276	8.03618	7.43634	7.98181	8.74414	8.91955	8.23971	9.86164	9.26678	8.46865	9.32282	10.406	9.84408	10.6716	10.1216	8.04533	8.54959	8.40812
2359	9.81995	9.05618	9.11813	8.75953	8.16276	9.20715	10.8259	9.8946	9.65356	9.14331	8.89681	9.64714	9.82055	8.99487	9.51879	8.90206	8.04377	8.98712	10.0339	9.36752	9.36849	8.42479	7.80437	8.71891	9.6294	8.79817	8.48596	7.95429	7.58885	8.33774	10.8681	10.1068	9.22067	8.16335	8.64987	9.37879	10.0519	8.92217	9.42011	8.4219	8.88811	10.0664	11.1429	10.4497	10.2203	9.41554	8.7454	9.61054	9.80769
[truncated: 10,887 more rows]
[truncated: 121 more columns]

## Sheet: Differential expression results
Differential expression results from paired t-test comparing expression in 1,25D-treated samples to expression in vehicle-treated samples
[truncated: 11,899 more rows]
